# Supplementary material for: Comparative “-omics” in Mycoplasma pneumoniae Clinical Isolates Reveals Key Virulence Factors
Source: PLoS One. 2015 Sep 3;10(9):e0137354. doi: 10.1371/journal.pone.0137354 (PMC4559472; doi:10.1371/journal.pone.0137354)
Supplement: S1 Table — A) Number assigned to the strain. B) Selected category. C) Country where it was isolated. D) Year of isolation. E) Anatomical site from which the strain was obtained. F) Age of the patients from whom the strains were isolated. G) Classification by MLVA type. H) Classification by P1 adhesin. I) Classification considering all SNPs described in S3 Table. J) Classification by indels and SNPs. K) Classification by genome rearrangements. (XLSX) [file pone.0137354.s002.xlsx]

## Sheet: Table S1
Features of the sequenced strains
N° strain	SelectedCategory	Country	Year	Anatomical site	Patient's age (yo)	MLVA type	adhesin P1 type	Traditional classification	By Indels and SNPs	By genome rearrangemnts
1145	Anatomical site/Pathology	France	1999	CSF	NA	P	1	1	1a	1a
2285	Anatomical site/Pathology	France	1996	Pericardial fluid	NA	E	1	1	1b	1b
2882	MLVA type	Spain	1999	Synovial fluid	NA	O	2	2a	2b	1d
3163	Anatomical site/Pathology	France	2001	Sternum wound	NA	C	2	2a	2a	2b
3896	MLVA type	France	2005	Respiratory tract	NA	S	new type	2d	2d	2a
3912	Anatomical site/Pathology	France	2005	Synovial fluid	NA	P	1	1	1c	1c
4010	Macrolide Resistance (A2059G)	France	2005	Respiratory tract	33	N	1	1	1a	1b
4318	Macrolide Resistance (C2611G)	Japan	2000-2003	Respiratory tract	NA	C	2	2a	2a	2a
4358	Macrolide Resistance (A2058C)	Japan	2000-2003	Respiratory tract	NA	C	2	2a	2a	2b
4802	Tunisia	Tunisia	2006	NPA	NA	P	1	1	1d	1d
4807	Tunisia	Tunisia	2008	Respiratory tract	NA	P	1	1	1d	1c
4911	Pathology	France	2008	Expectoration	NA	O	2	2c	2c	2C
5392	P1 Variants RD	Germany	1993	Respiratory tract	NA	J	1a	1	1b	1d
5393	P1 Variants RD	Germany	1991	Respiratory tract	81	B	2a	2a	2d	2b
5767	Bordeaux surge 2011	France	2011	Throat	5	J	1	1	1b	1b
5817	Bordeaux surge 2011	France	2011	BAL	8	U	1	1	1a	1a
5837	Bordeaux surge 2011	France	2011	Throat	39	X	1	1	1a	1a
5954	Macrolide Resistance (A2058G)	France	2011	NPA	3	P	1	1	1a	1c
6009	Bordeaux surge 2011	France	2011	BAL	1	V	2a	2a	2d	2a
6250	Caen surge 2011	France	2011	NPA	10	P	1	1	1a	1a
6282	Caen surge 2011	France	2011	NPA	1	J	1	2a	2c	2b
6421	Bordeaux	France	1970's	Respiratory tract	NA	J	1	1	1b	1c
M547	Denmark	Denmark	1967	Respiratory tract	NA	T	2	2c	2b	2a
NC_016807.1	Already sequenced							2b	2e
CP002077.1	Already sequenced							2b	2b
CP003913.1	Already sequenced							1	1d
