# Supplementary material for: Comparative “-omics” in Mycoplasma pneumoniae Clinical Isolates Reveals Key Virulence Factors
Source: PLoS One. 2015 Sep 3;10(9):e0137354. doi: 10.1371/journal.pone.0137354 (PMC4559472; doi:10.1371/journal.pone.0137354)
Supplement: S2 Table — A) Number assigned to the strain. B) Number of reads obtained in the sequencing. C) Percentage of reads mapped in the correct orientation using as reference M129 strain (type 1). D) Percentage of reads mapped in the correct orientation using as reference FH strain (type 2). E) Number of scaffolds in the genome assembly. F), G) and H) The N50, e-size and maximum values obtained in the assembly, respectively. I) Genome sizes determined after the genome assembly. J) Percentage reads mapped in the correct orientation using the assembled scaffolds as reference. (XLSX) [file pone.0137354.s003.xlsx]

## Sheet: TableS2
Results of genome sequencing and genome assembly
strain	tot reads	properly mapped % M129	properly mapped % FH	# scaffolds	N50	E-size	max	#genome size	remapping (properly paired)
1145	10611032	99.16	98.38	22	188421	201841	334696	820843	99.12
2285	12260040	99.13	98.41	20	188252	191414	320598	820733	99.11
2882	10300438	98.14	98.35	44	245152	218044	330979	822222	99.08
3163	10593554	98.35	98.58	43	256164	198837	294389	820734	99.13
3896	9502862	98.45	98.64	45	87949	125471	233567	819531	99.16
3912	10706204	98.49	97.73	34	161203	192757	336223	819803	98.22
4010	11767062	96.54	95.87	30	189024	190378	319656	821951	96.47
4318	9968460	98.11	98.34	35	258389	220841	325130	824856	99.08
4358	12183604	98.01	98.26	42	269894	229529	325030	818937	98.9
4802	12052302	98.55	97.85	19	188406	260714	390618	820189	98.47
4807	11074640	97.66	96.92	33	188395	245937	387764	819808	97.57
4911	9426894	97.95	98.18	30	414010	295230	414010	824182	98.97
5392	13092644	99.18	98.4	23	246180	271346	387773	821069	99.18
5393	11293070	97.97	98.2	44	254589	181718	256905	819870	98.9
5767	11897912	98.78	98.05	23	96823	224126	387610	820280	98.71
5817	11101536	98.73	97.99	23	188324	189449	319541	822213	98.68
5837	11869668	98.62	97.88	20	188363	217262	353349	821728	98.59
5954	8876732	99.03	98.3	39	96258	142226	259238	821491	98.77
6009	12332028	98.11	98.43	35	230551	168017	256828	820589	98.72
6250	10723986	98.91	98.15	22	189301	203533	338030	828023	99.01
6282	11771980	98.24	98.45	35	257442	240239	349073	819780	99.19
6421	9804972	99.44	98.7	45	127117	136922	217562	821153	99.1
M547	8425640	98.24	98.48	36	256837	221119	325422	824998	99.23
