# Supplementary material for: Comparative “-omics” in Mycoplasma pneumoniae Clinical Isolates Reveals Key Virulence Factors
Source: PLoS One. 2015 Sep 3;10(9):e0137354. doi: 10.1371/journal.pone.0137354 (PMC4559472; doi:10.1371/journal.pone.0137354)
Supplement: S3 Table — (XLSX) [file pone.0137354.s004.xlsx]

## Sheet: Table S3
SNPs used for classical classification
Gene		Position M129 (nt)		SNP
		Genome	Gene	Type 1	Type 2
MPN141	P1	183406	2549	T	C
MPN141	P1	183622	2765	A	G
MPN141	P1	183680	2823	T	G
MPN528a	recombinase	650584	183	A	C
MPN372	CARD-TX	445452	1112	T	G
MPN516	rpoB	636294	168	G	A
Legend
- SNP MPN141 and MPN528a, which are re commonly used for adhesin P1 typing and were published by Spuesens and al.
- SNP MPN372 and MPN516 that were found discriminant of type 1 and type 2 on 149 strains in our laboratory.
