# Supplementary material for: Comparative “-omics” in Mycoplasma pneumoniae Clinical Isolates Reveals Key Virulence Factors
Source: PLoS One. 2015 Sep 3;10(9):e0137354. doi: 10.1371/journal.pone.0137354 (PMC4559472; doi:10.1371/journal.pone.0137354)
Supplement: S4 Table — In the rows 1 to 29 and columns A to N, the table indicates the number and rates of indels, SNPs, non-synonymous, and frameshift mutations in ORFs and ncRNAs for type 1 and type 2 strains using as reference M129 strain (type 1). In the rows 32 to 60 and columns A to N, the table indicates the number and rates of indels, SNPs, non-synonymous, and frameshift mutations in ORFs and ncRNAs for type 1 and type 2 strains using as reference FH strain (type 2).In the legend assigned to the table is the description of the equations used for rate calculations. (XLSX) [file pone.0137354.s005.xlsx]

## Sheet: TableS4
M129 as reference		Indels				SNPs				Non-synonymous		Frameshifts			Legend
	Strain Name	Nr in ORFs	Rate in ORFs (%)	Nr in ncRNAs	Rate in ncRNAs (%)	Nr in ORFs	Rate in ORFs (%)	Nr in ncRNAs	Rate in ncRNAs (%)	Nr	Rate (%)*	Nr	Rate (%)		* Calculated by considering the number of SNPs or indels for missense and frameshifts respectivelly. (Nr of missense/Nr of SNPs)*100
Type 1	1145	11	1.49254	3	0.96463	249	33.7856	34	10.9325	180	72.2892	8	1.08548		Rate in ORFs= (Nrof modifications/737)*100
	2285	11	1.49254	2	0.643087	261	35.4138	34	10.9325	187	71.6475	8	1.08548		Rate in ncRNAs= (Nrof modifications/311)*100
	3912	9	1.22117	1	0.321543	169	22.9308	23	7.3955	113	66.8639	4	0.542741
	4010	10	1.35685	2	0.643087	259	35.1425	41	13.1833	185	71.4286	9	1.22117
	4802	5	0.678426	0	0	74	10.0407	13	4.18006	62	83.7838	4	0.542741
	4807	3	0.407056	0	0	77	10.4478	12	3.85852	68	88.3117	2	0.27137
	5392	13	1.76391	3	0.96463	232	31.479	34	10.9325	160	68.9655	9	1.22117
	5767	13	1.76391	3	0.96463	274	37.1777	36	11.5756	193	70.438	9	1.22117
	5817	11	1.49254	2	0.643087	257	34.8711	35	11.254	184	71.5953	8	1.08548
	5837	14	1.89959	3	0.96463	254	34.464	33	10.6109	179	70.4724	8	1.08548
	5954	11	1.49254	2	0.643087	258	35.0068	38	12.2186	183	70.9302	7	0.949796
	6250	15	2.03528	3	0.96463	254	34.464	34	10.9325	181	71.2598	9	1.22117
	6421	11	1.49254	2	0.643087	234	31.7503	36	11.5756	164	70.0855	7	0.949796
	CP003913.1	5	0.678426	0	0	93	12.6187	13	4.18006	77	82.7957	4	0.542741
	NC000912.1	reference	reference	reference	reference	reference	reference	reference	reference	reference	reference	reference	reference
Type 2	2882	27	3.6635	12	3.85852	1007	136.635	156	50.1608	610	60.576	15	2.03528
	3163	22	2.98507	10	3.21543	672	91.1805	113	36.3344	407	60.5655	12	1.62822
	3896	21	2.84939	11	3.53698	815	110.583	139	44.6945	482	59.1411	13	1.76391
	4318	23	3.12076	9	2.89389	877	118.996	141	45.3376	529	60.3193	13	1.76391
	4358	21	2.84939	9	2.89389	667	90.502	108	34.7267	406	60.8696	14	1.89959
	4911	25	3.39213	12	3.85852	1022	138.67	162	52.09	612	59.8826	15	2.03528
	5393	25	3.39213	11	3.53698	1023	138.806	158	50.8039	610	59.6285	15	2.03528
	6009	26	3.52782	11	3.53698	1012	137.313	157	50.4823	602	59.4862	16	2.17096
	6282	24	3.25645	12	3.85852	1033	140.163	164	52.7331	617	59.7289	14	1.89959
	CP002077.1	33	4.47761	13	4.18006	1286	174.491	161	51.7685	738	57.3872	18	2.44233
	M547	25	3.39213	13	4.18006	944	128.087	152	48.8746	564	59.7458	15	2.03528
	NC016807.1	31	4.20624	14	4.50161	1334	181.004	165	53.0547	758	56.8216	15	2.03528
FH as reference		Indels		SNPs		Missense		Frameshifts
	Strain Name	Nr in ORFs	Rate in ORFs (%)	Nr in ORFs	Rate in ORFs (%)	Nr	Rate (%)*	Nr	Rate (%)
Type 1	1145	18	2.44233	804	109.091	476	59.204	8	1.08548
	2285	20	2.7137	812	110.176	480	59.1133	8	1.08548
	3912	18	2.44233	814	110.448	481	59.0909	8	1.08548
	4010	18	2.44233	817	110.855	484	59.2411	8	1.08548
	4802	16	2.17096	804	109.091	471	58.5821	6	0.814111
	4807	17	2.30665	808	109.634	474	58.6634	6	0.814111
	5392	19	2.57802	807	109.498	475	58.86	9	1.22117
	5767	21	2.84939	821	111.398	486	59.1961	9	1.22117
	5817	18	2.44233	810	109.905	478	59.0123	8	1.08548
	5837	19	2.57802	811	110.041	478	58.9396	8	1.08548
	5954	19	2.57802	817	110.855	484	59.2411	8	1.08548
	6250	20	2.7137	809	109.769	476	58.8381	9	1.22117
	6421	18	2.44233	817	110.855	482	58.9963	8	1.08548
	CP003913.1	20	2.7137	1357	184.125	721	53.1319	6	0.814111
	NC000912.1	22	2.98507	1417	192.266	772	54.4813	9	1.22117
Type 2	2882	2	0.27137	8	1.08548	6	75	1	0.135685
	3163	5	0.678426	78	10.5834	58	74.359	1	0.135685
	3896	7	0.949796	190	25.7802	105	55.2632	3	0.407056
	4318	4	0.542741	93	12.6187	67	72.043	2	0.27137
	4358	5	0.678426	91	12.3474	67	73.6264	3	0.407056
	4911	6	0.814111	102	13.8399	64	62.7451	2	0.27137
	5393	7	0.949796	169	22.9308	96	56.8047	2	0.27137
	6009	9	1.22117	185	25.1018	103	55.6757	5	0.678426
	6282	4	0.542741	104	14.1113	66	63.4615	1	0.135685
	CP002077.1	reference	reference	reference	reference	reference	reference	reference	reference
	M547	3	0.407056	71	9.63365	49	69.0141	0	0
	NC016807.1	14	1.89959	213	28.9009	119	55.8685	3	0.407056
