# Supplementary material for: Comparative “-omics” in Mycoplasma pneumoniae Clinical Isolates Reveals Key Virulence Factors
Source: PLoS One. 2015 Sep 3;10(9):e0137354. doi: 10.1371/journal.pone.0137354 (PMC4559472; doi:10.1371/journal.pone.0137354)
Supplement: S5 Table — In column A, names of type 1 strains. Columns B and C the number of SNPs found in regions that are transcriptionally active (ORFs and ncRNAs) and number of SNPs in intergenic, non-transcriptionally active regions. Coluns D and E, densities of SNPs in the different regions calculated by using the formula included in the attached table description in column F. (XLSX) [file pone.0137354.s006.xlsx]

## Sheet: TableS5
Mutations rates genome
Strain name	Nr In Transcriptionally active regions	Nr In non-transcriptionally active	Density of SNPs in ORFs and ncRNAs	Density in intergenic regions	Legend
1145	270	31	0.00036583	0.000395676	The densities have been estimated by: number of SNPs /Size
2285	283	29	0.000383444	0.000370148	Size is the number of bases that comprise these elements in the genome: ncRNAs and Orfs= 738047; Intergenic=78347
3912	182	27	0.000246597	0.000344621	R=0,936485544853067
4010	281	29	0.000380735	0.000370148	Reference M129
4802	84	13	0.000113814	0.000165928
4807	83	8	0.000112459	0.00010211
5392	257	26	0.000348216	0.000331857
5767	299	37	0.000405123	0.000472258
5817	277	31	0.000375315	0.000395676
5837	278	32	0.00037667	0.000408439
5954	280	32	0.00037938	0.000408439
6250	278	29	0.00037667	0.000370148
6421	257	25	0.000348216	0.000319093
CP003913.1	103	16	0.000139558	0.00020422
