# Supplementary material for: Comparative “-omics” in Mycoplasma pneumoniae Clinical Isolates Reveals Key Virulence Factors
Source: PLoS One. 2015 Sep 3;10(9):e0137354. doi: 10.1371/journal.pone.0137354 (PMC4559472; doi:10.1371/journal.pone.0137354)
Supplement: S6 Table — The first row indicates the genomic region that has been lost. The last row indicates the genes comprised by the deletion. (should we move this after S5??) (XLSX) [file pone.0137354.s007.xlsx]

## Sheet: TableS6
Genome deletions and rearragments
STRAINS	111,920-111,970	111,920-111,960	111,920-111,930	111,920,11,945	111,920-111,970	114,330-128,575	130,500-131,050 ¿?	130,900-131,050	130,920-130,950	130,920-131,030	131,080-131,530	165,850-166,600	168,900-169,600	177,700-178,650	180,850-181,050	180,890-181,015	180,890-181,210	181,105-181,210	181,350-181,650	181,350-181,900	181,350-182,000	181,360-181,905	181,375-181,970	181,400-181,900	181,420-181,650	181,460-181,650	181,470-181,930	181,470-181,970	181,700-181,950	181,750-181,935	181,770-181,920	183,800-183,900	183,800-183,965	183,900-184,635	183,990-184,200	184,100-184,350	184,150-184,320	184,190-184,350	184,190-184,635	184,150-184,350	184,420-184,635	186,005-187,425	186,370-187,425	186,535-187,425	186,535-190,760	190,925-190,975	199,120-249,040	340,685-340,760?	340,685-340,880?
6250							*					*													*																								*
5837												*																			*																	*
1145							*																			*					*									*								*
5817							*												*												*																	*
2285	*						*												*										*							*												*
5767		*					*																		*				*																			*
4010							*	*											*																													*
5954				*			*								*			*	*										*																				*
6421		*														*		*	*											*
5392		*																												*				*
4802				*																																	*
4807				*		*													*											*								*
3912				*											*			*	*																														*
4911				*									*	*						*												*						*			*		*
2882				*									*	*							*																							*
M547			*						*				*	*										*									*											*
5393					*					*			*	*														*																*
6009									*		*		*	*										*																				*
3896									*				*	*			*										*								*									*
4318									*		*		*	*						*																								*			*
4358													*	*								*																							*	*
3163													*	*									*																					*
6282													*	*									*																*			*
GENES	MPN 089	MPN 089	MPN 089	MPN 089	MPN 089	MPN 093-094-r01-r02-r03-095-096-097-098-099 and ncMPN 240-241-243-244-245-246-247	MPN101	MPN101	MPN101	MPN101	MPN101	Intergenic and MPN 128	MPN130	MPN137-138	MPN141	MPN141	MPN141	MPN141	MPN141	MPN141	MPN141	MPN141	MPN141	MPN141	MPN141	MPN141	MPN141	MPN141	MPN141	MPN141	MPN141	MPN141	MPN141	MPN141	MPN141	MPN141	MPN141	MPN141	MPN141	MPN141	MPN141	MPN142	MPN142	MPN142	MPN142-143-144 and ncMPN269	MPN144	MPN (151 to 205) and ncMPN (272 to 408)	ncMPN 303	ncMPN 303
[truncated: 46 more columns]
