# Supplementary material for: Comparative “-omics” in Mycoplasma pneumoniae Clinical Isolates Reveals Key Virulence Factors
Source: PLoS One. 2015 Sep 3;10(9):e0137354. doi: 10.1371/journal.pone.0137354 (PMC4559472; doi:10.1371/journal.pone.0137354)
Supplement: S7 Table — Columns A and B show names for the 567 orthologous genes found in M129 and FH reference strains, respectively (see methods section for their identification). C and D show the gene sizes in the two reference strains. E to G columns show descriptions of gene functionality. The mutations (SNPs, Indels and non-synonymous) have been extracted by considering M129 as reference for type 1 and FH for type 2 strains, respectively. SNPs rates (columns H and K) are calculated by considering the number of mutations in each ORF divided by the number of strains and the gene size for each type (gene size of M129 for type 1 and orthologue gene size FH for type 2). Indels rates (columns I and L) are calculated by considering the number of nucleotide deletions in the ORF divided by the number of strains and the gene size for each type. Non-synonymous rates (columns J and M) are calculated by considering the number of mutations that promote an aa change in the ORF, divided by the number of strains and the gene size of each type. Also, the Fisher’s tests done to study the functional enrichment is COG categories (for ORFs harboring SPNs, indels and non-synonymous mutations) are shown in the two additional tables; for type 1 and type 2 strains, respectively. (XLSX) [file pone.0137354.s008.xlsx]

## Sheet: TableS7
				Functionality			Type 1 (Reference M129 strain)			Type 2 (Reference FH strain)				Legend
Gene M129	Gene FH	Gene size M129	Gene size FH	COG category	Kegg Protein name	Function	SNPs rates	Indels rates	Non-synonymous rates	SNPs rates	Indels rates	Non-synonymous rates		Mutations extracted by using as reference M129 for type2 and FH for type1
MPN001	MPNE_0001	1142	1142	L	dnaN	DNA polymerase III subunit beta (EC 2.7.7.7)	0	0	0	0	0	0		Rates=Nr of Mutations/(Nr strains*GeneSize)
MPN002	MPNE_0002	929	929	L	xdj1	DnaJ-like protein	0	0	0	9.78569e-05	0	9.78569e-05		Gene size for Type1= gene size of reference strain M129
MPN004	MPNE_0005	2519	2519	L	gyrA	DNA gyrase subunit A (EC 5.99.1.3)	0.000652186	0	0.000368627	0.000144357	0	0.000144357		Gene size for Type2= Gene size of reference strain FH
MPN005	MPNE_0006	1262	1262	J	serS	Seryl-tRNA synthetase (EC 6.1.1.11) (Seryl-tRNA(Ser/Sec) synthetase) (Serine--tRNA ligase) (SerRS)	0	0	0	0.0010085	0	0.000720357
MPN006	MPNE_0007	632	632	F	tmk	Thymidylate kinase (EC 2.7.4.9) (dTMP kinase)	0	0	0	0	0	0		Type 1 Strains
MPN007	MPNE_0008	761	761	L	holB	DNA polymerase III subunit delta'	0	0	0	0.0011946	0	0.0011946		COG	Total in genome	Type 1 SNPs	Type 1 Indels	Type 1 NonSynonymous	OddsRatio Type 1 SNPs	Pvalue Type 1 SNPs	OddsRatio Type 1 Indels	Pvalue Type 1 Indels	OddsRatio Type 1 NonSynonymous	Pvalue Type 1 NonSynonymous	Function
MPN008	MPNE_0009	1328	1328	J	thdF	tRNA modification GTPase mnmE (EC 3.6.-.-)	0.000107573	0	0.000107573	0	0	0		A	25	9	0	6	0.844856	0.726297	0	1	0.739382	0.805294	Membrane Proteins of unknown function
MPN009	MPNE_0010	785	785	L	yabD	Uncharacterized deoxyribonuclease MPN_009 (EC 3.1.21.-)	0	0	0	0	0	0		C	19	7	0	3	0.866656	0.696979	0	1	0.483752	0.933115	Energy production and conversion, Coenzyme metabolism
MPN010	MPNE_0011	395	260	N	0	Uncharacterized protein MPN_010	0	0	0	0	0	0		E	14	4	0	4	0.669788	0.832498	0	1	0.887779	0.672601	Cell division and chromosome partitioning
MPN011	MPNE_0012	695	695	M	0	Conserved hypothetical lipoprotein MPN_011	0	0	0	0.000261609	0	0.000261609		F	23	9	0	8	0.921607	0.6477	0	1	1.08734	0.491886	Amino acid transport and metabolism
MPN012	MPNE_0013	707	707	M	0	Conserved hypothetical protein MPN_012	0.000101031	0	0	0	0	0		P	19	8	0	6	0.994561	0.5792	0	1	0.983271	0.592989	Nucleotide transport and metabolism; coenzyme metabolism
MPN013	MPNE_0014	773	773	N	0	Uncharacterized protein MPN_013	0.000924044	0	0.000924044	0	0	0		G	35	14	0	11	0.941663	0.628604	0	1	0.977797	0.58486	Carbohydrate transport and metabolism
MPN014	MPNE_0016	638	566	L	dnaE	Contains the TOPRIM domain of the DNA primase	0.00111957	0	0	0.000642467	0	0.000321234		H	11	5	0	3	1.07533	0.541983	0	1	0.847313	0.700554	Coenzyme metabolism
MPN015	MPNE_0015	857	857	J	rimK	Ribosomal protein S6 modification enzyme	8.33472e-05	0	8.33472e-05	0.000106078	0	0.000106078		I	25	11	1	9	1.04134	0.521366	1.9678	0.426941	1.12766	0.448543	Lipid metabolism
MPN016	MPNE_0017	866	866	J	rimK2	Ribosomal protein S6 modification enzyme	0	0	0	0	0	0		J	110	39	0	28	0.80633	0.876312	0	1	0.755639	0.909223	Translation, ribosomal structure and biogenesis
MPN017	MPNE_0018	809	809	H	mtd1	Methylenetetrahydrofolate dehydrogenase (EC 1.5.1.5); Methenyltetrahydrofolate cyclohydrolase (EC 3.5.4.9)	8.82924e-05	0	8.82924e-05	0.000337117	0	0.000337117		K	17	8	0	6	1.11546	0.477063	0	1	1.10281	0.501161	Transcription
MPN018	MPNE_0021	1871	1871	I	pmd1	Putative ABC transporter ATP-binding protein MPN_018	3.81767e-05	0	3.81767e-05	9.7177e-05	0	9.7177e-05		L	44	20	0	13	1.08047	0.440849	0	1	0.914444	0.660564	DNA replication, recombination and repair
MPN019	MPNE_0022	1904	1829	I	msbA	Putative ABC transporter ATP-binding protein MPN_019	0.001238	0	0.000487695	0.000198817	0	9.94085e-05		M	73	43	6	39	1.47635	0.0411388	6.72845	0.00252239	1.84398	0.0043491	Cell envelope biogenesis, outer membrane
MPN020	MPNE_0023	3092	3092	L	yb95	Uncharacterized ATP-dependent helicase (EC 3.6.1.-)	0	0	0	0.000176408	0	0		N	22	5	1	3	0.527443	0.940602	2.24756	0.388102	0.415598	0.964351	Cell motility and secretion
MPN021	MPNE_0024	1172	1172	O	dnaJ	Chaperone protein dnaJ	0	0	0	0.00031027	0	0.00031027		O	30	12	0	9	0.942175	0.627019	0	1	0.931301	0.63598	Post-translational modification, protein turnover, chaperones
MPN022	MPNE_0025	929	929	O	pip	Putative proline iminopeptidase (PIP) (EC 3.4.11.5) (Prolyl aminopeptidase) (PAP)	0	0	0	9.78569e-05	0	9.78569e-05		D	15	5	0	4	0.783224	0.757807	0	1	0.82717	0.71676	Inorganic ion transport and metabolism
MPN023	MPNE_0026	1538	1538	J	metS	Methionyl-tRNA synthetase (EC 6.1.1.10) (Methionine--tRNA ligase) (MetRS)	0.00055731	0	0	0	0	0		R	16	7	0	3	1.03456	0.550628	0	1	0.577561	0.878469	General function prediction only
MPN024	MPNE_0027	440	434	K	rpoE	DNA-directed RNA polymerase delta subunit	0	0	0	0.000628404	0	0.000628404		S	36	17	2	13	1.12426	0.402656	2.9414	0.182854	1.1344	0.409462	Function unknown
MPN025	MPNE_0028	866	866	G	tsr	Fructose-bisphosphate aldolase (FBP aldolase) (FBPA) (EC 4.1.2.13)	0	0	0	0	0	0		T	6	3	0	3	1.18327	0.530842	0	1	1.566	0.379574	Signal transduction mechanisms
MPN026	MPNE_0030	1088	1100	J	EngD..	GTP-dependent nucleic acid-binding protein engD	0	0	0	0	0	0		U	11	5	0	2	1.07533	0.541983	0	1	0.562014	0.86359	Intracellular trafficking, secretion and vesicular transport
MPN027	MPNE_0029	824	824	J	rimL	Ribosomal-protein alanineacetyltransferase	0	0	0	0.000441306	0	0.000220653		V	16	9	2	9	1.34123	0.310519	6.83138	0.0501226	1.78993	0.126638	Defense mechanisms
MPN028	MPNE_0031	899	899	M	trsB	Uncharacterized glycosyl transferase	0	0	0	0	0	0
MPN029	MPNE_0032	572	572	J	efp	Elongation factor P (EF-P)	0	0	0	0	0	0		Type2 Strains
MPN030	MPNE_0033	506	443	J	NusB	Transcription termination/antitermination protein NusB	0	0	0	0.000205212	0	0		COG	Total in genome	Type 2 SNPs	Type 2 Indels	Type 2 NonSynonymous	OddsRatio Type 2 SNPs	Pvalue Type 2 SNPs	OddsRatio Type 2 Indels	Pvalue Type 2 Indels	OddsRatio Type 2 NonSynonymous	Pvalue Type 2 NonSynonymous	Function
MPN031	MPNE_0034	611	611	A	0	Uncharacterized protein MPN031	0	0	0	0.000297575	0	0.000297575		A	25	11	0	8	1.04134	0.521366	0	1	1.07052	0.504779	Membrane Proteins of unknown function
MPN032	MPNE_0035	326	326	O	YfkM	DJ-1/PfpI family intracellular protease	0	0	0	0	0.00111545	0		C	19	9	0	6	1.12354	0.460458	0	1	1.05513	0.534783	Energy production and conversion, Coenzyme metabolism
MPN033	MPNE_0036	620	620	F	upp	Uracil phosphoribosyltransferase (EC 2.4.2.9) (UMP pyrophosphorylase) (UPRTase)	0	0	0	0	0	0		E	14	10	0	6	1.71614	0.142588	0	1	1.44433	0.30444	Cell division and chromosome partitioning
MPN034	MPNE_0037	4331	4331	L	polC	DNA polymerase III polC-type (PolIII) (EC 2.7.7.7)	0.00047828	0	0.000461787	0.000209903	0	0.000125942		F	23	7	1	6	0.710845	0.837811	1.24434	0.572167	0.865489	0.693521	Amino acid transport and metabolism
MPN035	MPNE_0038	2000	2000	M	0	Conserved hypothetical protein MPN_035	0.00075	0	0.00075	0	0	0		P	19	9	0	6	1.12354	0.460458	0	1	1.05513	0.534783	Nucleotide transport and metabolism; coenzyme metabolism
MPN036	MPNE_0039	2021	2021	M	0	Conserved hypothetical protein MPN_036	0.000318089	0	0.000282745	0	0	0		G	35	14	1	8	0.941663	0.628604	0.800261	0.724025	0.750902	0.815079	Carbohydrate transport and metabolism
MPN038	MPNE_0042	350	242	N	0	Uncharacterized protein MPN_038	0	0	0	0	0	0		H	11	5	0	4	1.07533	0.541983	0	1	1.21764	0.468116	Coenzyme metabolism
MPN039	MPNE_0044	1016	1016	M	0	Conserved hypothetical protein MPN_039	0	0	0	0.00035791	0	0		I	25	11	0	8	1.04134	0.521366	0	1	1.07052	0.504779	Lipid metabolism
MPN041	MPNE_0045	560	560	M	0	Conserved hypothetical protein MPN_041	0	0	0	0.000324675	0	0.000324675		J	110	28	0	18	0.549089	0.997789	0	1	0.4924	0.998096	Translation, ribosomal structure and biogenesis
MPN042	MPNE_0046	2018	2018	M	0	Conserved hypothetical protein MPN_042	0.00219453	0.000353957	0.00173439	0.000315344	0	0.000315344		K	17	7	0	5	0.971989	0.602864	0	1	0.980413	0.599738	Transcription
MPN043	MPNE_0048	794	794	G	glpF	Glycerol uptake facilitator protein	0.00116949	0	0.00116949	0	0	0		L	44	23	0	19	1.25942	0.23396	0	1	1.49475	0.109174	DNA replication, recombination and repair
MPN044	MPNE_0047	575	674	F	tdk	Thymidine kinase (EC 2.7.1.21)	0	0	0	0	0	0		M	73	41	8	33	1.39365	0.0737991	4.49377	0.00292478	1.62885	0.0246776	Cell envelope biogenesis, outer membrane
MPN045	MPNE_0049	1244	1244	J	hisS	Histidyl-tRNA synthetase (EC 6.1.1.21) (Histidine--tRNA ligase) (HisRS)	0	0	0	0.000292312	0	0		N	22	5	2	2	0.527443	0.940602	2.74518	0.194667	0.295247	0.985998	Cell motility and secretion
MPN046	MPNE_0050	1673	1673	J	aspS	Aspartyl-tRNA synthetase (EC 6.1.1.12) (Aspartate--tRNA ligase) (AspRS)	0	0	0	0.00054339	0	0		O	30	11	1	9	0.859989	0.71866	0.942197	0.668325	1.00065	0.564496	Post-translational modification, protein turnover, chaperones
MPN047	MPNE_0051	1355	1355	H	PncB	Nicotinate phosphoribosyl transferase (EC 2.4.2.12)	0	0	0	0	0	0		D	15	6	0	4	0.943657	0.629724	0	1	0.886888	0.6725	Inorganic ion transport and metabolism
MPN049	MPNE_0054	1898	1898	M	0	Uncharacterized protein MPN_049	0.000376336	0	0.000376336	0.000191589	0	0		R	16	4	0	3	0.584033	0.891285	0	1	0.619011	0.852085	General function prediction only
MPN050	MPNE_0055	1526	1526	C	glpK	Glycerol kinase (EC 2.7.1.30) (ATP:glycerol 3-phosphotransferase) (GK)	0.00126381	0	0.000795731	0.00125104	0	0.00101275		S	36	16	2	12	1.0535	0.488152	1.6372	0.376208	1.12006	0.429073	Function unknown
MPN051	MPNE_0056	1154	1154	C	glpD	Glycerol-3-phospate dehydrogenase (EC 1.1.99.5)	0.00142362	0	0.000804655	0	0	0		T	6	5	0	2	1.98756	0.203217	0	1	1.11295	0.58404	Signal transduction mechanisms
MPN052	MPNE_0057	1973	1973	S	0	Uncharacterized lipoprotein MPN_052	3.6203e-05	0	3.6203e-05	9.21532e-05	0	4.60766e-05		U	11	8	0	4	1.74158	0.172579	0	1	1.21764	0.468116	Intracellular trafficking, secretion and vesicular transport
MPN053	MPNE_0058	266	266	G	ptsH	Phosphocarrier protein HPr (EC 2.7.11.-) (Histidine-containing protein)	0	0	0	0	0	0		V	16	10	5	7	1.49648	0.21719	11.346	0.000389567	1.47805	0.265251	Defense mechanisms
MPN055	MPNE_0064	1682	1682	E	potA	Spermidine/putrescine import ATP-binding protein potA (EC 3.6.3.31)	0	0	0	0	0	0
MPN056	MPNE_0065	860	860	E	potB	Spermidine/putrescine transport system permease protein potB homolog	0	0	0	0.000422833	0	0.000422833
MPN057	MPNE_0066	860	851	E	potI	Spermidine/putrescine transport system permease protein potC homolog	0.000830565	0	0.000830565	0	0	0
MPN058	MPNE_0067	1457	1412	R	potD	Conserved hypothetical lipoprotein MPN_058	0	0	0	0.000128766	0	0.000128766
MPN059	MPNE_0068	959	959	O	Gcp	O-sialoglycoprotein endopeptidase [EC:3.4.24.57]	0	0	0	0	0	0
MPN060	MPNE_0069	1151	1151	H	metX	S-adenosylmethionine synthetase (EC 2.5.1.6) (Methionine adenosyltransferase) (AdoMet synthetase) (MAT)	0	0	0	0	0	0
MPN061	MPNE_0071	1352	1352	U	ffh	Signal recognition particle protein (Fifty-four homolog)	0	0	0	0	0	0
MPN062	MPNE_0072	716	716	F	deoD	Purine nucleoside phosphorylase deoD-type (PNP) (EC 2.4.2.1)	0.000997606	0	0.000997606	0	0	0
MPN063	MPNE_0073	674	674	F	deoC	Deoxyribose-phosphate aldolase (EC 4.1.2.4) (Phosphodeoxyriboaldolase) (Deoxyriboaldolase) (DERA)	0.000211954	0	0.000211954	0.00107904	0	0.00107904
MPN064	MPNE_0074	1265	1265	F	deoA	Thymidine phosphorylase (EC 2.4.2.4) (TdRPase)	5.64653e-05	0	5.64653e-05	0	0	0
MPN065	MPNE_0075	401	401	F	cdd	Cytidine deaminase (CDA) (EC 3.5.4.5) (Cytidine aminohydrolase)	0	0	0	0	0	0
MPN066	MPNE_0077	1664	1646	G	cpsG	Phosphomannomutase (PMM) (EC 5.4.2.8)	0	0	0	0.000220921	0	0
MPN067	MPNE_0076	962	962	K	nusG	Transcription antitermination factor	0	0	0	0	0	0
MPN068	MPNE_0078	377	428	U	secE	Preprotein translocase subunit secE	0	0	0	0	0	0
MPN070	MPNE_0079	383	383	M	0	Uncharacterized protein MPN_070	0	0	0	0	0	0
MPN071	MPNE_0080	830	830	R	yabC	16S rRNA (cytidine1402-2'-O)-methyltransferase	0	0	0	0	0	0
MPN072	MPNE_0081	536	536	J	rnmV	Ribonuclease M5 (EC 3.1.26.8)	0.00133262	0	0	0	0	0
MPN073	MPNE_0082	1166	986	F	prs	Ribose-phosphate pyrophosphokinase (RPPK) (EC 2.7.6.1) (Phosphoribosyl pyrophosphate synthetase) (P-Rib-PP synthetase) (PRPP synthetase)	0	0	0	0.0003688	0	0.0003688
MPN075	MPNE_0084	899	899	M	ywdF	Uncharacterized glycosyltransferase family 2 (EC 2.4.-.-)	0	0	0	0	0	0
MPN076	MPNE_0085	1694	1694	G	uhpT	Hexose phosphate transport protein	0.000337325	0	0.000337325	5.36653e-05	0	0
MPN077	MPNE_0086	1640	1613	R	uhpT	Hexosephosphate transport protein	0.00043554	0	0	0	0	0
MPN078	MPNE_0088	2084	2072	G	fruA	PTS system fructose-specific EIIABC component (EIIABC-Fru) (2.7.1.69)	3.42747e-05	0	0	0	0	0
MPN079	MPNE_0089	902	902	G	fruK	Fructose 1-phosphate kinase (EC 2.7.1.56)	0	0	0	0	0	0
MPN080	MPNE_0091	4160	4160	L	0	FtsX like permease	0.000360577	0	0.000343407	0.000196678	0	2.18531e-05
MPN081	MPNE_0092	1397	1397	E	glnQ	Gln transport; ATP-binding protein	0	0	0	0.000130149	0	0.000130149
MPN082	MPNE_0093	1946	1946	G	tklB	Transketolase (TK) (EC 2.2.1.1)	3.67053e-05	0	0	0.000467159	0	0
MPN084	MPNE_0095	1574	1574	S	0	Conserved hypothetical lipoprotein MPN_084	9.07606e-05	0	9.07606e-05	0.000462054	0	0.000231027
MPN085	MPNE_0096	1322	1433	M	0	Uncharacterized protein MPN_085	0.000108061	0	0.000108061	0	0.000888156	0
MPN088	MPNE_0098	305	227	S	0	Uncharacterized protein MPN_088	0.000234192	0	0.000234192	0	0	0
MPN089	MPNE_0100	1007	1139	V	hsdS	Putative type-1 restriction enzyme specificity protein MPN_089 (S.mpnORFAP) (Type I restriction enzyme specificity protein MPN_089) (S protein)	7.0932e-05	0.000283728	7.0932e-05	0.00127704	0.000319259	0.000957778
MPN090	MPNE_0101	989	701	M	0	Uncharacterized protein MPN_090	7.2223e-05	0	7.2223e-05	0	0	0
MPN094	MPNE_0105	422	422	N	0	UPF0134 protein MPN_094	0	0	0	0	0	0
MPN097	MPNE_0112	1625	1625	M	0	Conserved hypothetical lipoprotein MPN_097	0	0	0	0	0	0
MPN098	MPNE_0113	443	440	M	0	Conserved hypothetical lipoprotein MPN_098	0	0	0	0.000413223	0	0.000413223
MPN100	MPNE_0117	551	551	N	0	Uncharacterized protein MPN_100	0	0	0	0	0	0
MPN105	MPNE_0121	1025	1025	J	pheS	Phenylalanyl-tRNA synthetase alpha chain (EC 6.1.1.20) (Phenylalanine--tRNA ligase alpha chain) (PheRS)	0	0	0	0	0	0
MPN106	MPNE_0122	2417	2417	J	pheT	Phenylalanyl-tRNA synthetase beta chain (EC 6.1.1.20) (Phenylalanine--tRNA ligase beta chain) (PheRS)	0	0	0	0	0	0
MPN114	MPNE_0131	1802	1802	I	cpt2	Putative acetyltransferase MPN_114 (EC 2.3.1.-)	0	0	0	0	0	0
MPN115	MPNE_0132	605	605	J	infC	Translation initiation factor IF-3	0.000118064	0	0	0	0	0
MPN116	MPNE_0133	179	179	J	rpmI	50S ribosomal protein L35	0.000399042	0	0.000399042	0	0	0
MPN117	MPNE_0135	383	383	J	rpLT	50S ribosomal protein L20	0	0	0	0	0	0
MPN118	MPNE_0134	710	710	L	rnhC	Ribonuclease HIII	0	0	0	0	0	0
MPN119	MPNE_0136	2732	2732	O	0	DnaJ-like, terminal organelle protein	2.61452e-05	0	2.61452e-05	0.000166378	0	0
MPN120	MPNE_0137	653	653	O	grpE	Heat shock protein GrpE	0.000218771	0	0.000218771	0	0	0
MPN121	MPNE_0138	365	365	S	mpn121	Uncharacterized protein MPN_121	0	0	0	0	0	0
MPN122	MPNE_0140	1907	1907	L	parB	DNA topoisomerase 4 subunit B (EC 5.99.1.-) (Topoisomerase IV subunit B)	0	0	0	0.000810411	0	0.000476713
MPN123	MPNE_0142	2369	2369	L	parC	DNA topoisomerase 4 subunit A (EC 5.99.1.-) (Topoisomerase IV subunit A)	0.000331665	0	0	3.83745e-05	0	0
MPN124	MPNE_0141	1055	1055	K	hrcA	Heat-inducible transcription repressor hrcA	0.000947867	0	6.77048e-05	0	0	0
MPN126	MPNE_0144	479	479	R	ysnB	Putative metallophosphoesterase YsnB (EC 3.1.4.-)	0	0	0	0	0	0
MPN127	MPNE_0145	542	773	N	0	Uncharacterized protein MPN_127	0.000131787	0.00131787	0	0	0.000117606	0
MPN129	MPNE_0149	449	386	M	0	Uncharacterized protein MPN_129	0	0	0	0.00235516	0	0.00235516
MPN131	MPNE_0107	665	695	M	0	Putative adhesin P1-like protein MPN_131	0.00247046	0	0.000107411	0	0.000523218	0
MPN133	MPNE_0156	905	860	L	0	Ca2+-dependent cytotoxic nuclease of Mycoplasma	0	0	0	0	0	0
MPN134	MPNE_0157	1760	1760	G	ugpC	Putative ABC sn-glycerol-3-phosphate transporter ATP-binding protein ugpC	4.05844e-05	0	4.05844e-05	0.000103306	0	0
MPN135	MPNE_0158	989	989	G	ugpA	sn-glycerol-3-phosphate transport system permease protein ugpA	0	0	0	0	0	0
MPN136	MPNE_0159	959	959	G	ugpE	sn-glycerol-3-phosphate transport system permease protein ugpE	0	0	0	0	0	0
MPN139	MPNE_0163	491	491	N	0	Uncharacterized protein MPN_139	0	0	0	0.000185151	0	0
MPN140	MPNE_0164	974	974	J	0	Oligoribonuclease (DHH family phosphoesterases)	0	0	0	0	0	0
MPN141	MPNE_0165	4883	4904	M	mgpA	Adhesin P1 (Cytadhesin P1) (Attachment protein)	0.000117024	8.77681e-05	4.3884e-05	0.00190939	0.000129764	0.00105665
MPN142	MPNE_0166	3656	3455	M	0	Mgp-operon protein 3 (Mgp3) (ORF-3 protein)	0.000117224	0	9.76868e-05	0.000315748	2.63123e-05	0.000131562
MPN143	MPNE_0167	527	527	S	0	Uncharacterized protein MPN_143	0.00149092	0	0	0.000690012	0	0.000690012
MPN144	MPNE_0168	1241	1412	M	0	Putative adhesin P1-like protein MPN_144	0.00109359	0	5.75573e-05	0.000450682	0	0.000257533
MPN145	MPNE_0169	539	539	N	0	Uncharacterized protein MPN_145	0.00145773	0	0.00145773	0	0	0
MPN146	MPNE_0170	797	851	M	0	Conserved hypothetical protein MPN_146	0.00098584	0	0.00098584	0	0	0
MPN147	MPNE_0171	1457	1457	M	0	Conserved hypothetical protein MPN_147	0	0	0	0.000374368	0	0.000249579
MPN151	MPNE_0178	401	482	N	0	Uncharacterized protein MPN_151	0	0	0	0	0	0
MPN152	MPNE_0179	2384	2474	M	0	Uncharacterized lipoprotein MPN_152	0.0011685	0.000329578	0.000838926	0.000220475	3.67458e-05	3.67458e-05
MPN153	MPNE_0180	3341	3341	L	0	superfamily I DNA and RNA helicase and helicase subunits-like protein (EC 3.6.1.-)	0.000277932	0	0	0.000217681	0	0
MPN155	MPNE_0183	1853	1853	J	infB	Translation initiation factor IF-2	7.70951e-05	0	0	0	0	0
MPN156	MPNE_0184	350	350	J	rbfA	Ribosome-binding factor A	0	0	0	0	0	0
MPN158	MPNE_0187	809	809	H	yaaC	Putative riboflavin biosynthesis protein ribF [Includes: Riboflavin kinase (EC 2.7.1.26) (Flavokinase); FMN adenylyltransferase (EC 2.7.7.2) (FAD pyrophosphorylase) (FAD synthetase)]	8.82924e-05	0	0	0.000449489	0	0.000449489
MPN159	MPNE_0188	1274	1274	V	tlyC	Hemolysisn, TlyC-like protein	0	0	0	0.000214072	0	0.000142714
MPN160	MPNE_0189	1133	1133	M	0	Conserved hypothetical protein MPN_160	0	0	0	0.000160475	0	0
MPN161	MPNE_0190	1337	1337	S	0	Conserved hypothetical protein MPN_161	0.000480821	0	0	0.000271979	0	0
MPN162	MPNE_0191	962	962	M	0	Conserved hypothetical protein MPN_162	0.0016335	0	0.0016335	0.000378	0	0.000378
MPN163	MPNE_0192	338	386	M	0	Conserved hypothetical protein MPN_163	0	0	0	0	0	0
MPN165	MPNE_0194	863	863	J	rplC	50S ribosomal protein L3	8.27678e-05	0	8.27678e-05	0.000421363	0	0.000421363
MPN166	MPNE_0195	638	638	J	rplD	50S ribosomal protein L4	0	0	0	0	0	0
MPN167	MPNE_0196	713	713	J	rplW	50S ribosomal protein L23	0.00110198	0	0.00110198	0	0	0
MPN168	MPNE_0197	863	863	J	rplB	50S ribosomal protein L2	0.000248303	0	0.000165536	0	0	0
MPN169	MPNE_0198	263	263	J	rpsS	30S ribosomal protein S19	0	0	0	0	0	0
MPN170	MPNE_0199	554	479	J	rplV	50S ribosomal protein L22	0.00141826	0	0.00141826	0	0	0
MPN171	MPNE_0200	821	821	J	rpsC	30S ribosomal protein S3	8.70019e-05	0	0	0	0	0
MPN172	MPNE_0201	419	419	J	rplP	50S ribosomal protein L16	0	0	0	0	0	0
MPN174	MPNE_0203	257	257	J	rpsQ	30S ribosomal protein S17	0	0	0	0.00495225	0	0.00495225
MPN175	MPNE_0204	368	368	J	rplN	50S ribosomal protein L14	0	0	0	0	0	0
MPN176	MPNE_0205	335	335	J	rplX	50S ribosomal protein L24	0	0	0	0	0	0
MPN177	MPNE_0206	542	542	J	rplE	50S ribosomal protein L5	0	0	0	0.00100637	0	0.00100637
MPN178	MPNE_0207	185	185	J	rpsN	30S ribosomal protein S14 type Z	0	0	0	0	0	0
MPN179	MPNE_0208	428	428	J	rpsH	30S ribosomal protein S8	0	0	0	0	0	0
MPN180	MPNE_0209	554	554	J	rplF	50S ribosomal protein L6	0	0	0	0	0	0
MPN181	MPNE_0210	350	350	J	rplR	50S ribosomal protein L18	0	0	0	0	0	0
MPN182	MPNE_0211	659	659	J	rpsE	30S ribosomal protein S5	0	0	0	0	0	0
MPN183	MPNE_0212	455	455	J	rplO	50S ribosomal protein L15	0	0	0	0	0	0
MPN184	MPNE_0213	1433	1433	U	secY	Preprotein translocase subunit secY	0.00209351	0	0.00209351	0	0	0
MPN185	MPNE_0214	647	641	F	adk	Adenylate kinase (AK) (EC 2.7.4.3) (ATP-AMP transphosphorylase)	0	0	0	0.000709119	0	0.000425472
MPN186	MPNE_0215	746	746	J	map	Methionine aminopeptidase (MAP) (EC 3.4.11.18) (Peptidase M)	0	0	0	0	0	0
MPN187	MPNE_0216	236	236	J	infA	Translation initiation factor IF-1	0	0	0	0.000770416	0	0.000770416
MPN188	MPNE_0217	113	113	J	rpmJ	50S ribosomal protein L36	0	0	0	0	0	0
MPN189	MPNE_0218	374	374	J	rpsM	30S ribosomal protein S13	0.0026738	0	0	0.00097229	0	0
MPN190	MPNE_0219	365	365	J	rpsK	30S ribosomal protein S11	0.000391389	0	0.000195695	0	0	0
MPN191	MPNE_0220	983	983	K	rpoA	DNA-directed RNA polymerase subunit alpha (RNAP subunit alpha) (EC 2.7.7.6) (Transcriptase subunit alpha)	0.00101729	0	0.00101729	0	0	0
MPN192	MPNE_0221	374	374	J	rplQ	50S ribosomal protein L17	0	0	0	0	0	0
MPN193	MPNE_0222	824	824	P	cbiO 1	Cobalt/nickel import ATP-binding protein CbiO 1 (EC 3.6.3.-)	8.66852e-05	0	0	0	0	0
MPN194	MPNE_0223	911	911	P	CbiO 2	Cobalt/nickelimport ATP-binding protein CbiO 2 (EC 3.6.3.-)	7.84068e-05	0	7.84068e-05	9.97904e-05	0	9.97904e-05
MPN195	MPNE_0224	1304	1304	P	cbiQ	Similar to Cobalt/nickel ABC transporter CbiQ	5.47765e-05	0	5.47765e-05	0	0	0
MPN196	MPNE_0225	731	731	J	hisT	tRNA pseudouridine synthase A, TruA (EC 5.4.99.12) (tRNA-uridine isomerase I) (tRNA pseudouridylate synthase I)	0.00117256	0	0.00117256	0	0	0
MPN197	MPNE_0226	1835	1835	E	pepF	Oligoendopeptidase F homolog (EC 3.4.24.-)	0	0	0	0.000693584	0	0
MPN198	MPNE_0227	959	959	V	mte1	Uncharacterized adenine-specific methylase MPN_198 (EC 2.1.1.72) (M.mpnIP)	0	0	0	0.000379183	0	0.000379183
MPN201	MPNE_0231	716	1085	V	0	Putative type-1 restriction enzyme specificity protein MPN_201 (S.mpnORFFP) (Type I restriction enzyme specificity protein MPN_201) (S protein)	0.00418994	0	0.00418994	0	0	0
MPN204	MPNE_0236	446	446	N	0	Conserved hypothetical protein MPN_204	0	0	0	0	0	0
MPN205	MPNE_0237	1316	1424	M	0	Uncharacterized protein MPN_205	0.000597047	0.00054277	0.000597047	0.000255363	0	0.000255363
MPN207	MPNE_0239	2822	2822	G	ptsG	PTS system glucose-specific EIICBA component (EIICBA-Glc) (EII-Glc/EIII-Glc) (EC 2.7.1.69)	0.000632783	0	0.000607472	6.44288e-05	0	0
MPN208	MPNE_0240	884	884	J	rpsB	30S ribosomal protein S2	0	0	0	0	0	0
MPN209	MPNE_0241	2618	2618	P	mgtA	Probable cation-transporting P-type ATPase (EC 3.6.3.-)	0	0	0	0	0	0
MPN210	MPNE_0242	2426	2426	U	secA	Protein translocase subunit secA	0	0	0	0.000299783	0	0.000112418
MPN211	MPNE_0243	1973	1973	L	uvrB	UvrABC system protein B (Protein uvrB) (Excinuclease ABC subunit B)	3.6203e-05	0	0	0	0	0
MPN212	MPNE_0244	407	407	S	0	Conserved hypothetical protein MPN_212	0.0001755	0	0.0001755	0.000446728	0	0.000446728
MPN213	MPNE_0246	3092	3092	M	0	Conserved hypothetical protein MPN_213	2.31011e-05	0	2.31011e-05	0.000323415	0	0.000323415
MPN214	MPNE_0245	416	464	M	0	Conserved hypothetical protein MPN_214	0	0	0	0	0	0
MPN215	MPNE_0247	1169	1214	E	oppB	Oligopeptide transport system permease protein oppB	0	0	0	0	0	0
MPN216	MPNE_0248	1130	1130	E	oppC	Oligopeptide transport system permease protein oppC	0	0	0	0.000160901	0	0.000160901
MPN219	MPNE_0251	413	413	J	rplK	50S ribosomal protein L11	0	0	0	0	0	0
MPN220	MPNE_0252	680	680	J	rplA	50S ribosomal protein L1	0	0	0	0	0	0
MPN221	MPNE_0253	566	566	J	pth	Peptidyl-tRNA hydrolase (PTH) (EC 3.1.1.29)	0	0	0	0.000642467	0	0
MPN222	MPNE_0254	869	869	J	yacA	tRNA(Ile)-lysidine synthase (EC 6.3.4.-) (tRNA(Ile)-lysidine synthetase) (tRNA(Ile)-2-lysyl-cytidine synthase)	0	0	0	0	0	0
MPN223	MPNE_0255	938	938	T	hprK	HPr kinase/phosphorylase (HPrK/P) (EC 2.7.11.-) (EC 2.7.4.-) (HPr(Ser) kinase/phosphorylase)	0	0	0	0.000387672	0	0.000387672
MPN224	MPNE_0256	1169	1169	U	lgt	Prolipoprotein diacylglyceryl transferase (EC 2.4.99.-)	0	0	0	0.000311066	0	0
MPN225	MPNE_0257	419	419	J	rpsL	30S ribosomal protein S12	0.00221616	0	0.00221616	0	0	0
MPN226	MPNE_0258	467	467	J	rpsG	30S ribosomal protein S7	0	0	0	0	0	0
MPN227	MPNE_0259	2066	2066	J	fus	Elongation factor G (EF-G)	3.45734e-05	0	3.45734e-05	8.80049e-05	0	8.80049e-05
MPN228	MPNE_0260	647	647	J	rpsF	30S ribosomal protein S6	0	0	0	0	0	0
MPN229	MPNE_0261	500	500	L	ssbA	Single-stranded DNA-binding protein (SSB) (Helix-destabilizing protein)	0	0	0	0	0	0
MPN230	MPNE_0262	314	311	J	rpsR	30S ribosomal protein S18	0	0	0	0	0	0
MPN231	MPNE_0263	449	449	J	rplI	50S ribosomal protein L9	0	0	0	0	0	0
MPN232	MPNE_0264	1421	1421	L	dnaB	Replicative DNA helicase (EC 3.6.1.-)	0.00185986	0	0.00185986	0	0	0
MPN233	MPNE_0265	1364	1364	M	0	Uncharacterized lipoprotein MPN_233	0.000733138	0	0.000733138	0	0	0
MPN234	MPNE_0266	1253	1901	M	0	Conserved hypothetical lipoprotein MPN_234	0.000171018	0	0.000171018	0	0	0
MPN235	MPNE_0267	722	722	L	ung	Uracil-DNA glycosylase (UDG) (EC 3.2.2.-)	0	0	0	0	0	0
MPN236	MPNE_0268	1439	1439	J	gatC	Aspartyl/glutamyl-tRNA(Asn/Gln) amidotransferase subunit C (Asp/Glu-ADT subunit C) (EC 6.3.5.-)	0.000645289	0	0.000645289	0.000694927	0	0.000694927
MPN237	MPNE_0269	1436	1436	J	gatA	Glutamyl-tRNA(Gln) amidotransferase subunit A (Glu-ADT subunit A) (EC 6.3.5.-)	4.97413e-05	0	4.97413e-05	6.33072e-05	0	0
MPN238	MPNE_0270	1436	1433	J	gatB	Aspartyl/glutamyl-tRNA(Asn/Gln) amidotransferase subunit B (Asp/Glu-ADT subunit B) (EC 6.3.5.-)	0	0	0	0	0	0
MPN239	MPNE_0271	668	668	K	gntR	Probable HTH-type transcriptional regulator gntR	0	0	0	0	0	0
MPN240	MPNE_0272	947	947	O	trxB	Thioredoxin reductase (TRXR) (EC 1.8.1.9)	0	0	0	0	0	0
MPN241	MPNE_0273	842	842	R	0	Transcription factor with WhiA C-terminal domain	8.4832e-05	0	0	0	0	0
MPN243	MPNE_0275	2180	2180	K	vacB	Ribonuclease R (RNase R) (EC 3.1.-.-) (VacB protein homolog)	3.27654e-05	0	0	0.000250209	0	8.34028e-05
MPN244	MPNE_0277	608	608	L	0	Diadenylate cyclase CdaS	0.000117481	0	0.000117481	0	0	0
MPN245	MPNE_0276	650	581	J	def	Peptide deformylase (PDF) (EC 3.5.1.88) (Polypeptide deformylase)	0.00010989	0	0.00010989	0	0	0
MPN246	MPNE_0278	719	569	F	gmk	Guanylate kinase (EC 2.7.4.8) (GMP kinase)	0.000198689	0	0.000198689	0	0	0
MPN247	MPNE_0279	779	779	T	ptc1	Putative protein phosphatase PrpC (EC 3.1.3.16)	0	0	0	0.000233399	0	0.000233399
MPN248	MPNE_0280	1169	1169	T	prkC	Putative serine/threonine-protein kinase PrkC (EC 2.7.11.1)	0.000855432	0	0.00079433	0.000311066	0	0
MPN249	MPNE_0281	836	836	J	yjeQ	Putative ribosome biogenesis GTPase rsgA (EC 3.6.1.-)	0	0	0	0	0	0
MPN250	MPNE_0282	1292	1292	G	pgiB	Glucose-6-phosphate isomerase (GPI) (EC 5.3.1.9) (Phosphoglucose isomerase) (PGI) (Phosphohexose isomerase) (PHI)	0	0	0	0	0	0
MPN251	MPNE_0283	647	632	G	cfxE	Probable ribulose-phosphate 3-epimerase (EC 5.1.3.1) (Pentose-5-phosphate 3-epimerase) (PPE) (R5P3E)	0	0	0	0	0	0
MPN252	MPNE_0284	1367	1367	J	asnS	Asparaginyl-tRNA synthetase (EC 6.1.1.22) (Asparagine--tRNA ligase) (AsnRS)	0	0	0	0	0	0
MPN253	MPNE_0285	683	659	I	pgsA	CDP-diacylglycerol--glycerol-3-phosphate 3-phosphatidyltransferase (EC 2.7.8.5) (Phosphatidylglycerophosphate synthase) (PGP synthase)	0	0	0	0.00013795	0	0.00013795
MPN254	MPNE_0286	473	473	L	cinA	Putative competence-damage inducible protein CinA	0.000151012	0	0.000151012	0	0	0
MPN255	MPNE_0287	755	755	I	ygbP	2-C-methyl-D-erythritol 4-phosphate cytidylyltransferase-like	9.46074e-05	0	9.46074e-05	0	0	0
MPN256	MPNE_0288	671	671	R	0	Conserved hypothetical protein MPN_256	0	0	0	0.00108386	0	0.00108386
MPN257	MPNE_0289	1016	1016	I	galE	UDP-glucose 4-epimerase (EC 5.1.3.2) (UDP-galactose 4-epimerase)	0	0	0	0.000984252	0	0.000894775
MPN258	MPNE_0290	1718	1697	G	mglA	Sugar (ribose/galactose) ABC transporter ATP-binding subunit	0	0	0	0.000321423	0	0.000321423
MPN259	MPNE_0291	1553	1553	G	rbsC1	Sugar (ribose/galactose) ABC transporter permease subunit, but probably C-terminal	0.00101187	0	0.00101187	0.000585377	0	0.000585377
MPN260	MPNE_0292	935	935	G	rbsC	Sugar (ribose/galactose) ABC transporter permease subunit	0.00168067	0	0.00168067	9.7229e-05	0	9.7229e-05
MPN261	MPNE_0293	2135	2135	L	topA	DNA topoisomerase 1 (EC 5.99.1.2) (DNA topoisomerase I) (Omega-protein) (Relaxing enzyme) (Untwisting enzyme) (Swivelase)	0.000100368	0	3.3456e-05	0.00102193	0	0.000596125
MPN262	MPNE_0294	1427	1427	M	0	Uncharacterized protein, similar to reticulocyte binding protein	0.000650716	0	0.000600661	0.00108301	0	0.000191119
MPN263	MPNE_0295	308	308	O	trx	Thioredoxin (Trx)	0	0	0	0	0	0
MPN264	MPNE_0296	845	845	R	0	Uncharacterized hydrolase, haloacid dehalogenase-like family protein (EC 3.1.-.-)	8.45309e-05	0	8.45309e-05	0	0	0
MPN265	MPNE_0297	1040	1037	J	trpS	Tryptophanyl-tRNA synthetase (EC 6.1.1.2) (Tryptophan--tRNA ligase) (TrpRS)	0	0	0	0	0	0
MPN267	MPNE_0299	779	779	H	ppnK	Probable inorganic polyphosphate/ATP-NAD kinase (Poly(P)/ATP NAD kinase) (EC 2.7.1.23)	0	0	0	0	0	0
MPN268	MPNE_0300	353	353	G	ptsG	Putative phosphotransferase enzyme IIB component MPN_268 (EC 2.7.1.69)	0	0	0	0	0	0
MPN269	MPNE_0301	1481	1481	R	ymdA	Endoribonuclease Y (Rnase Y)	0.00019292	0	0.00019292	0	0	0
MPN270	MPNE_0302	287	287	M	0	Putative oligopeptide ABC transporter (permease protein)	0	0	0	0.000633513	0	0
MPN272	MPNE_0307	281	281	S	0	Uncharacterized protein MPN_272	0	0	0	0	0	0
MPN273	MPNE_0306	434	434	F	hit1	Diadenosine tetraphosphate Ap4A hydrolase (EC 3.6.1.41)	0	0	0	0	0	0
MPN274	MPNE_0308	800	800	P	0	Putative ABC transporter	0	0	0	0	0	0
MPN275	MPNE_0310	302	302	L	yaaK	DNA-binding protein, YbaB/EbfC family	0	0	0	0	0	0
MPN276	MPNE_0309	857	857	S	0	Conserved hypothetical protein MPN_276	0.00108351	0	0	0	0	0
MPN278	MPNE_0313	1199	1172	M	yefE	UDP-galactopyranose mutase (EC 5.4.99.9)	0.000119147	0	0.000119147	0	0	0
MPN279	MPNE_0314	1745	1796	J	lepA	GTP-binding protein lepA	0	0	0	0	0	0
MPN280	MPNE_0315	1709	1709	J	rnjA	Ribonuclease J1 (RNase J1) (EC 3.1.-.-)	0.000919502	0	0	0	0	0
MPN281	MPNE_0317	1133	1133	M	0	Conserved hypothetical lipoprotein MPN_281	0.000189131	0	0.000189131	0.000160475	0	0.000160475
MPN283	MPNE_0322	347	347	N	0	Uncharacterized protein MPN_283	0	0	0	0	0	0
MPN284	MPNE_0324	2384	2378	M	0	Uncharacterized lipoprotein MPN_284	0	0	0	7.64584e-05	0	7.64584e-05
MPN285	MPNE_0325	920	1289	V	prrB	Putative type-1 restriction enzyme specificity protein MPN_285 (S.mpnORFGP) (Type I restriction enzyme specificity protein MPN_285) (S protein)	0	0	0	7.05268e-05	7.05268e-05	7.05268e-05
MPN287	MPNE_0328	356	437	N	0	Uncharacterized protein MPN_287	0	0	0	0	0	0
MPN289	MPNE_0331	563	563	V	hsdS1B	Putative type-1 restriction enzyme specificity protein MPN_289 (S.mpnORFEBP) (Type I restriction enzyme specificity protein MPN_289) (S protein)	0.00139558	0.000761228	0.00139558	0	0.000484418	0
MPN290	MPNE_0333	437	437	V	0	Putative type-1 restriction enzyme specificity protein MPN_290 (S.mpnORFEAP) (Type I restriction enzyme specificity protein MPN_290) (S protein)	0	0	0	0.0020803	0	0.0020803
MPN291	MPNE_0332	590	590	O	0	tRNA 37A N(6)-threonylcarbamoyladenosine/Probable O-sialoglycoprotein endopeptidase	0.00145278	0	0.00145278	0	0	0
MPN292	MPNE_0334	929	929	J	rluD	Ribosomal large subunit pseudouridine synthase D (EC 5.4.99.-)	0	0	0	9.78569e-05	0	9.78569e-05
MPN293	MPNE_0335	554	554	U	lsp	Lipoprotein signal peptidase (EC 3.4.23.36) (Prolipoprotein signal peptidase) (Signal peptidase II) (SPase II)	0	0	0	0.000492287	0	0.000492287
MPN294	MPNE_0336	620	620	O	pfpI	SImilar to intracellular protease ThiJ/PfpI;	0.000115207	0	0	0	0	0
MPN295	MPNE_0337	662	662	K	0	Conserved hypothetical protein MPN_295	0	0	0	0.0005493	0	0
MPN296	MPNE_0338	182	182	J	rpsU	30S ribosomal protein S21	0	0	0	0	0	0
MPN297	MPNE_0339	449	449	D	gpsB	Similar to cell-division initiation protein DivIVA	0	0	0	0	0	0
MPN298	MPNE_0340	359	359	I	acpS	Holo-[acyl-carrier-protein] synthase (Holo-ACP synthase) (EC 2.7.8.7) (4'-phosphopantetheinyl transferase acpS)	0	0	0	0.000253229	0	0.000253229
MPN299	MPNE_0341	800	710	I	plsC	Probable 1-acyl-sn-glycerol-3-phosphate acyltransferase (1-AGP acyltransferase) (1-AGPAT) (EC 2.3.1.51) (Lysophosphatidic acid acyltransferase) (LPAAT)	0	0	0	0.000256082	0	0.000256082
MPN300	MPNE_0342	1520	1520	D	dyr	Dihydrofolate reductase (EC 1.5.1.3) and segregation and condensation protein A, ScpA	4.69925e-05	0	4.69925e-05	0.000956938	0	0.000598086
MPN301	MPNE_0343	626	626	D	scpB	Segregation and condensation protein B	0	0	0	0	0	0
MPN302	MPNE_0344	986	986	G	pfk	6-phosphofructokinase (Phosphofructokinase) (EC 2.7.1.11) (Phosphohexokinase)	0	0	0	0.0001844	0	0.0001844
MPN303	MPNE_0345	1526	1526	G	pyk	Pyruvate kinase (PK) (EC 2.7.1.40)	0	0	0	0	0	0
MPN307	MPNE_0357	929	929	C	arcC	Carbamate kinase-like protein (EC 2.7.2.2)	0.00161464	0	0	0	0	0
MPN308	MPNE_0358	1697	1697	E	0	Uncharacterized amino acid pernease	0.000420911	0	0.000420911	0	0	0
MPN309	MPNE_0359	1217	1223	S	p65	Proline-rich P65 protein	0	0	0	0.000148666	0.000222999	7.43329e-05
MPN311	MPNE_0362	1073	1073	D	0	Conserved hypothetical protein MPN_311	0	0	0	0	0	0
MPN312	MPNE_0363	656	656	S	0	Uncharacterized protein MPN_312	0	0	0	0	0	0
MPN313	MPNE_0364	272	194	S	0	Conserved hypothetical protein MPN_313	0	0	0	0	0	0
MPN314	MPNE_0366	425	425	D	mraZ	Protein mraZ	0.000168067	0	0.000168067	0	0	0
MPN315	MPNE_0367	926	926	D	mraW	S-adenosyl-L-methionine-dependent methyltransferase mraW (EC 2.1.1.-)	0	0	0	0	0	0
MPN316	MPNE_0368	1259	1259	D	0	Cell division protein ftsA	0.00124816	0	0.00124816	0.000144415	0	0.000144415
MPN318	MPNE_0371	1475	1475	E	0	Putative amino acid pernease	0.000823245	0	0.000823245	0.000862866	0	0.000862866
MPN319	MPNE_0372	1511	1511	E	gap1	Putative amino acid pernease	0	0	0	0.000240659	0	0
MPN320	MPNE_0373	986	863	F	thyA	Thymidylate synthase (TS) (TSase) (EC 2.1.1.45)	7.24428e-05	0	7.24428e-05	0.000632045	0	0.000421363
MPN321	MPNE_0374	482	482	F	dhfr	Dihydrofolate reductase (EC 1.5.1.3)	0	0	0	0	0	0
MPN322	MPNE_0375	1019	1019	F	nrdF	Ribonucleoside-diphosphate reductase subunit beta (EC 1.17.4.1) (Ribonucleotide reductase small subunit)	0	0	0	8.9214e-05	0	0
MPN323	MPNE_0376	461	461	F	nrdI	Protein nrdI	0	0	0	0	0	0
MPN324	MPNE_0377	2165	2165	F	nrdE	Ribonucleoside-diphosphate reductase subunit alpha (EC 1.17.4.1) (Ribonucleotide reductase)	0.000395909	0	0.000362917	0.000419903	4.19903e-05	0.000419903
MPN325	MPNE_0378	302	302	J	rplU	50S ribosomal protein L21	0.00236518	0	0	0	0	0
MPN326	MPNE_0379	302	287	J	ysxB	Predicted ribosomal protein	0.000236518	0	0.000236518	0.00158378	0	0.00158378
MPN327	MPNE_0380	314	314	J	rpl27	50S ribosomal protein L27	0	0	0	0	0	0
MPN328	MPNE_0381	860	860	L	nfo	Probable endonuclease 4 (EC 3.1.21.2) (Endonuclease IV) (Endodeoxyribonuclease IV)	0.000830565	0	0.000830565	0	0	0
MPN329	MPNE_0382	476	452	K	fur	Ferric uptake regulation protein	0	0	0	0	0	0
MPN330	MPNE_0383	884	884	S	0	Conserved hypothetical protein MPN_330	8.08016e-05	0	8.08016e-05	0	0	0
MPN331	MPNE_0384	1334	1334	O	tig	Trigger factor (TF) (EC 5.2.1.8)	0.000535447	0	0.000535447	6.81477e-05	0	0
MPN332	MPNE_0385	2387	2387	O	lon	ATP-dependent protease La (EC 3.4.21.53)	0	0	0	0.000266596	0	0.000114255
MPN334	MPNE_0388	980	980	R	bcrA	Putative ABC transporter ATP-binding protein MPN_334	0	0	0	0	0	0
MPN335	MPNE_0389	2225	2225	R	0	Putative ABC transport system permease protein	0.00035313	0	0.00035313	4.0858e-05	0	0
MPN336	MPNE_0390	1034	1049	H	nadD	Nicotinate-nucleotide adenylyltransferase (EC 2.7.7.18), phosphopantetheine adenylyltransferase (EC 2.7.7.3) and choline-phosphate cytidylyltransferase (EC 2.7.7.15)	0.000690799	0	0.000690799	0.000173325	0	0.000173325
MPN337	MPNE_0391	1865	1865	A	0	Conserved hypothetical protein MPN_337	0	0	0	0.000292469	0	9.74896e-05
MPN338	MPNE_0392	1898	1835	A	0	Conserved hypothetical protein MPN_338	0.00041397	0	0	0	0	0
MPN339	MPNE_0393	674	674	A	0	Conserved hypothetical protein MPN_339 (RDD family protein)	0	0	0	0.00040464	0	0.00040464
MPN340	MPNE_0394	1589	1589	L	pcrA	DNA helicase II / ATP-dependent DNA helicase PcrA [EC:3.6.4.12]	0.000539423	0	0.000539423	0.000686538	0	0.000686538
MPN341	MPNE_0395	2147	2147	L	mutB1	DNA helicase II / ATP-dependent DNA helicase PcrA [EC:3.6.4.12]	0	0	0	0.000254054	0	0
MPN342	MPNE_0396	1631	1631	V	hsdM	Putative type I restriction enzyme HsdM (EC 2.1.1.72)	0.000437943	0	0.000437943	0.000167215	0	0.000167215
MPN344	MPNE_0398	650	650	N	0	Uncharacterized protein MPN_344	0	0	0	0	0	0
MPN347	MPNE_0401	1130	1130	V	hsdR	Putative type I restriction enzyme mpnORFDP R protein part 1 (EC 3.1.21.3) (mpnORFDAP)	0.000695322	0	0.000695322	0.000321802	0	0
MPN348	MPNE_0404	494	494	H	mthfs	5-formyltetrahydrofolate cyclo-ligase (EC 6.3.3.2)	0	0	0	0	0	0
MPN349	MPNE_0406	845	845	R	ymdB	M-pesterase	0	0	0	0	0	0
MPN350	MPNE_0405	719	719	I	plsY	Putative glycerol-3-phosphate acyltransferase PlsY (EC 2.3.1.15)	0	0	0	0.000505753	0	0
MPN351	MPNE_0407	641	659	V	trmK	tRNA: m1A22 methyltransferase TmrK	0.000222866	0	0.000222866	0.0005518	0.0002759	0.0005518
MPN352	MPNE_0408	1499	1499	K	sigA	RNA polymerase sigma factor rpoD (Sigma-A) (EC 2.7.7.6)	0.00057181	0	4.76508e-05	0	0	0
MPN353	MPNE_0409	1862	1862	L	dnaG	DNA primase (EC 2.7.7.-)	0	0	0	0	0	0
MPN354	MPNE_0410	1349	1349	J	glyS	Glycyl-tRNA synthetase (EC 6.1.1.14) (Glycine--tRNA ligase) (GlyRS)	5.29493e-05	0	5.29493e-05	0.00013478	0	0
MPN355	MPNE_0411	728	719	J	yacO	Probable 23S rRNA (guanosine-2'-O-)-methyltransferase rlmB (EC 2.1.1.-)	0	0	0	0.000379315	0	0
MPN356	MPNE_0412	1313	1313	J	cysS	Cysteinyl-tRNA synthetase (EC 6.1.1.16) (Cysteine--tRNA ligase) (CysRS)	5.4401e-05	0	5.4401e-05	0	0	0
MPN357	MPNE_0413	1976	1976	L	lig	DNA ligase (EC 6.5.1.2) (Polydeoxyribonucleotide synthase [NAD+])	0	0	0	0.000184026	0	0.000184026
MPN358	MPNE_0415	1604	1604	A	0	Uncharacterized protein MPN_358	0	0	0	0	0	0
MPN359	MPNE_0418	776	776	A	0	Conserved hypothetical protein MPN_359	0.00110457	0	0.00101252	0.000234302	0	0
MPN360	MPNE_0419	293	293	J	rpmE	50S ribosomal protein L31	0	0	0	0	0	0
MPN361	MPNE_0420	1079	1079	J	prfA	Peptide chain release factor 1 (RF-1)	0.000860585	0	0.000860585	0	0	0
MPN362	MPNE_0421	1361	1361	J	hemK	Protein methyltransferase hemK (EC 2.1.1.-) (Protein-glutamine N-methyltransferase hemK) (Protein-(glutamine-N(5)) MTase hemK)	5.24824e-05	0	5.24824e-05	0	0	0
MPN364	MPNE_0422	2033	2381	M	0	Conserved hypothetical protein MPN_364	0.00038648	0	0	7.63621e-05	0	7.63621e-05
MPN365	MPNE_0397	806	1121	V	0	Putative type-1 restriction enzyme specificity protein MPN_365 (S.mpnORFCP) (Type I restriction enzyme specificity protein MPN_365) (S protein)	0	0	0	8.10964e-05	8.10964e-05	0
MPN368	MPNE_0426	542	542	N	0	Uncharacterized protein MPN_368	0	0	0	0.000670916	0	0.000670916
MPN369	MPNE_0427	761	761	M	0	Uncharacterized lipoprotein MPN_369	0.00131406	0	0.00131406	0.00047784	0	0.00047784
MPN370	MPNE_0168	2213	1412	M	0	Putative adhesin P1-like protein MPN_370	0.000516429	0	0.000387322	0.000450682	0	0.000257533
MPN372	MPNE_0433	1775	1775	V	ptxA	ADP-ribosylating toxin CARDS (EC 2.4.2.-) (CARDX TX) (ADP-ribosyltransferase CARDS)	0	0	0	0	0	0
MPN375	MPNE_0436	389	389	M	0	Uncharacterized protein MPN_375	0	0	0	0	0	0
MPN376	MPNE_0437	3422	3422	A	0	Uncharacterized protein MPN_376	2.08733e-05	0	2.08733e-05	0.000106264	0	0
MPN377	MPNE_0439	224	224	A	0	Uncharacterized protein MPN_377	0	0	0	0	0	0
MPN378	MPNE_0440	2618	2618	L	dnaE	DNA polymerase III subunit alpha (EC 2.7.7.7)	0.00030012	0	0	0.00052087	0	0.000381971
MPN379	MPNE_0441	875	875	L	polA	5'-3' exonuclease (EC 3.1.11.-)	0	0	0	0	0	0
MPN380	MPNE_0442	833	833	L	fpg	Formamidopyrimidine-DNA glycosylase (Fapy-DNA glycosylase) (EC 3.2.2.23) (DNA-(apurinic or apyrimidinic site) lyase mutM) (AP lyase mutM) (EC 4.2.99.18)	0.000943234	0	0	0	0	0
MPN381	MPNE_0443	878	878	R	yidA	Putative Cof-like hydrolase acting on phosphorylated sugars and small metabolites	0	0	0	0	0	0
MPN383	MPNE_0444	848	848	R	yidA	nucleotidase, also common to HADs (works well also with CoA and NADP)	0.000168464	0	0	0	0	0
MPN384	MPNE_0445	2381	2381	J	leuS	Leucyl-tRNA synthetase (EC 6.1.1.4) (Leucine--tRNA ligase) (LeuRS)	0.000749985	0	0.000419992	0	0	0
MPN385	MPNE_0446	344	344	A	0	Conserved hypothetical protein MPN_385	0	0	0	0	0	0
MPN386	MPNE_0447	689	689	F	yaaF	Putative deoxynucleoside kinase protein (EC 2.7.1.76, EC 2.7.1.113)	0	0	0	0	0	0
MPN387	MPNE_0449	1076	1076	S	0	Conserved hypothetical protein MPN_387	0	0	0	0.000168976	0	0.000168976
MPN388	MPNE_0450	386	386	S	0	Conserved hypothetical protein MPN_388	0	0	0	0	0	0
MPN389	MPNE_0451	1019	1019	O	lplA	Probable lipoate-protein ligase A (Lipoate--protein ligase) (EC 2.7.7.63)	0	0	0	0.000356856	0	0.000356856
MPN390	MPNE_0452	1373	1373	C	pdhD	Dihydrolipoyl dehydrogenase (EC 1.8.1.4) (Dihydrolipoamide dehydrogenase) (E3 component of pyruvate complex)	0.00135262	0	5.20237e-05	0.000397272	0	0.000397272
MPN391	MPNE_0453	1208	1208	C	pdhC	Dihydrolipoyllysine-residue acetyltransferase component of pyruvate dehydrogenase complex (EC 2.3.1.12) (E2) (Dihydrolipoamide acetyltransferase component of pyruvate dehydrogenase complex)	0	0	0	0.000451535	0	0
MPN392	MPNE_0454	983	983	C	pdhB	Pyruvate dehydrogenase E1 component subunit beta (EC 1.2.4.1)	0	0	0	0	0	0
MPN393	MPNE_0455	1076	1076	C	pdhA	Pyruvate dehydrogenase E1 component subunit alpha (EC 1.2.4.1)	0	0	0	0.000253464	0	0.000253464
MPN394	MPNE_0456	1439	1439	C	nox	Probable NADH oxidase (NOXase) (EC 1.6.99.3)	0	0	0	0.000252701	0	0
MPN395	MPNE_0457	533	533	F	apt	Adenine phosphoribosyltransferase (APRT) (EC 2.4.2.7)	0.000536049	0	0.000536049	0.00324066	0	0.00324066
MPN396	MPNE_0458	2915	2915	U	secD	Protein-export membrane protein secD	0.000318549	0	0	0.00037424	0	0.000311867
MPN397	MPNE_0460	2201	2162	T	spoT	Probable guanosine-3',5'-bis(diphosphate) 3'-pyrophosphohydrolase (EC 3.1.7.2) (Penta-phosphate guanosine-3'-pyrophosphohydrolase) ((ppGpp)ase)	0.0011683	0	0.000454339	4.20486e-05	0	0
MPN398	MPNE_0459	656	656	A	0	Uncharacterized protein MPN_398	0	0	0	0	0	0
MPN399	MPNE_0461	863	863	A	0	Conserved hypothetical protein MPN_399	0.000165536	0	0.000165536	0	0	0
MPN401	MPNE_0469	482	482	K	greA	Transcription elongation factor greA (Transcript cleavage factor greA)	0	0	0	0	0	0
MPN402	MPNE_0471	1451	1451	J	proS	Prolyl-tRNA synthetase (EC 6.1.1.15) (Proline--tRNA ligase) (ProRS)	0	0	0	0.000375916	0	0.000313264
MPN403	MPNE_0472	368	368	S	0	Conserved hypothetical protein MPN_403	0.00213509	0	0.00213509	0.000247036	0	0
MPN405	MPNE_0474	593	593	A	0	Conserved hypothetical protein MPN_405	0.000240906	0	0	0.000613215	0	0
MPN406	MPNE_0475	254	254	I	acpA	Acyl carrier protein homolog	0.00309336	0	0.00309336	0	0	0
MPN408	MPNE_0480	2282	2282	M	0	Conserved hypothetical lipoprotein MPN_408	6.26017e-05	0	3.13009e-05	0	0	0
MPN409	MPNE_0481	1601	1628	M	0	Putative adhesin P1-like protein MPN_409	0.000847684	0	0.000669225	5.5841e-05	0	0
MPN410	MPNE_0483	446	446	N	0	Uncharacterized protein MPN_410	0.00176169	0	0	0.000203832	0	0
MPN411	MPNE_0484	758	758	M	0	Conserved hypothetical lipoprotein MPN_411	0	0	0	0.000479731	0	0.000479731
MPN412	MPNE_0485	836	923	M	0	Uncharacterized protein MPN_412	0	0	0	0.000393972	0	0.000393972
MPN415	MPNE_0487	1142	1142	P	p37	ABC thiamine importer, substrate-binding subunit, thiB	0	0	0	0	0	0
MPN417	MPNE_0490	1628	1628	P	p69	ABC thiamine importer, permease subunit, thiP	0	0	0	0.00111682	0	0.00055841
MPN418	MPNE_0491	422	422	J	alaS	Alanyl-tRNA synthetase (EC 6.1.1.7) (Alanine--tRNA ligase) (AlaRS)	0	0	0	0.000215424	0	0.000215424
MPN419	MPNE_0492	2702	2702	L	ruvX	Putative Holliday junction resolvase (EC 3.1.-.-)	0.000317225	0	2.64354e-05	0.00013458	0	0.00013458
MPN420	MPNE_0493	725	725	I	glpQ	Glycerophosphoryl diester phosphodiesterase	0.000197044	0	0	0.000125392	0	0
MPN421	MPNE_0494	1427	1427	U	cglT	Major facilitator family protein CglT	5.00551e-05	0	0	0.000127413	0	0
MPN422	MPNE_0495	1112	1112	J	mnmA	tRNA-specific 2-thiouridylase mnmA (EC 2.8.1.-)	0	0	0	0	0	0
MPN423	MPNE_0496	389	389	S	0	Conserved hypothetical protein MPN_423	0	0	0	0	0	0
MPN424	MPNE_0497	308	308	K	ylxM	Putative helix-turn-helix protein, YlxM/p13-like protein; Transcription factor.	0	0	0	0	0	0
MPN425	MPNE_0498	1046	1046	U	ftsY	Cell division protein ftsY homolog	0.000136575	0	0	0.000608378	0	0
MPN426	MPNE_0499	2948	2948	D	smc	SMC family, chromosome/DNA binding/protecting functions	2.42295e-05	0	0	0.0002467	0	0.00012335
MPN427	MPNE_0500	872	872	R	yidA	P-sugar phosphatase YidA (Canadian consortium)	8.19135e-05	0	0	0	0	0
MPN428	MPNE_0501	962	962	G	pta	Phosphate acetyltransferase (EC 2.3.1.8) (Phosphotransacetylase)	0.00111375	0	0.00111375	9.45001e-05	0	9.45001e-05
MPN429	MPNE_0502	1229	1229	G	pgk	Phosphoglycerate kinase (EC 2.7.2.3)	0	0	0	0.0007397	0	0.0007397
MPN430	MPNE_0503	1013	1013	I	gap	Glyceraldehyde-3-phosphate dehydrogenase (GAPDH) (EC 1.2.1.12)	0	0	0	0	0	0
MPN431	MPNE_0504	953	953	P	cbiQ	Similar to CbiQ, cobalt ABC transporter ATP-binding protein	0.000149903	0	7.49513e-05	0	0	0
MPN432	MPNE_0505	1148	1061	P	cbiO 1	Putative cobalt ABC transporter ATP-binding protein	0.00267546	0	0.00174216	0.000171365	0	0
MPN433	MPNE_0506	812	812	P	cbiO 2	Putative cobalt ABC transporter ATP-binding protein CbiO	0	0	0	0	0	0
MPN434	MPNE_0508	1787	1787	O	dnaK	Chaperone protein DnaK (Heat shock protein 70) (Heat shock 70 kDa protein) (HSP70)	3.99712e-05	0	3.99712e-05	0	0	0
MPN435	MPNE_0509	1187	1187	A	0	Uncharacterized permease	0	0	0	0.000306349	0	0.000306349
MPN436	MPNE_0510	3734	3734	M	0	Uncharacterized lipoprotein MPN_436	0.000286939	0	0.000286939	2.43463e-05	0	0
MPN437	MPNE_0511	1718	2660	M	0	Uncharacterized protein MPN_437	0.000415766	0	0.000415766	3.41763e-05	0	3.41763e-05
MPN440	MPNE_0513	2180	2126	M	0	Uncharacterized protein MPN_440	6.55308e-05	0	0	0	0	0
MPN443	MPNE_0516	1229	1229	J	0	Probable ATP-dependent RNA helicase (EC 3.6.1.-)	0	0	0	0	0	0
MPN444	MPNE_0517	3977	3869	M	0	Conserved hypothetical lipoprotein MPN_444	0.000215525	1.79604e-05	0.000215525	0.000211471	0	0.000164478
MPN445	MPNE_0518	869	809	I	lip3	Triacylglycerol lipase (lip) 3 (EC 3.1.-.-)	0.000904159	0	0.000904159	0	0	0
MPN446	MPNE_0519	617	617	J	rpsD	30S ribosomal protein S4	0	0	0	0	0	0
MPN447	MPNE_0520	3056	3056	M	HWM1	Cytadherence high molecular weight protein 1 (Cytadherence accessory protein 1)	0	0	0	0.000118991	0	0.000118991
MPN448	MPNE_0521	857	797	H	0	transporter protein	0	0	0	0	0	0
MPN449	MPNE_0522	1346	1346	A	0	Conserved hypothetical protein MPN_449	0.000106135	0	0.000106135	6.75402e-05	0	6.75402e-05
MPN450	MPNE_0523	944	785	L	holA	DNA polymerase III subunit delta (EC 2.7.7.7)	0	0	0	0.000231616	0	0.000231616
MPN451	MPNE_0524	1109	1109	L	comE3	ComE operon protein 3 related protein	0	0	0	8.19739e-05	0	8.19739e-05
MPN452	MPNE_0525	2018	2018	M	hmw3	Cytadherence high molecular weight protein 3 (Cytadherence accessory protein 3) (Accessory adhesin protein 3)	0.000389353	0	0.000389353	0.000180196	0	0.000180196
MPN454	MPNE_0527	581	581	S	0	Conserved hypothetical protein MPN_454	0.00159823	0	0.000245881	0	0	0
MPN455	MPNE_0528	863	863	I	ctaD	Putative phosphatidic acid phosphatase family protein	0	8.27678e-05	0	0	0	0
MPN456	MPNE_0531	3017	3017	E	0	Conserved hypothetical lipoprotein MPN_456	7.10261e-05	0	2.36754e-05	0.000241058	0	0.000120529
MPN460	MPNE_0539	1697	1697	P	ktrB	Ktr system potassium uptake protein B	4.20911e-05	0	0	0	0	0
MPN461	MPNE_0540	695	695	P	ktrA	Ktr system potassium uptake protein A	0.000102775	0	0.000102775	0	0	0
MPN462	MPNE_0541	812	902	M	0	Uncharacterized protein MPN_462	0.00325475	0	0.00307882	0.00110865	0	0.000604717
MPN468	MPNE_0107	626	695	M	0	Putative adhesin P1-like protein MPN_468	0.00513464	0	0.00136924	0	0.000523218	0
MPN469	MPNE_0550	731	782	A	0	Conserved hypothetical protein MPN_469	0	0	0	0	0	0
MPN470	MPNE_0551	1064	1064	E	pepX	Putative Xaa-Pro aminopeptidase (X-Pro aminopeptidase) (EC 3.4.11.9) (Aminopeptidase P) (APP) (Aminoacylproline aminopeptidase)	0	0	0	8.54409e-05	0	8.54409e-05
MPN472	MPNE_0552	881	881	I	degV	DegV family protein	0.000891844	0	0	0	0	0
MPN473	MPNE_0553	806	806	I	lip2	Putative esterase/lipase 2 (EC 3.1.-.-)	0	0	0	0	0	0
MPN474	MPNE_0554	3101	3422	N	0	Uncharacterized protein MPN_474	0.000253374	0	0.000253374	7.96982e-05	0	7.96982e-05
MPN475	MPNE_0555	1349	1349	T	engA	GTP-binding protein engA	5.29493e-05	0	5.29493e-05	0.00026956	0	0
MPN476	MPNE_0556	653	653	F	cmk	Cytidylate kinase (CK) (EC 2.7.4.14) (Cytidine monophosphate kinase) (CMP kinase)	0	0	0	0	0	0
MPN477	MPNE_0557	629	629	A	0	Conserved hypothetical protein MPN_477	0.000113559	0	0	0	0	0
MPN478	MPNE_0558	707	707	F	YebC	YebC family protein; Transcription factor of the tetR family	0.000101031	0	0	0	0	0
MPN479	MPNE_0559	593	593	I	acpH	Acyl carrier protein phosphodiesterase (ACP phosphodiesterase) (EC 3.1.4.14)	0	0	0	0	0	0
MPN480	MPNE_0560	2516	2516	J	valS	Valyl-tRNA synthetase (EC 6.1.1.9) (Valine--tRNA ligase) (ValRS)	0	0	0	0	0	0
MPN481	MPNE_0561	581	581	T	engB	Probable GTP-binding protein engB	0	0	0	0	0	0
MPN482	MPNE_0562	194	221	A	0	Uncharacterized protein MPN_482	0	0	0	0	0	0
MPN483	MPNE_0563	1025	1025	I	yibD	Glycosyltransferase (EC 2.4.1.157, EC 2.4.1.46)	6.96864e-05	0	6.96864e-05	0.000177384	0	0.000177384
MPN484	MPNE_0565	311	377	N	0	Uncharacterized protein MPN_484	0	0	0	0	0	0
MPN485	MPNE_0566	950	1445	S	0	Uncharacterized protein MPN_485	0	0	0	6.29129e-05	0	6.29129e-05
MPN487	MPNE_0567	1226	1226	O	nifS	Probable cysteine desulfurase (EC 2.8.1.7)	0.000640876	0	0	0.000222453	0	0.000222453
MPN488	MPNE_0569	422	422	O	nifU	NifU-like protein	0	0	0	0	0	0
MPN490	MPNE_0570	1010	1010	L	recA	Protein recA (Recombinase A)	0	0	0	0.000360036	0	0.000360036
MPN491	MPNE_0571	1424	1424	L	mnuA	Membrane nuclease A	0.00110353	0	0.00110353	0	0	0
MPN492	MPNE_0572	917	878	G	ulaE	Probable L-ribulose-5-phosphate 3-epimerase ulaE (EC 5.1.3.22) (L-xylulose-5-phosphate 3-epimerase) (L-ascorbate utilization protein E)	0.000155788	0	0.000155788	0	0	0
MPN493	MPNE_0573	656	656	G	ulaD	Probable 3-keto-L-gulonate-6-phosphate decarboxylase (KGPDC) (EC 4.1.1.85) (3-dehydro-L-gulonate-6-phosphate decarboxylase) (L-ascorbate utilization protein D)	0.00304878	0	0.00304878	0	0	0
MPN494	MPNE_0574	479	479	G	ulaC	Ascorbate-specific phosphotransferase enzyme IIA component (EC 2.7.1.-) (PTS system ascorbate-specific EIIA component)	0	0	0	0	0	0
MPN495	MPNE_0575	287	287	G	ulaB	Ascorbate-specific phosphotransferase enzyme IIB component (EC 2.7.1.69) (Ascorbate-specific PTS system EIIB component)	0	0	0	0	0	0
MPN496	MPNE_0576	1982	1982	G	ulaA	Ascorbate-specific permease IIC component ulaA (Ascorbate-specific PTS system EIIC component)	0.000468502	0	0.000468502	9.17347e-05	0	0
MPN498	MPNE_0581	728	728	G	araD	Probable L-ribulose-5-phosphate 4-epimerase ulaF (EC 5.1.3.4) (Phosphoribulose isomerase) (L-ascorbate utilization protein F)	0	0	0	0.000124875	0	0.000124875
MPN499	MPNE_0582	491	473	S	0	Uncharacterized protein MPN_499	0	0	0	0.000384394	0	0
MPN500	MPNE_0583	1583	1652	M	0	Putative adhesin P1-like protein MPN_500	0.00126342	4.51223e-05	0.00126342	5.50297e-05	5.50297e-05	0
MPN501	MPNE_0585	590	608	N	0	Uncharacterized protein MPN_501	0	0	0	0	0.000747608	0
MPN502	MPNE_0586	1268	1268	M	0	Uncharacterized protein MPN_502	0.00033799	0	0	0.000286779	0	0.000286779
MPN504	MPNE_0588	380	380	N	0	Uncharacterized protein MPN_504	0	0	0	0.000956938	0	0
MPN505	MPNE_0589	761	761	M	0	Uncharacterized protein MPN_505	0	0	0	0	0	0
MPN506	MPNE_0591	2381	2381	M	0	Conserved hypothetical lipoprotein MPN_506	2.99994e-05	0	2.99994e-05	0	0	0
MPN507	MPNE_0592	1091	1091	V	0	Putative type-1 restriction enzyme specificity protein MPN_507 (S.mpnORFBP) (Type I restriction enzyme specificity protein MPN_507) (S protein)	0.000654707	0	0.000654707	0	0	0
MPN508	MPNE_0593	1529	1730	U	0	Putative membrane export protein	0.00107447	0	0.00107447	0.000525486	0	0.000525486
MPN509	MPNE_0594	1283	1937	S	0	Uncharacterized protein MPN_509	0	0	0	0.000516262	0	0
MPN510	MPNE_0595	1376	1481	S	0	Uncharacterized protein MPN_510	0.00103821	0	0.00103821	0	0	0
MPN511	MPNE_0597	782	782	S	0	Uncharacterized protein MPN_511	0	0	0	0	0.000232504	0
MPN513	MPNE_0599	452	443	V	0	Conserved hypothetical protein MPN_513	0	0	0	0	0	0
MPN514	MPNE_0602	362	362	S	0	Conserved hypothetical protein MPN_514	0	0	0	0.00100452	0	0.00100452
MPN515	MPNE_0603	3872	3872	K	rpoC	DNA-directed RNA polymerase subunit beta' (RNAP subunit beta') (EC 2.7.7.6) (Transcriptase subunit beta') (RNA polymerase subunit beta')	0.000184475	0	0.000184475	0.000140872	0	9.39144e-05
MPN516	MPNE_0604	4175	4175	K	rpoB	DNA-directed RNA polymerase subunit beta (RNAP subunit beta) (EC 2.7.7.6) (Transcriptase subunit beta) (RNA polymerase subunit beta)	0.000171086	0	0	2.17746e-05	0	0
MPN517	MPNE_0605	500	500	H	yhdA	Putative NADPH-dependent FMN reductase	0	0	0	0.000181818	0	0
MPN519	MPNE_0609	818	818	I	lip3	Putative esterase/lipase 3 (EC 3.1.-.-)	0	0	0	0.000444543	0	0.000444543
MPN521	MPNE_0612	500	500	J	ygl3	Probable tRNA/rRNA methyltransferase SpoU (EC 2.1.1.-)	0	0	0	0	0	0
MPN522	MPNE_0613	632	632	J	trmB	tRNA (guanine-N(7)-)-methyltransferase (EC 2.1.1.33) (tRNA(m7G46)-methyltransferase)	0	0	0	0	0	0
MPN523	MPNE_0615	917	917	M	0	Uncharacterized lipoprotein MPN_523	0	0	0	0	0	0
MPN524	MPNE_0618	506	485	N	0	Uncharacterized protein MPN_524	0	0	0	0	0	0
MPN525	MPNE_0620	1241	1241	L	0	Replication initiation and membrane attachment protein	5.75573e-05	0	0	0	0	0
MPN526	MPNE_0621	986	986	K	0	Conserved hypothetical protein MPN_526	0	0	0	9.21999e-05	0	9.21999e-05
MPN527	MPNE_0623	677	677	A	0	Uncharacterized protein MPN_527	0	0	0	0	0	0
MPN528	MPNE_0624	554	554	C	ppa	Inorganic pyrophosphatase (EC 3.6.1.1) (Pyrophosphate phospho-hydrolase) (PPase)	0	0	0	0	0	0
MPN529	MPNE_0625	329	329	D	ihf	Histone-like bacterial DNA-binding protein	0	0	0	0	0	0
MPN530	MPNE_0628	410	410	S	0	Conserved hypothetical protein MPN_530	0.000174216	0	0.000174216	0	0	0
MPN531	MPNE_0627	2147	2147	O	clpB	Chaperone protein clpB; ClpB is a chaperon but is not a protease, to function as a protease it needs to make a complex with another protein. It is called ClpC in subtilis and the hexameric protease is called ClpP	0	0	0	0	0	0
MPN532	MPNE_0629	848	848	I	licA	Predicted choline kinase (EC 2.7.1.32)	0.00109501	0	0.00109501	0.00107204	0	0
MPN533	MPNE_0630	1172	1172	C	ackA	Acetate kinase (EC 2.7.2.1) (Acetokinase)	0	0	0	0	0	0
MPN534	MPNE_0632	422	422	S	0	Conserved hypothetical protein MPN_534	0.000169262	0	0.000169262	0	0	0
MPN535	MPNE_0633	620	620	L	ruvA	Holliday junction ATP-dependent DNA helicase ruvA (EC 3.6.1.-)	0	0	0	0	0	0
MPN536	MPNE_0635	923	923	L	ruvB	Holliday junction ATP-dependent DNA helicase ruvB (EC 3.6.1.-)	0	0	0	9.84931e-05	0	9.84931e-05
MPN537	MPNE_0634	1238	1238	L	mucB	UV protection protein MucB	0.000807754	0	0.000807754	7.34322e-05	0	7.34322e-05
MPN538	MPNE_0636	485	485	J	rplJ	50S ribosomal protein L10	0	0	0	0	0	0
MPN539	MPNE_0637	368	368	J	rplL	50S ribosomal protein L7/L12	0.00194099	0	0.00194099	0	0	0
MPN541	MPNE_0638	263	170	J	rpsT	30S ribosomal protein S20	0	0	0	0	0	0
MPN542	MPNE_0639	656	656	A	0	Uncharacterized protein MPN_542	0	0	0	0	0	0
MPN543	MPNE_0640	935	935	J	fmt	Methionyl-tRNA formyltransferase (EC 2.1.2.9)	0	0	0	0	0	0
MPN544	MPNE_0642	1994	1994	S	0	Conserved hypothetical protein MPN_544	0.000394039	0	3.58218e-05	0.000182365	0	0.000182365
MPN545	MPNE_0641	848	848	K	rnc	Ribonuclease 3 (EC 3.1.26.3) (Ribonuclease III) (RNase III)	0	0	0	0	0	0
MPN546	MPNE_0643	986	986	I	plsX	Fatty acid/phospholipid synthesis protein plsX (EC 2.3.1.15)	0.00144886	0	0.000724428	0	0	0
MPN548	MPNE_0646	980	980	J	truC	RNA pseudouridine synthase TruC (EC 5.4.99.-) (RNA-uridine isomerase) (RNA pseudouridylate synthase)	0.000145773	0	0.000145773	0	0	0
MPN549	MPNE_0647	977	977	L	recJ	Probable single-stranded-DNA-specific exonuclease recJ (EC 3.1.-.-)	0	0	0	0	0	0
MPN550	MPNE_0648	1163	1163	H	thiI	Probable thiamine biosynthesis protein thiI or tRNA sulfur transferase modification enzyme (EC 2.8.1.4)	0.000614175	0	0	0.000156335	0	0.000156335
MPN551	MPNE_0649	845	845	L	yqaJ	Uncharacterized protein yqaJ	0	0	0	0.000645508	0	0.000645508
MPN552	MPNE_0650	809	809	S	0	Conserved hypothetical protein MPN_552	0	0	0	0.000112372	0	0.000112372
MPN553	MPNE_0651	1694	1694	J	thrSv	Threonyl-tRNA synthetase (EC 6.1.1.3) (Threonine--tRNA ligase) (ThrRS)	0	0	0	0	0	0
MPN554	MPNE_0652	314	314	D	0	Putative single-stranded DNA-binding protein (SSB) (SsbB) involved in genetic recombination during normal transformation	0	0	0	0	0	0
MPN555	MPNE_0653	581	581	O	0	DNA/RNA binding	0	0	0	0	0	0
MPN556	MPNE_0654	1613	1613	J	argS	Arginyl-tRNA synthetase (EC 6.1.1.19) (Arginine--tRNA ligase) (ArgRS)	4.42831e-05	0	4.42831e-05	0.000225441	0	0.000225441
MPN557	MPNE_0655	1838	1838	D	gidA	tRNA uridine 5-carboxymethylaminomethyl modification enzyme mnmG (Glucose-inhibited division protein A)	0	0	0	0.000197844	0	0
MPN558	MPNE_0656	575	575	D	gidB	Ribosomal RNA small subunit methyltransferase G (EC 2.1.1.-) (16S rRNA 7-methylguanosine methyltransferase) (16S rRNA m7G methyltransferase) (Glucose-inhibited division protein B)	0	0	0	0	0	0
MPN560	MPNE_0660	1316	1316	C	arcA	Arginine deiminase-like protein	0	0	0	0	0	0
MPN561	MPNE_0662	641	641	F	udk	Uridine kinase (EC 2.7.1.48) (Uridine monophosphokinase) (Cytidine monophosphokinase)	0	0	0	0	0	0
MPN562	MPNE_0661	746	746	H	outB	Probable NH(3)-dependent NAD(+) synthetase (EC 6.3.1.5)	0.000287246	0	9.57488e-05	0	0	0
MPN563	MPNE_0663	1301	1301	J	obg	GTP-binding protein Obg; Involved in stringent response	5.49028e-05	0	5.49028e-05	0	0	0
MPN565	MPNE_0666	458	626	A	0	Conserved hypothetical protein MPN_565	0	0	0	0.00145222	0	0.00145222
MPN566	MPNE_0667	713	713	I	glpQ	Glycerophosphoryl diester phosphodiesterase. [EC:3.1.4.46]	0	0	0	0	0	0
MPN567	MPNE_0668	3110	3116	M	p200	Protein P200	0.000252641	0	0.000252641	5.83499e-05	0	5.83499e-05
MPN568	MPNE_0669	875	875	D	spg	GTP-binding protein Era homolog	0.000163265	0	8.16327e-05	0.000415584	0	0.000415584
MPN569	MPNE_0670	326	431	O	ybeY	Putative metalloprotease MPN_569 (EC 3.4.24.-) (putative rRNA maturation protein)	0	0	0	0	0	0
MPN570	MPNE_0671	389	389	A	0	Conserved hypothetical proteinMPN_570	0	0	0	0	0	0
MPN572	MPNE_0674	1337	1337	O	pepA	Probable cytosol aminopeptidase (EC 3.4.11.1) (Leucine aminopeptidase) (LAP) (Leucyl aminopeptidase); DNA binding protein	0	0	0	0	0	0
MPN573	MPNE_0675	1631	1631	O	groEL	60 kDa chaperonin (Protein Cpn60) (GroEL protein)	4.37943e-05	0	4.37943e-05	5.57383e-05	0	5.57383e-05
MPN574	MPNE_0676	350	350	O	groES	10 kDa chaperonin (Protein Cpn10) (GroES protein)	0	0	0	0	0	0
MPN575	MPNE_0677	386	386	A	0	Conserved hypothetical protein MPN_575	0.00185048	0	0.00185048	0	0	0
MPN576	MPNE_0678	1220	1220	E	glyA	Serine hydroxymethyltransferase (Serine methylase) (SHMT) (EC 2.1.2.1)	0	0	0	0.000298063	0	0
MPN577	MPNE_0679	1040	1160	S	0	Conserved hypothetical protein MPN_577	0	0	0	0	0	0
MPN579	MPNE_0680	329	329	A	0	Conserved hypothetical protein MPN_579	0	0	0	0.00165792	0	0.000552639
MPN581	MPNE_0682	797	797	O	0	Conserved hypothetical protein MPN_581	0	0	0	0	0	0
MPN582	MPNE_0683	1319	1367	O	0	Conserved hypothetical lipoprotein MPN_582	0.00102892	0	0.00102892	0	0	0
MPN588	MPNE_0689	1595	1595	M	0	Uncharacterized lipoprotein MPN_588	4.47828e-05	0	4.47828e-05	5.69963e-05	0	5.69963e-05
MPN590	MPNE_0691	653	653	M	0	Conserved hypothetical lipoprotein MPN_590	0.000218771	0	0.000218771	0	0	0
MPN591	MPNE_0692	1061	1061	M	0	Conserved hypothetical protein MPN_591	0	0	0	0	0	0
MPN592	MPNE_0693	1565	1565	O	0	Conserved hypothetical lipoprotein MPN_592	0	0	0	0	0	0
MPN593	MPNE_0694	368	368	M	0	Conserved hypothetical protein MPN_593	0	0	0	0.000988142	0	0
MPN594	MPNE_0695	368	302	M	0	Conserved hypothetical protein MPN_594	0	0	0	0	0	0
MPN595	MPNE_0696	458	452	G	lacA	Probable ribose-5-phosphate isomerase B (EC 5.3.1.6) (Phosphoriboisomerase B)	0	0	0	0	0	0
MPN596	MPNE_0697	1709	1709	D	erzA	Negative regulator of FtsZ ring formation	0	0	0	0	0	0
MPN597	MPNE_0698	401	401	C	atpC	ATP synthase epsilon chain (ATP synthase F1 sector epsilon subunit) (F-ATPase epsilon subunit)	0	0	0	0	0	0
MPN598	MPNE_0699	1427	1427	C	atpD	ATP synthase subunit beta (EC 3.6.3.14) (F-ATPase subunit beta) (ATP synthase F1 sector subunit beta)	0	0	0	0.000254826	0	0.000254826
MPN599	MPNE_0700	839	839	C	atpG	ATP synthase gamma chain (ATP synthase F1 sector gamma subunit) (F-ATPase gamma subunit)	8.51354e-05	0	0	0	0	0
MPN600	MPNE_0701	1556	1556	C	atpA	ATP synthase subunit alpha (EC 3.6.3.14) (F-ATPase subunit alpha) (ATP synthase F1 sector subunit alpha)	0	0	0	0	0	0
MPN601	MPNE_0702	536	536	C	atpH	ATP synthase delta chain (F-ATPase delta chain)	0.00133262	0	0	0	0	0
MPN602	MPNE_0703	623	623	C	atpF	ATP synthase B chain	0	0	0	0.000145921	0	0.000145921
MPN604	MPNE_0705	881	881	C	atpB	ATP synthase A chain (F-ATPase subunit 6) (ATP synthase F0 sector subunit A)	8.10767e-05	0	0	0.000103189	0	0.000103189
MPN605	MPNE_0706	473	473	A	0	Conserved hypothetical protein MPN_605	0	0	0	0	0	0
MPN606	MPNE_0707	1370	1370	G	eno	Enolase (EC 4.2.1.11) (2-phosphoglycerate dehydratase) (2-phospho-D-glycerate hydro-lyase)	0	0	0	0	0	0
MPN607	MPNE_0709	473	473	O	pmsR	Peptide methionine sulfoxide reductase msrA (Protein-methionine-S-oxide reductase) (EC 1.8.4.11) (Peptide-methionine (S)-S-oxide reductase) (Peptide Met(O) reductase)	0.00151012	0	0	0	0	0
MPN608	MPNE_0708	677	677	P	phoU	Phosphate transport system protein phoU homolog;	0	0	0	0.000939976	0	0.000402847
MPN609	MPNE_0710	989	989	P	pstB	Phosphate import ATP-binding protein pstB (EC 3.6.3.27) (Phosphate-transporting ATPase) (ABC phosphate transporter)	0	0	0	0	0	0
MPN610	MPNE_0711	1955	1955	P	pstA	Phosphate transport system permease protein pstA homolog	0	0	0	9.30016e-05	0	9.30016e-05
MPN611	MPNE_0712	1157	1157	P	pstS	Phosphate-binding protein pstS (PBP)	0	0	0	0.000314292	0	0
MPN612	MPNE_0715	2993	1910	S	0	Conserved hypothetical protein MPN_612	2.38652e-05	0.000238652	0	0.000142789	0	9.51928e-05
MPN613	MPNE_0716	1034	830	S	0	Conserved hypothetical protein MPN_613	0.000690799	0	0.000690799	0	0	0
MPN616	MPNE_0721	398	398	J	rpsI	30S ribosomal protein S9	0	0	0	0	0	0
MPN617	MPNE_0722	440	425	J	rplM	50S ribosomal protein L13	0.000162338	0	0	0	0	0
MPN618	MPNE_0723	2045	2045	L	dnaX	DNA polymerase III subunit gamma/tau (EC 2.7.7.7)	0.000314356	0	0.000314356	0.000488998	0	0.000222272
MPN619	MPNE_0724	2846	2846	L	uvrA	UvrABC system protein A (UvrA protein) (Excinuclease ABC subunit A)	0	0	0	0	0	0
MPN620	MPNE_0725	2519	2519	S	0	Conserved hypothetical protein MPN_620	0.000311915	2.83559e-05	5.67118e-05	0	0	0
MPN621	MPNE_0726	1685	1685	J	rnj	Probably non-catalytic ribonuclease J1	8.47817e-05	0	8.47817e-05	0.000215808	0	0.000107904
MPN622	MPNE_0727	260	260	J	rpsO	30S ribosomal protein S15	0	0	0	0	0	0
MPN623	MPNE_0728	1352	1352	K	deaD	Probable ATP-dependent RNA helicase (EC 3.6.1.-)	0.00121513	0	0.00110947	0.000201721	0	0.000201721
MPN624	MPNE_0729	197	197	J	rpmB	50S ribosomal protein L28	0	0	0	0	0	0
MPN625	MPNE_0730	425	425	O	osmC	Peroxiredoxin osmC	0	0	0	0	0	0
MPN626	MPNE_0732	518	422	K	0	Probable RNA polymerase sigma-D factor (sigD)	0.00124104	0	0.00124104	0	0	0
MPN627	MPNE_0731	1718	1718	G	ptsI	Phosphoenolpyruvate-protein phosphotransferase (EC 2.7.3.9) (Phosphotransferase system, enzyme I)	4.15766e-05	0	0	0	0	0
MPN628	MPNE_0733	1526	1526	G	pgm	2,3-bisphosphoglycerate-independent phosphoglycerate mutase (Phosphoglyceromutase) (BPG-independent PGAM) (iPGM) (EC 5.4.2.1)	0	0	0	0	5.95735e-05	0
MPN629	MPNE_0734	734	734	G	tim	Triosephosphate isomerase (TIM) (EC 5.3.1.1) (Triose-phosphate isomerase)	0	0	0	0	0	0
MPN630	MPNE_0735	1214	1214	M	yfiB	Uncharacterized protein MPN_630	0.000117675	0	0.000117675	0.000823723	0	0.000823723
MPN631	MPNE_0736	896	896	J	tsf	Elongation factor Ts (EF-Ts)	7.97194e-05	0	7.97194e-05	0.000101461	0	0.000101461
MPN632	MPNE_0737	707	707	F	pyrH	Uridylate kinase (UK) (EC 2.7.4.22) (Uridine monophosphate kinase) (UMP kinase) (UMPK)	0.00121237	0	0.00121237	0	0	0
MPN633	MPNE_0738	743	1370	O	0	Conserved hypothetical protein MPN_633	0.00105749	0	0.000192271	0.000729927	0	6.6357e-05
MPN635	MPNE_0740	1058	533	S	0	Conserved hypothetical protein MPN_635	0	0	0	0.000682245	0	0.000682245
MPN636	MPNE_0741	554	557	J	frr	Ribosome-recycling factor (RRF) (Ribosome-releasing factor)	0	0	0	0	0	0
MPN637	MPNE_0742	1187	1187	I	cdsA	Putative phosphatidate cytidylyltransferase (EC 2.7.7.41) (CDP-diacylglycerol synthase) (CDS) (CTP:phosphatidate cytidylyltransferase) (CDP-DG synthetase) (CDP-DAG synthase)	0	0	0	0	0	0
MPN638	MPNE_0744	1127	1127	V	hsdS	Putative type I restriction enzyme S protein (HsdS)	0.00114083	0	0.00114083	0	0	0
MPN639	MPNE_0743	863	851	M	0	Conserved hypothetical lipoprotein MPN_639	0	0	0	0	0.000427305	0
MPN640	MPNE_0745	902	854	M	0	Conserved hypothetical lipoprotein MPN_640	7.91891e-05	0	7.91891e-05	0.000106451	0	0.000106451
MPN642	MPNE_0748	839	839	M	0	Conserved hypothetical lipoprotein MPN_642	0	0	0	0	0	0
MPN643	MPNE_0749	908	779	M	0	Conserved hypothetical lipoprotein MPN_643	0	0	0	0	0	0
MPN644	MPNE_0750	851	800	M	0	Conserved hypothetical lipoprotein MPN_644	0	8.39349e-05	0	0	0	0
MPN645	MPNE_0751	851	851	M	0	Conserved hypothetical lipoprotein MPN_645	0	0	0	0.000427305	0	0.000427305
MPN646	MPNE_0752	833	833	M	0	Conserved hypothetical lipoprotein MPN_646	8.57486e-05	0	8.57486e-05	0	0	0
MPN647	MPNE_0753	872	872	M	0	Conserved hypothetical lipoprotein MPN_647	8.19135e-05	0	8.19135e-05	0	0	0
MPN648	MPNE_0754	410	410	S	0	Conserved hypothetical lipoprotein MPN_648	0	0	0	0	0	0
MPN652	MPNE_0760	1094	1094	G	mtlD	Mannitol-1-phosphate 5-dehydrogenase (EC 1.1.1.17)	6.52912e-05	0	6.52912e-05	8.30979e-05	0	8.30979e-05
MPN653	MPNE_0761	431	431	G	mtlF	Mannitol-specific phosphotransferase enzyme IIA component (EC 2.7.1.-) (PTS system mannitol-specific EIIA component) (EIIA-Mtl) (EIII-Mtl)	0	0	0	0	0	0
MPN655	MPNE_0764	614	614	N	0	Uncharacterized protein MPN_655	0	0	0	0	0	0
MPN656	MPNE_0766	815	815	J	rbgA	Ribosome biogenesis GTPase A	0	0	0	0.00122699	0	0.000111545
MPN657	MPNE_0767	1205	1205	A	0	Uncharacterized protein MPN_657	0.000829876	0	0.000829876	0.000980762	0	0.000980762
MPN658	MPNE_0768	359	359	J	rplS	50S ribosomal protein L19	0	0	0	0	0	0
MPN659	MPNE_0769	632	695	J	trmD	tRNA (guanine-N(1)-)-methyltransferase (EC 2.1.1.31) (M1G-methyltransferase) (tRNA [GM37] methyltransferase)	0	0	0	0	0	0
MPN660	MPNE_0770	266	284	J	rpsP	30S ribosomal protein S16	0	0	0	0	0	0
MPN661	MPNE_0771	1649	1649	V	0	Na+ -driven efflux pump	0.000909642	0	0.000909642	0.000275649	0	0
MPN662	MPNE_0772	455	455	E	pilB	Peptide methionine sulfoxide reductase msrB (EC 1.8.4.12) (Peptide-methionine (R)-S-oxide reductase)	0	0	0	0.000799201	0	0
MPN663	MPNE_0773	704	629	J	ytpR	Putative tRNA-binding protein ytpR	0	0	0	0.000578118	0	0
MPN664	MPNE_0774	713	872	I	degV	Uncharacterized protein, DegV family	0.00010018	0	0.00010018	0	0	0
MPN665	MPNE_0775	1184	1184	J	tuf	Elongation factor Tu (EF-Tu)	6.03282e-05	0	6.03282e-05	0	0	0
MPN666	MPNE_0776	755	755	R	0	Conserved hypothetical protein MPN_666	0	0	0	0.000240819	0	0.000240819
MPN667	MPNE_0777	875	875	M	gtaB	UTP--glucose-1-phosphate uridylyltransferase (EC 2.7.7.9) (UDP-glucose pyrophosphorylase) (UDPGP) (Alpha-D-glucosyl-1-phosphate uridylyltransferase) (Uridine diphosphoglucose pyrophosphorylase)	0	0	0	0.000103896	0	0.000103896
MPN668	MPNE_0778	422	422	O	osmC	Organic hydroperoxide resistance protein-like	0	0	0	0.000215424	0	0.000215424
MPN669	MPNE_0779	1199	1199	J	tyrS	Tyrosyl-tRNA synthetase (EC 6.1.1.1) (Tyrosine--tRNA ligase) (TyrRS)	0	0	0	0	0	0
MPN670	MPNE_0780	1037	1037	S	0	Conserved hypothetical protein MPN_670	0	0	0	0	0	0
MPN671	MPNE_0782	2129	2129	O	ftsH	Cell division protease ftsH homolog (EC 3.4.24.-)	0.000100651	0	3.35503e-05	0.000170801	0	4.27004e-05
MPN672	MPNE_0784	527	527	F	hpt	Hypoxanthine-guanine phosphoribosyltransferase (HGPRTase) (HGPRT) (EC 2.4.2.8)	0	0	0	0	0	0
MPN673	MPNE_0785	509	509	I	ygbB	2-C-methyl-D-erythritol 2,4-cyclodiphosphate synthase-like	0	0	0	0	0	0
MPN674	MPNE_0786	938	992	C	ldh	L-lactate dehydrogenase (L-LDH) (EC 1.1.1.27)	0	0	0	0.000366569	0	0
MPN675	MPNE_0788	305	416	N	0	Uncharacterized protein MPN_675	0	0	0	0	0	0
MPN677	MPNE_0789	1277	1277	R	ywfO	DGT (deoxyguanosinetriphosphate triphosphohydrolase) (EC 3.1.5.1). Putative Transcription factor?.	0	0	0	0	0	0
MPN678	MPNE_0790	1454	1454	J	gltX	Glutamyl-tRNA synthetase (EC 6.1.1.17) (Glutamate--tRNA ligase) (GluRS)	9.82511e-05	0	9.82511e-05	0.000312617	0	0.000250094
MPN679	MPNE_0791	791	791	J	ksgA	Dimethyladenosine transferase (EC 2.1.1.-) (S-adenosylmethionine-6-N', N'-adenosyl(rRNA) dimethyltransferase) (16S rRNA dimethylase) (High level kasugamycin resistance protein ksgA) (Kasugamycin dimethyltransferase)	9.03016e-05	0	0	0.000114929	0	0
MPN680	MPNE_0792	1157	1157	U	yidC	Inner membrane protein oxaA; Membrane insertion of proteins	0	0	0	0.000157146	0	0
MPN682	MPNE_0794	146	146	J	rpmH	50S ribosomal protein L34	0.00440313	0	0	0	0	0
MPN683	MPNE_0795	1019	1019	P	devA	Similar to bacitracin export ATP-binding protein B	0	0	0	0.000267642	0	0.000267642
MPN684	MPNE_0796	5648	5648	P	0	Uncharacterized ABC transporter permease MPN_684	0.00011382	0	0.00011382	9.65748e-05	0	6.43832e-05
MPN685	MPNE_0797	854	854	P	cysA	Similar to bacitracin export ATP-binding protein B	0	0	0	0.000106451	0	0
MPN686	MPNE_0798	1319	1319	L	dnaA	Chromosomal replication initiator protein dnaA	0	0	0	0	0	0
MPN687	MPNE_0799	752	752	S	0	Uncharacterized protein MPN_687	0	0	0	0	0	0
MPN688	MPNE_0800	812	812	D	soj	ParA family protein MPN_688	0	0	0	0.000111957	0	0
