# Supplementary material for: Comparative “-omics” in Mycoplasma pneumoniae Clinical Isolates Reveals Key Virulence Factors
Source: PLoS One. 2015 Sep 3;10(9):e0137354. doi: 10.1371/journal.pone.0137354 (PMC4559472; doi:10.1371/journal.pone.0137354)
Supplement: S8 Table — The upper table shows the ORFs with frameshifts, where 0 indicates no frameshift and 1 indicates the presence of frameshift when M129 strain is used as reference. The lower table shows the ORFs with frameshifts, where 0 indicates no frameshift and 1 indicates the presence of frameshift when FH strain is used as reference. Also, the results of the Fisher’s test used to study functional enrichment by COG categories are shown in the additional tables. (XLSX) [file pone.0137354.s009.xlsx]

## Sheet: Table S8
ORFs with frameshifts in the studied strains using as reference M129
ORF	COG Category	1145	2285	2882	3163	3896	3912	4010	4318	4358	4802	4807	4911	5392	5393	5767	5817	5837	5954	6009	6250	6282	6421	CP002077.1	CP003913.1	M547	NC_016807.1	Enrichment by COG: Fisher's test
MPN032	O	0	0	0	0	1	0	0	0	0	0	0	0	0	1	0	0	0	0	1	0	0	0	0	0	0	1	COG	Total in genome	Frameshifts	OddsRatio	PValue	Function
MPN042	M	1	1	0	0	0	0	1	0	0	0	0	0	1	0	1	1	1	1	0	1	0	1	0	0	0	0	A	26	0	0	1	Membrane Proteins of unknown function
MPN085	M	0	0	0	0	0	0	0	0	1	0	0	0	0	0	0	0	0	0	0	0	0	0	0	0	0	0	C	25	0	0	1	Energy production and conversion, Coenzyme metabolism
MPN095	E	1	1	1	1	1	0	1	1	1	1	0	1	1	1	1	1	1	1	1	1	1	1	1	1	1	0	E	19	2	2.93145	0.175069	Cell division and chromosome partitioning
MPN102	M	1	1	1	1	1	1	1	1	1	0	0	1	1	1	1	1	1	1	1	1	1	1	1	0	1	1	F	23	0	0	1	Amino acid transport and metabolism
MPN103	S	0	0	1	1	1	0	0	1	1	0	0	1	0	1	0	0	0	0	1	0	1	0	1	0	1	1	P	20	0	0	1	Nucleotide transport and metabolism; coenzyme metabolism
MPN111	V	0	0	1	1	0	0	1	1	1	0	0	0	0	0	0	0	0	1	0	0	0	0	1	0	1	0	G	37	0	0	1	Carbohydrate transport and metabolism
MPN127	N	1	1	1	1	0	0	1	1	1	1	0	1	1	1	1	1	1	0	1	1	1	0	1	1	1	1	H	12	0	0	1	Coenzyme metabolism
MPN150	M	0	0	0	0	0	0	0	0	0	0	0	0	0	0	0	0	0	0	0	0	0	0	2	0	0	0	I	26	1	1.01998	0.639087	Lipid metabolism
MPN152	M	1	1	1	0	0	1	1	0	0	0	0	1	1	1	1	1	1	1	2	1	1	1	1	0	1	1	J	119	0	0	1	Translation, ribosomal structure and biogenesis
MPN317	D	0	0	1	0	0	0	0	0	0	0	0	0	0	0	0	0	0	0	0	0	0	0	1	0	0	0	K	19	0	0	1	Transcription
MPN370	M	0	0	1	0	1	0	0	1	0	0	0	1	0	1	0	0	0	0	1	0	1	0	1	0	1	1	L	49	0	0	1	DNA replication, recombination and repair
MPN409	M	0	0	1	1	1	0	0	1	1	0	0	1	0	1	0	0	0	0	1	0	1	0	1	0	1	1	M*	123	12	3.93388	0.00111639	Cell envelope biogenesis, outer membrane
MPN455	I	0	0	0	0	0	0	0	0	0	0	0	0	1	0	0	0	0	0	0	0	0	0	0	0	0	0	N	26	1	1.01998	0.639087	Cell motility and secretion
MPN459	E	0	0	1	1	1	0	0	1	1	0	0	1	0	1	0	0	0	0	1	0	1	0	1	0	1	1	O	32	1	0.82145	0.713816	Post-translational modification, protein turnover, chaperones
MPN489	M	1	1	1	1	1	1	1	1	1	1	1	1	1	1	1	1	1	1	1	1	1	1	1	1	1	1	D	16	1	1.68095	0.47112	Inorganic ion transport and metabolism
MPN511	S	0	0	0	0	0	0	0	0	0	0	0	1	0	0	0	0	0	0	0	0	1	0	0	0	0	0	R	17	0	0	1	General function prediction only
MPN571	U	0	0	1	1	1	0	0	1	1	0	0	1	0	1	0	0	0	0	1	0	1	0	1	0	1	1	S	54	5	2.79382	0.0549864	Function unknown
MPN612	S	1	1	0	0	0	0	1	0	0	0	0	0	1	0	1	1	1	1	0	1	0	1	0	0	0	0	T	8	0	0	1	Signal transduction mechanisms
MPN615	V	0	0	0	0	0	0	0	0	1	0	0	1	0	0	0	0	0	0	0	0	0	0	1	0	1	1	U	15	1	1.79538	0.450688	Intracellular trafficking, secretion and vesicular transport
MPN620	S	0	0	0	0	0	0	0	0	0	0	0	0	0	0	0	0	0	0	0	1	0	0	0	0	0	0	V	23	2	2.40867	0.229286	Defense mechanisms
MPN639	M	0	0	0	0	1	0	0	0	0	0	0	0	0	1	0	0	0	0	1	0	0	0	0	0	0	1	*In bold enriched categories
MPN641	M	0	0	1	1	1	0	0	1	1	0	0	1	0	1	0	0	0	0	1	0	1	0	1	0	1	1
MPN644	M	0	0	0	0	0	0	0	0	0	0	0	0	0	0	1	0	0	0	0	0	0	0	0	0	0	0
MPN667	M	0	0	1	1	1	0	0	1	1	0	0	1	0	1	0	0	0	0	1	0	1	0	1	0	1	1
MPN474a	S	1	1	1	1	1	1	1	1	1	1	1	1	1	1	1	1	1	0	1	1	1	1	1	1	1	1
ORFs with frameshifts in the studied strains using as reference FH																													Enrichment by COG: Fisher's test
ORF	COG Category	1145	2285	2882	3163	3896	3912	4010	4318	4358	4802	4807	4911	5392	5393	5767	5817	5837	5954	6009	6250	6282	6421	AP012303.1	CP003913.1	NC_000912.1	NC_016807.1	orthologous M129	COG	Total in genome	Frameshifts	OddsRatio	PValue	Function
MPNE_0046	M	1	1	0	0	0	1	1	0	0	0	0	0	1	0	1	1	1	1	0	1	0	1	0	0	0	0	MPN042	A	26	0	0	1	Membrane Proteins of unknown function
MPNE_0109		1	1	1	0	0	1	1	0	0	1	1	0	1	0	1	1	1	1	0	1	0	1	0	1	1	0	--	C	25	0	0	1	Energy production and conversion, Coenzyme metabolism
MPNE_0170	M	1	1	0	0	0	1	1	0	0	1	1	0	1	0	1	1	1	1	0	1	0	1	0	1	1	0	MPN146	E	19	0	0	1	Cell division and chromosome partitioning
MPNE_0399		1	1	0	0	0	1	1	0	0	1	1	0	1	0	1	1	1	1	0	1	0	1	0	1	1	0	--	F	23	1	1.70169	0.467077	Amino acid transport and metabolism
MPNE_0407	V	1	1	0	0	0	1	1	1	1	1	1	0	1	0	1	1	1	1	0	1	0	1	0	1	1	0	MPN351	P	20	0	0	1	Nucleotide transport and metabolism; coenzyme metabolism
MPNE_0511	M	1	1	0	0	0	1	1	0	0	1	1	0	1	0	1	1	1	1	0	1	0	1	0	1	1	0	MPN437	G	37	0	0	1	Carbohydrate transport and metabolism
MPNE_0585	N	1	1	0	1	0	1	1	1	0	1	1	1	1	0	1	1	1	1	1	1	0	1	1	1	1	1	MPN501	H	12	0	0	1	Coenzyme metabolism
MPNE_0715	S	1	1	0	0	0	1	1	0	0	0	0	0	1	0	1	1	1	1	0	1	0	1	0	0	0	0	MPN612	I	26	1	1.49895	0.50817	Lipid metabolism
MPNE_0035	O	0	0	0	0	1	0	0	0	0	0	0	0	0	1	0	0	0	0	1	0	0	0	1	0	0	1	MPN032	J	119	1	0.28209	0.966398	Translation, ribosomal structure and biogenesis
MPNE_0107	M	0	0	0	0	1	0	0	0	0	0	0	0	0	0	0	0	0	0	1	0	0	0	0	0	0	0	MPN468	K	19	0	0	1	Transcription
MPNE_0743	M	0	0	0	0	1	0	0	0	0	0	0	0	0	1	0	0	0	0	1	0	0	0	1	0	0	1	MPN639	L	49	0	0	1	DNA replication, recombination and repair
MPNE_0096	M	0	0	0	0	0	0	0	0	1	0	0	0	0	0	0	0	0	0	0	0	0	0	0	0	0	0	MPN085	M*	123	8	3.67203	0.00938529	Cell envelope biogenesis, outer membrane
MPNE_0377	F	0	0	0	0	0	0	0	0	1	0	0	0	0	0	0	0	0	0	0	0	0	0	0	0	0	0	MPN324	N	26	2	3.17876	0.156656	Cell motility and secretion
MPNE_0597	S	0	0	0	0	0	0	0	0	0	0	0	1	0	0	0	0	0	0	0	0	1	0	0	0	0	0	MPN511	O	32	1	1.20737	0.581546	Post-translational modification, protein turnover, chaperones
MPNE_0528	I	0	0	0	0	0	0	0	0	0	0	0	0	1	0	0	0	0	0	0	0	0	0	0	0	0	0	MPN455	D	16	0	0	1	Inorganic ion transport and metabolism
MPNE_0750	M	0	0	0	0	0	0	0	0	0	0	0	0	0	0	1	0	0	0	0	0	0	0	0	0	0	0	MPN644	R	17	0	0	1	General function prediction only
MPNE_0179	M	0	0	0	0	0	0	0	0	0	0	0	0	0	0	0	0	0	0	1	0	0	0	0	0	0	0	MPN152	S	54	3	2.34799	0.170945	Function unknown
MPNE_0725	S	0	0	0	0	0	0	0	0	0	0	0	0	0	0	0	0	0	0	0	1	0	0	0	0	0	0	MPN620	T	8	0	0	1	Signal transduction mechanisms
MPNE_0030	J	0	0	0	0	0	0	0	0	0	0	0	0	0	0	0	0	0	0	0	0	0	0	0	0	1	0	MPN026	U	15	0	0	1	Intracellular trafficking, secretion and vesicular transport
MPNE_0145	N	0	0	0	0	0	0	0	0	0	0	0	0	0	0	0	0	0	0	0	0	0	0	0	0	1	0	MPN127	V	23	1	1.70169	0.467077	Defense mechanisms
MPNE_0173		0	0	0	0	0	0	0	0	0	0	0	0	0	0	0	0	0	0	0	0	0	0	0	0	1	0	--	*In bold enriched categories
