# Supplementary material for: Comparative “-omics” in Mycoplasma pneumoniae Clinical Isolates Reveals Key Virulence Factors
Source: PLoS One. 2015 Sep 3;10(9):e0137354. doi: 10.1371/journal.pone.0137354 (PMC4559472; doi:10.1371/journal.pone.0137354)
Supplement: S9 Table — Columns A and B show gene name in M129 and FH strains, respectively. In C and D columns are indicated the gene sizes for M129 and FH strains, respectively. The description of functionality of the different genes is shown in the columns E to H. COGs: A, membrane proteins of unknown function; C, energy production and conversion, coenzyme metabolism; D, cell division and chromosome partitioning; E, amino acid transport and metabolism; F, nucleotide transport and metabolism, coenzyme; G, carbohydrate transport and metabolism; H, coenzyme metabolism; I, lipid metabolism; J, translation, ribosomal structure, and biogenesis; K, transcription; L, DNA replication, recombination, and repair; M, cell envelope biogenesis, outer membrane; N, cell motility and secretion; O, post-translational modification, protein turnover, chaperones; P, inorganic ion transport and metabolism; R, general function prediction only; S, function unknown; T, signal transduction mechanisms; U, intracellular trafficking, secretion, and vesicular transport; and V, defense mechanisms. Gene essentiality (column G) determined by transposon mutagenesis [47]. E, essential; NE, non-essential; NE*, non-essential with repetitive regions; F, fitness. Columns I and J indicate SNPs and non-synonymous rates for type 1 strains, respectively. Same information is shown in columns K and L for type 2 strains. Muatations have been estimated by using as reference FH for type 1 strains and M129 for type 2 strains. In the columns M to P ate the probability and p-value of non-synonymous mutations found for each gene in type 1 and type 2 strains. The null hypothesis is that these probabilities follow a binomial distribution with a probability of success equal to the density of mutations averaged across all the ORFs. In Q and R columns, the “x” indicates the genes NE in vitro that could be essential in the infection process in type 1 and type 2 strains, respectively. In column S putative antigenic proteins are also shown fot b [file pone.0137354.s010.xlsx]

## Sheet: TableS9
				Functionality				TypeI (Reference FH strain)		Type II (Reference M129 strain)		Statistical tests								Legend: Analysis SNPs and Missense Rates
Gene M129	Gene FH	Gene size M129	Gene size FH	COG category	Kegg Protein name	Essentiality Thr41	Function	SNPs rates type 1	Non-synonymous rates type 1	SNPs rates type 2	Non-synonymous rates type 2	ProbNonSynonymous type1	P-value type 1	ProbNonSynonimous type 2	P-value type 2	In vitro NE and E in type 1	In vitro NE and E in type 2	Putative Antigenic proteins		SNPs and Missense Rates
MPN005	MPNE_0006	1262	1262	J	serS	E	Seryl-tRNA synthetase (EC 6.1.1.11) (Seryl-tRNA(Ser/Sec) synthetase) (Serine--tRNA ligase) (SerRS)	0.00316957	0.00237718	0.00224511	0.00171685	9.47001e-11	2.97678e-10	5.03077e-05	0.0066165			In both types		Number of mutations per gene divided by number of strains and the gene lenght
MPN015	MPNE_0015	857	857	J	rimK	F	Ribosomal protein S6 modification enzyme	0.00241151	0.00241707	0.00243096	0.00243096	3.49779e-08	1.13095e-07	1.48988e-07	6.3888e-05			In both types		Probabilities for Missenses. Probability of finding the number of mutations in this region by chance
MPN023	MPNE_0026	1538	1538	J	metS	E	Methionyl-tRNA synthetase (EC 6.1.1.10) (Methionine--tRNA ligase) (MetRS)	0.00286086	0.00195059	0.00325098	0.00195059	3.9086e-08	1.00492e-07	1.55681e-07	0.000174364			In both types		Rfunction: pbinom(prob , size , q, lower.tail = F)
MPN036	MPNE_0039	2021	2021	M	0	NE	Conserved hypothetical protein MPN_036	0.00230909	0.00229731	0.00197922	0.00197922	1.88173e-14	5.59625e-14	1.37731e-09	1.17329e-05			In both types		prob=total missenses/total region
MPN039	MPNE_0044	1016	1016	M	0	NE*	Conserved hypothetical protein MPN_039	0.0019685	0.0019685	0.00229659	0.0019685	3.86369e-06	1.01902e-05	9.94891e-06	0.00168393			In both types		Prob NonSyn type1	0.0121945
MPN041	MPNE_0045	560	560	M	0	NE	Conserved hypothetical protein MPN_041	0.00535714	0.00535714	0.00565476	0.00565476	7.24129e-24	5.34449e-23	3.20439e-22	3.18763e-17			In both types		Prob NonSyn type2	0.00886614
MPN043	MPNE_0048	794	794	G	glpF	E	Glycerol uptake facilitator protein	0.00134341	0.00125945	0.00251889	0.00251889	0.0175512	0.0333361	1.28678e-07	5.1484e-05			In both types		size=gene size
MPN049	MPNE_0054	1898	1898	M	0	NE*	Uncharacterized protein MPN_049	0.00302072	0.00304832	0.00280998	0.00263435	3.44022e-25	1.36536e-24	9.51912e-17	4.76453e-11			In both types		q=missense putations per gene/Nr of strains
MPN051	MPNE_0056	1154	1154	C	glpD	NE	Glycerol-3-phospate dehydrogenase (EC 1.1.99.5)	0.0028885	0.0017331	0.00433276	0.00259965	1.81379e-05	4.3458e-05	9.20881e-11	4.10219e-07			In both types		Total region type 1	608472
MPN062	MPNE_0072	716	716	F	deoD	E	Purine nucleoside phosphorylase deoD-type (PNP) (EC 2.4.2.1)	0.00456238	0.00169593	0.00558659	0.0027933	0.000557169	0.00135822	1.81728e-08	1.00461e-05			In both types		Total region type 2	610638
MPN073	MPNE_0082	1166	986	F	prs	E	Ribose-phosphate pyrophosphokinase (RPPK) (EC 2.7.6.1) (Phosphoribosyl pyrophosphate synthetase) (P-Rib-PP synthetase) (PRPP synthetase)	0.00171527	0.00171527	0.00169033	0.00169033	5.2419e-05	0.00012053	0.000341478	0.0180729			In both types		Total number of Non Synonymous type1	7420
MPN079	MPNE_0089	902	902	G	fruK	F	Fructose 1-phosphate kinase (EC 2.7.1.56)	0.00221729	0.00221729	0.00221729	0.00221729	3.38107e-07	1.00532e-06	1.29497e-06	0.000337587			In both types		Total number of Non Synonymous type2	5414
MPN089	MPNE_0100	1007	1139	V	hsdS	NE*	Putative type-1 restriction enzyme specificity protein MPN_089 (S.mpnORFAP) (Type I restriction enzyme specificity protein MPN_089) (S protein)	0.00390599	0.00205703	0.00395083	0.00248756	1.17933e-06	3.23849e-06	8.68462e-10	2.18682e-06			In both types
MPN139	MPNE_0163	491	491	N	0	NE*	Uncharacterized protein MPN_139	0.00393754	0.00189118	0.0039036	0.00186694	0.00108487	0.00290916	0.00196789	0.0373717			In both types		Enrichment by COG: Fisher's test
MPN141	MPNE_0165	4883	4904	M	mgpA	NE*	Adhesin P1 (Cytadhesin P1) (Attachment protein)	0.00569322	0.00311577	0.00501291	0.00285481	6.69067e-105	3.46767e-104	4.00819e-47	1.01082e-31			In both types		COG Category	Total in NE ORFs	E for Infection	OddsRatio E for Infection	Pvalue E for infection	Total	Total in Virulence factors	OddsRatio in Virulence Factors	Pvalue in Virulence Factors	Function
MPN143	MPNE_0167	527	527	S	0	NE	Uncharacterized protein MPN_143	0.00619861	0.0056926	0.00506009	0.00363694	5.78093e-25	4.55767e-24	2.05825e-10	1.91498e-07			In both types		A	10	1	0.469037	0.880982	25	3	0.942686	0.630548	Membrane Proteins of unknown function
MPN162	MPNE_0191	962	962	M	0	F	Conserved hypothetical protein MPN_162	0.0031185	0.0031185	0.00181913	0.00181913	9.26425e-15	3.85294e-14	9.38192e-05	0.0074538			In both types		C	2	1	2.44202	0.433193	19	4	1.6949	0.254183	Energy production and conversion, Coenzyme metabolism
MPN165	MPNE_0194	863	863	J	rplC	E	50S ribosomal protein L3	0.00239475	0.00240026	0.00183469	0.00183469	4.09654e-08	1.31517e-07	0.000159849	0.00967079			In both types		E	3	0	0	1	14	2	1.12832	0.555054	Cell division and chromosome partitioning
MPN208	MPNE_0240	884	884	J	rpsB	E	30S ribosomal protein S2	0.00226244	0.00226244	0.00169683	0.00169683	2.20368e-07	6.68752e-07	0.000570419	0.0231174			In both types		F	4	1	1.21198	0.61381	23	4	1.39049	0.36216	Amino acid transport and metabolism
MPN254	MPNE_0286	473	473	L	cinA	E	Putative competence-damage inducible protein CinA	0.00436927	0.00437934	0.00317125	0.00317125	1.01751e-14	6.10412e-14	1.0595e-07	2.42314e-05			In both types		P	0	0	0	1	19	0	0	1	Nucleotide transport and metabolism; coenzyme metabolism
MPN256	MPNE_0288	671	671	R	0	F	Conserved hypothetical protein MPN_256	0.00298063	0.00149031	0.00298063	0.00186289	0.00832051	0.0175284	0.000507619	0.0175284			In both types		G	7	1	0.681815	0.784542	35	5	1.13406	0.477504	Carbohydrate transport and metabolism
MPN272	MPNE_0307	281	281	S	0	NE	Uncharacterized protein MPN_272	0.00355872	0.00355872	0.00266904	0.00266904	4.33542e-07	2.17942e-06	0.000277007	0.00749464			In both types		H	0	0	0	1	11	0	0	1	Coenzyme metabolism
MPN273	MPNE_0306	434	434	F	hit1	E	Diadenosine tetraphosphate Ap4A hydrolase (EC 3.6.1.41)	0.00460829	0.00460829	0.00345622	0.00345622	6.07933e-15	3.86456e-14	2.78196e-08	7.74337e-06			In both types		I	2	1	2.44202	0.433193	25	2	0.619821	0.830514	Lipid metabolism
MPN283	MPNE_0322	347	347	N	0	NE*	Uncharacterized protein MPN_283	0.00288184	0.00288184	0.00216138	0.00216138	6.58486e-06	2.6638e-05	0.00138887	0.0258546			In both types		J	1	0	0	1	110	13	0.915533	0.659049	Translation, ribosomal structure and biogenesis
MPN284	MPNE_0324	2384	2378	M	0	NE*	Uncharacterized lipoprotein MPN_284	0.00251678	0.00209732	0.00196243	0.00164704	9.69761e-14	2.64803e-13	4.49709e-07	0.000874806			In both types		K	4	1	1.21198	0.61381	17	0	0	1	Transcription
MPN290	MPNE_0333	437	437	V	0	NE*	Putative type-1 restriction enzyme specificity protein MPN_290 (S.mpnORFEAP) (Type I restriction enzyme specificity protein MPN_290) (S protein)	0.00457666	0.00457666	0.00190694	0.00190694	7.32483e-15	4.62222e-14	0.00237371	0.0405782			In both types		L	9	6	3.64608	0.0259921	44	3	0.517229	0.919513	DNA replication, recombination and repair
MPN327	MPNE_0380	314	314	J	rpl27	E	50S ribosomal protein L27	0.00318471	0.00318471	0.00212314	0.00212314	1.85428e-06	8.31046e-06	0.0024471	0.0375431			In both types		M	56	8	0.599295	0.921117	73	19	2.42171	0.00324418	Cell envelope biogenesis, outer membrane
MPN334	MPNE_0388	980	980	R	bcrA	NE	Putative ABC transporter ATP-binding protein MPN_334	0.00510204	0.00408163	0.00357143	0.00280612	1.06813e-24	5.85322e-24	6.77644e-11	2.28649e-07			In both types		N	20	3	0.699569	0.797608	22	4	1.45623	0.334812	Cell motility and secretion
MPN355	MPNE_0411	728	719	J	yacO	F	Probable 23S rRNA (guanosine-2'-O-)-methyltransferase rlmB (EC 2.1.1.-)	0.00274725	0.00274725	0.00243394	0.00231803	2.89505e-09	1.07111e-08	3.96326e-06	0.000586438			In both types		O	9	4	2.28232	0.16443	30	3	0.778541	0.742211	Post-translational modification, protein turnover, chaperones
MPN368	MPNE_0426	542	542	N	0	NE*	Uncharacterized protein MPN_368	0.00688807	0.00553506	0.00492005	0.00492005	1.8663e-24	1.42713e-23	2.5476e-17	4.09132e-13			In both types		D	4	0	0	1	15	0	0	1	Inorganic ion transport and metabolism
MPN369	MPNE_0427	761	761	M	0	NE*	Uncharacterized lipoprotein MPN_369	0.00140166	0.00131406	0.00262812	0.00262812	0.0121288	0.0239703	5.81227e-08	2.66216e-05			In both types		R	4	0	0	1	16	2	0.983953	0.62166	General function prediction only
MPN377	MPNE_0439	224	224	A	0	F	Uncharacterized protein MPN_377	0.00446429	0.00446429	0.00446429	0.00446429	1.95246e-08	1.24485e-07	1.7567e-07	2.11384e-05			In both types		S	20	6	1.53776	0.271442	36	5	1.10061	0.500727	Function unknown
MPN388	MPNE_0450	386	386	S	0	F	Conserved hypothetical protein MPN_388	0.00259067	0.00259067	0.00259067	0.00259067	2.42788e-05	8.81361e-05	6.32073e-05	0.00283016			In both types		T	1	0	0	1	6	0	0	1	Signal transduction mechanisms
MPN389	MPNE_0451	1019	1019	O	lplA	F	Probable lipoate-protein ligase A (Lipoate--protein ligase) (EC 2.7.7.63)	0.00196271	0.00196271	0.00228983	0.00228983	4.09557e-06	1.07699e-05	1.13247e-07	6.75432e-05			In both types		U	1	0	0	1	11	1	0.712241	0.76492	Intracellular trafficking, secretion and vesicular transport
MPN405	MPNE_0474	593	593	A	0	NE	Conserved hypothetical protein MPN_405	0.00528387	0.00337268	0.00562114	0.00337268	2.06234e-11	9.43424e-11	4.304e-10	4.08266e-07			In both types		V	12	2	0.793775	0.73053	16	2	0.983953	0.62166	Defense mechanisms
MPN408	MPNE_0480	2282	2282	M	0	NE	Conserved hypothetical lipoprotein MPN_408	0.0026877	0.00178415	0.00262927	0.00175285	7.29627e-09	1.69699e-08	5.76021e-08	0.000206726			In both types		*In bold enriched categories
MPN409	MPNE_0481	1601	1628	M	0	NE*	Putative adhesin P1-like protein MPN_409	0.00349781	0.0026769	0.00394144	0.00332719	8.40365e-18	3.03753e-17	4.0103e-23	2.38215e-16			In both types
MPN411	MPNE_0484	758	758	M	0	NE*	Conserved hypothetical lipoprotein MPN_411	0.00131926	0.00131926	0.00175901	0.00175901	0.0232292	0.0436523	0.000681715	0.0232292			In both types
MPN418	MPNE_0491	422	422	J	alaS	E	Alanyl-tRNA synthetase (EC 6.1.1.7) (Alanine--tRNA ligase) (AlaRS)	0.00236967	0.00236967	0.00256714	0.00256714	6.95897e-05	0.000230901	3.95536e-05	0.00209529			In both types
MPN429	MPNE_0502	1229	1229	G	pgk	E	Phosphoglycerate kinase (EC 2.7.2.3)	0.00325468	0.00244101	0.00257662	0.00176295	4.02713e-11	1.30068e-10	3.23605e-05	0.00477596			In both types
MPN440	MPNE_0513	2180	2126	M	0	NE*	Uncharacterized protein MPN_440	0.00186544	0.00134338	0.00188147	0.0014111	0.000467973	0.000833205	0.000173652	0.0281213			In both types
MPN456	MPNE_0531	3017	3017	E	0	NE*	Conserved hypothetical lipoprotein MPN_456	0.017545	0.00397746	0.00165728	0.00154679	5.07628e-205	5.25543e-204	3.4037e-07	0.00127426			In both types
MPN462	MPNE_0541	812	902	M	0	NE*	Uncharacterized protein MPN_462	0.00550082	0.00281492	0.00351072	0.00277162	1.38645e-11	5.49248e-11	5.66901e-10	1.00532e-06			In both types
MPN468	MPNE_0107	626	695	M	0	NE*	Putative adhesin P1-like protein MPN_468	0.00479233	0.00319489	0.00431655	0.0028777	7.86767e-11	3.40197e-10	1.0209e-08	6.17108e-06			In both types
MPN470	MPNE_0551	1064	1064	E	pepX	E	Putative Xaa-Pro aminopeptidase (X-Pro aminopeptidase) (EC 3.4.11.9) (Aminopeptidase P) (APP) (Aminoacylproline aminopeptidase)	0.0018797	0.0018797	0.00195802	0.00195802	9.50828e-06	2.39456e-05	7.55481e-06	0.0014713			In both types
MPN491	MPNE_0571	1424	1424	L	mnuA	F	Membrane nuclease A	0.00529026	0.00310995	0.00632022	0.00421348	1.27823e-21	5.37997e-21	1.49335e-31	1.56819e-23			In both types
MPN495	MPNE_0575	287	287	G	ulaB	NE	Ascorbate-specific phosphotransferase enzyme IIB component (EC 2.7.1.69) (Ascorbate-specific PTS system EIIB component)	0.00696864	0.00348432	0.00696864	0.00348432	5.73638e-07	2.82115e-06	2.8274e-06	0.000222235			In both types
MPN498	MPNE_0581	728	728	G	araD	NE	Probable L-ribulose-5-phosphate 4-epimerase ulaF (EC 5.1.3.4) (Phosphoribulose isomerase) (L-ascorbate utilization protein F)	0.00274725	0.00274725	0.00286172	0.00286172	2.89505e-09	1.07111e-08	6.06924e-09	4.41081e-06			In both types
MPN500	MPNE_0583	1583	1652	M	0	NE*	Putative adhesin P1-like protein MPN_500	0.00404296	0.00288783	0.00262308	0.00237086	5.85404e-21	2.30624e-20	5.35323e-12	1.19032e-07			In both types
MPN505	MPNE_0589	761	761	M	0	NE*	Uncharacterized protein MPN_505	0.00262812	0.00262812	0.00262812	0.00262812	8.03705e-09	2.84132e-08	5.81227e-08	2.66216e-05			In both types
MPN508	MPNE_0593	1529	1730	U	0	NE	Putative membrane export protein	0.00313931	0.00247594	0.00231214	0.0017341	7.65968e-14	2.50386e-13	2.40242e-06	0.00140007			In both types
MPN510	MPNE_0595	1376	1481	S	0	NE	Uncharacterized protein MPN_510	0.00290698	0.00218023	0.00270088	0.00202566	1.42918e-09	4.11315e-09	6.20959e-08	8.48018e-05			In both types
MPN524	MPNE_0618	506	485	N	0	NE	Uncharacterized protein MPN_524	0.00171278	0.0015528	0.00292096	0.00292096	0.0037871	0.00924093	7.06377e-07	0.000108631			In both types
MPN528	MPNE_0624	554	554	C	ppa	E	Inorganic pyrophosphatase (EC 3.6.1.1) (Pyrophosphate phospho-hydrolase) (PPase)	0.00180505	0.00180505	0.00180505	0.00180505	0.00134616	0.00341068	0.00186643	0.0380587			In both types
MPN532	MPNE_0629	848	848	I	licA	E	Predicted choline kinase (EC 2.7.1.32)	0.00243711	0.00117925	0.00255503	0.00235849	0.0302255	0.0540244	4.29994e-07	0.000138515			In both types
MPN533	MPNE_0630	1172	1172	C	ackA	E	Acetate kinase (EC 2.7.2.1) (Acetokinase)	0.00170648	0.00170648	0.00170648	0.00170648	5.74984e-05	0.00013154	9.74835e-05	0.00940049			In both types
MPN541	MPNE_0638	263	170	J	rpsT	E	30S ribosomal protein S20	0.00380228	0.00380228	0.00588235	0.00588235	1.78469e-07	9.61201e-07	6.79503e-09	1.26674e-06			In both types
MPN544	MPNE_0642	1994	1994	S	0	E	Conserved hypothetical protein MPN_544	0.00267469	0.00204184	0.00284186	0.00183885	4.45214e-11	1.18702e-10	4.88157e-08	0.000134863			In both types
MPN555	MPNE_0653	581	581	O	0	E	DNA/RNA binding	0.00172117	0.00172117	0.00172117	0.00172117	0.00216357	0.00523361	0.0028011	0.051017			In both types
MPN556	MPNE_0654	1613	1613	J	argS	E	Arginyl-tRNA synthetase (EC 6.1.1.19) (Arginine--tRNA ligase) (ArgRS)	0.00132259	0.00132849	0.00144658	0.00144658	0.00277143	0.00493033	0.000491807	0.0369799			In both types
MPN567	MPNE_0668	3110	3116	M	p200	F	Protein P200	0.0017149	0.00137804	0.00197903	0.00165811	1.23153e-05	2.2368e-05	7.91337e-09	0.000128941			In both types
MPN575	MPNE_0677	386	386	A	0	NE	Conserved hypothetical protein MPN_575	0.0044905	0.0046262	0.00259067	0.00259067	5.3115e-13	3.30365e-12	6.32073e-05	0.00283016			In both types
MPN582	MPNE_0683	1319	1367	O	0	NE	Conserved hypothetical lipoprotein MPN_582	0.00298206	0.0022203	0.00292612	0.00219459	1.15548e-09	3.39569e-09	8.31598e-09	1.69946e-05			In both types
MPN601	MPNE_0702	536	536	C	atpH	E	ATP synthase delta chain (F-ATPase delta chain)	0.00236318	0.00186567	0.00373134	0.00186567	0.00096059	0.00251371	0.00139972	0.0308288			In both types
MPN616	MPNE_0721	398	398	J	rpsI	E	30S ribosomal protein S9	0.00502513	0.00251256	0.00502513	0.00251256	3.49994e-05	0.000123182	8.57931e-05	0.00361036			In both types
MPN618	MPNE_0723	2045	2045	L	dnaX	E	DNA polymerase III subunit gamma/tau (EC 2.7.7.7)	0.00257539	0.00157178	0.00305623	0.00215974	3.64791e-06	7.65534e-06	9.78516e-12	3.51758e-07			In both types
MPN636	MPNE_0741	554	557	J	frr	E	Ribosome-recycling factor (RRF) (Ribosome-releasing factor)	0.00180505	0.00180505	0.00179533	0.00179533	0.00134616	0.00341068	0.00195545	0.0393704			In both types
MPN645	MPNE_0751	851	851	M	0	NE	Conserved hypothetical lipoprotein MPN_645	0.00235018	0.00235018	0.00195848	0.00195848	9.71017e-08	3.06277e-07	4.67525e-05	0.0040906			In both types
MPN647	MPNE_0753	872	872	M	0	NE	Conserved hypothetical lipoprotein MPN_647	0.00351682	0.00237549	0.00344037	0.00229358	5.17675e-08	1.64451e-07	7.10385e-07	0.000208171			In both types
MPN672	MPNE_0784	527	527	F	hpt	E	Hypoxanthine-guanine phosphoribosyltransferase (HGPRTase) (HGPRT) (EC 2.4.2.8)	0.00189753	0.00189753	0.00189753	0.00189753	0.000805961	0.0021444	0.00120552	0.0276101			In both types
MPN673	MPNE_0785	509	509	I	ygbB	E	2-C-methyl-D-erythritol 2,4-cyclodiphosphate synthase-like	0.00196464	0.00196464	0.00196464	0.00196464	0.000559269	0.00153981	0.000883869	0.0219151			In both types
MPN678	MPNE_0790	1454	1454	J	gltX	E	Glutamyl-tRNA synthetase (EC 6.1.1.17) (Glutamate--tRNA ligase) (GluRS)	0.00215497	0.00216152	0.00189133	0.00183402	9.57521e-10	2.71957e-09	2.40242e-06	0.00104573			In both types
MPN686	MPNE_0798	1319	1319	L	dnaA	E	Chromosomal replication initiator protein dnaA	0.0015163	0.0015163	0.0015163	0.0015163	0.000437224	0.000890658	0.000553439	0.0322565			In both types
MPN007	MPNE_0008	761	761	L	holB	E	DNA polymerase III subunit delta'	0.00131406	0.00131406	0.00021901	0.00021901	0.0239703	0.0448807	0.967344	0.998952			Only in type 1
MPN013	MPNE_0014	773	773	N	0	F	Uncharacterized protein MPN_013	0.00163864	0.00157087	0.00129366	0.00129366	0.00139167	0.00314817	0.0253045	0.223488			Only in type 1
MPN017	MPNE_0018	809	809	H	mtd1	E	Methylenetetrahydrofolate dehydrogenase (EC 1.5.1.5); Methenyltetrahydrofolate cyclohydrolase (EC 3.5.4.9)	0.002637	0.00132439	0.00278121	0.00154512	0.0205611	0.0383799	0.0033439	0.0679433			Only in type 1
MPN050	MPNE_0055	1526	1526	C	glpK	E	Glycerol kinase (EC 2.7.1.30) (ATP:glycerol 3-phosphotransferase) (GK)	0.00266492	0.00149785	0.00169288	0.00125601	0.000150453	0.000306587	0.00726773	0.161638			Only in type 1
MPN066	MPNE_0077	1664	1646	G	cpsG	E	Phosphomannomutase (PMM) (EC 5.4.2.8)	0.00180288	0.00120192	0.00202511	0.00121507	0.0127183	0.0207538	0.00940028	0.194971			Only in type 1
MPN080	MPNE_0091	4160	4160	L	0	E	FtsX like permease	0.0018109	0.0010989	0.0016226	0.000741186	0.00824172	0.0116345	0.485324	0.976273			Only in type 1
MPN094	MPNE_0105	422	422	N	0	NE*	UPF0134 protein MPN_094	0.00236967	0.00236967	0.000394945	0.000394945	6.95897e-05	0.000230901	0.732094	0.962453			Only in type 1
MPN100	MPNE_0117	551	551	N	0	NE*	Uncharacterized protein MPN_100	0.00350877	0.00168525	0.00166364	0.00166364	0.00324524	0.00777851	0.00491195	0.072066			Only in type 1
MPN106	MPNE_0122	2417	2417	J	pheT	E	Phenylalanyl-tRNA synthetase beta chain (EC 6.1.1.20) (Phenylalanine--tRNA ligase beta chain) (PheRS)	0.00165494	0.00124121	0.00165494	0.00124121	0.00202857	0.00333859	0.00171234	0.1147			Only in type 1
MPN115	MPNE_0132	605	605	J	infC	E	Translation initiation factor IF-3	0.00176309	0.00165289	0.00165289	0.00165289	0.00320331	0.00745111	0.00392399	0.0648063			Only in type 1
MPN119	MPNE_0136	2732	2732	O	0	NE	DnaJ-like, terminal organelle protein	0.00185456	0.00112424	0.00170815	0.00106759	0.0108782	0.0162681	0.0176915	0.371683			Only in type 1
MPN120	MPNE_0137	653	653	O	grpE	E	Heat shock protein GrpE	0.00173558	0.00175016	0.00153139	0.00153139	0.0011819	0.00285196	0.00725284	0.0991563			Only in type 1
MPN127	MPNE_0145	542	773	N	0	NE*	Uncharacterized protein MPN_127	0.00565806	0.00553506	0.00021561	0	2.38424e-25	1.8663e-24	0.999078	1		x	Only in type 1
MPN129	MPNE_0149	449	386	M	0	NE	Uncharacterized protein MPN_129	0.00222717	0.00222717	0.000431779	0.000431779	0.00014151	0.000441258	0.675563	0.946153			Only in type 1
MPN131	MPNE_0107	665	695	M	0	NE*	Putative adhesin P1-like protein MPN_131	0.00451128	0.00300752	0.0028777	0.00155875	3.41005e-10	1.38501e-09	0.0049579	0.0803216			Only in type 1
MPN144	MPNE_0168	1241	1412	M	0	NE*	Putative adhesin P1-like protein MPN_144	0.00413645	0.00149649	0.00283286	0.000590179	0.000340204	0.000712882	0.723524	0.973768			Only in type 1
MPN145	MPNE_0169	539	539	N	0	NE*	Uncharacterized protein MPN_145	0.00321583	0.00331301	0.00139147	0.00139147	9.76419e-10	4.27721e-09	0.0261422	0.203544			Only in type 1
MPN146	MPNE_0170	797	851	M	0	NE	Conserved hypothetical protein MPN_146	0.00217482	0.00224054	0.000881316	0.000881316	2.41349e-06	7.08652e-06	0.241351	0.691978			Only in type 1
MPN147	MPNE_0171	1457	1457	M	0	NE	Conserved hypothetical protein MPN_147	0.00205903	0.00137268	0.00142988	0.000857927	0.00205904	0.0038096	0.245707	0.757729			Only in type 1
MPN151	MPNE_0178	401	482	N	0	NE*	Uncharacterized protein MPN_151	0.00249377	0.00249377	0.00138313	0.00138313	3.8259e-05	0.000133638	0.0325473	0.225881			Only in type 1
MPN166	MPNE_0195	638	638	J	rplD	E	50S ribosomal protein L4	0.0031348	0.0015674	0.00208986	0.00104493	0.00527443	0.0116583	0.126337	0.498656			Only in type 1
MPN174	MPNE_0203	257	257	J	rpsQ	E	30S ribosomal protein S17	0.00389105	0.00389105	0.00162127	0.00162127	1.30511e-07	7.2007e-07	0.0300188	0.198084			Only in type 1
MPN177	MPNE_0206	542	542	J	rplE	E	50S ribosomal protein L5	0.00184502	0.00184502	0.000768758	0.000768758	0.00107708	0.00278797	0.362545	0.778461			Only in type 1
MPN183	MPNE_0212	455	455	J	rplO	E	50S ribosomal protein L15	0.0021978	0.0021978	0.0014652	0.0014652	0.000164312	0.000505617	0.0237542	0.184465			Only in type 1
MPN204	MPNE_0236	446	446	N	0	NE*	Conserved hypothetical protein MPN_204	0.0019432	0.00192184	0.00149477	0.00149477	0.00121403	0.00334959	0.021242	0.171443			Only in type 1
MPN213	MPNE_0246	3092	3092	M	0	E	Conserved hypothetical protein MPN_213	0.00196205	0.00164018	0.00129366	0.0010511	5.40027e-09	1.14801e-08	0.0170017	0.398999			Only in type 1
MPN226	MPNE_0258	467	467	J	rpsG	E	30S ribosomal protein S7	0.00214133	0.00214133	0.001606	0.001606	0.000219662	0.000658635	0.010815	0.113391			Only in type 1
MPN236	MPNE_0268	1439	1439	J	gatC	E	Aspartyl/glutamyl-tRNA(Asn/Gln) amidotransferase subunit C (Asp/Glu-ADT subunit C) (EC 6.3.5.-)	0.00166782	0.00163804	0.00115821	0.00115821	2.17332e-05	4.81848e-05	0.0236132	0.284934			Only in type 1
MPN252	MPNE_0284	1367	1367	J	asnS	E	Asparaginyl-tRNA synthetase (EC 6.1.1.22) (Asparagine--tRNA ligase) (AsnRS)	0.00146306	0.00146306	0.00109729	0.00109729	0.000776258	0.0015273	0.0449999	0.378449			Only in type 1
MPN253	MPNE_0285	683	659	I	pgsA	E	CDP-diacylglycerol--glycerol-3-phosphate 3-phosphatidyltransferase (EC 2.7.8.5) (Phosphatidylglycerophosphate synthase) (PGP synthase)	0.00146413	0.00146413	0.00113809	0.00113809	0.00972531	0.0201467	0.0783342	0.394534			Only in type 1
MPN260	MPNE_0292	935	935	G	rbsC	E	Sugar (ribose/galactose) ABC transporter permease subunit	0.00156863	0.00168067	0	0	0.00124449	0.00267022	0.999787	1			Only in type 1
MPN264	MPNE_0296	845	845	R	0	E	Uncharacterized hydrolase, haloacid dehalogenase-like family protein (EC 3.1.-.-)	0.00126233	0.00126796	0.000887574	0.000887574	0.0293806	0.0526851	0.234994	0.684136			Only in type 1
MPN269	MPNE_0301	1481	1481	R	ymdA	E	Endoribonuclease Y (Rnase Y)	0.0015305	0.00154336	0.00101283	0.00101283	0.000177962	0.000363487	0.082785	0.510328			Only in type 1
MPN279	MPNE_0314	1745	1796	J	lepA	E	GTP-binding protein lepA	0.0017192	0.00114613	0.00125278	0.000835189	0.0226659	0.0353987	0.270695	0.808105			Only in type 1
MPN285	MPNE_0325	920	1289	V	prrB	NE*	Putative type-1 restriction enzyme specificity protein MPN_285 (S.mpnORFGP) (Type I restriction enzyme specificity protein MPN_285) (S protein)	0.00210145	0.00217391	0	0	1.49287e-06	4.21141e-06	0.999991	1			Only in type 1
MPN297	MPNE_0339	449	449	D	gpsB	F	Similar to cell-division initiation protein DivIVA	0.00445434	0.00222717	0.00334076	0.00167038	0.00014151	0.000441258	0.00837982	0.0951101			Only in type 1
MPN300	MPNE_0342	1520	1520	D	dyr	E	Dihydrofolate reductase (EC 1.5.1.3) and segregation and condensation protein A, ScpA	0.00201754	0.00136278	0.000986842	0.00060307	0.00207516	0.00379735	0.713138	0.973708			Only in type 1
MPN312	MPNE_0363	656	656	S	0	NE	Uncharacterized protein MPN_312	0.00152439	0.00152439	0.00114329	0.00114329	0.00679738	0.0146307	0.0765572	0.389482			Only in type 1
MPN315	MPNE_0367	926	926	D	mraW	F	S-adenosyl-L-methionine-dependent methyltransferase mraW (EC 2.1.1.-)	0.00215983	0.00215983	0.00143988	0.00143988	5.86671e-07	1.69869e-06	0.00528607	0.097398			Only in type 1
MPN323	MPNE_0376	461	461	F	nrdI	NE	Protein nrdI	0.0021692	0.0021692	0.0016269	0.0016269	0.000190246	0.000577824	0.00995032	0.107095			Only in type 1
MPN326	MPNE_0379	302	287	J	ysxB	E	Predicted ribosomal protein	0.00684327	0.00354778	0.00377468	0.0014518	2.2546e-07	1.11934e-06	0.0470067	0.263393			Only in type 1
MPN335	MPNE_0389	2225	2225	R	0	NE	Putative ABC transport system permease protein	0.00170787	0.00173355	0.000898876	0.000898876	8.53899e-08	1.9065e-07	0.157162	0.726903			Only in type 1
MPN339	MPNE_0393	674	674	A	0	E	Conserved hypothetical protein MPN_339 (RDD family protein)	0.00148368	0.00148368	0.00098912	0.00098912	0.0086555	0.0181571	0.158728	0.560161			Only in type 1
MPN340	MPNE_0394	1589	1589	L	pcrA	NE	DNA helicase II / ATP-dependent DNA helicase PcrA [EC:3.6.4.12]	0.00151038	0.00148341	0.00104888	0.00104888	0.000158445	0.000318585	0.0562489	0.445625			Only in type 1
MPN344	MPNE_0398	650	650	N	0	NE	Uncharacterized protein MPN_344	0.00153846	0.00153846	0	0	0.0062548	0.0135813	0.997195	1			Only in type 1
MPN347	MPNE_0401	1130	1130	V	hsdR	NE	Putative type I restriction enzyme mpnORFDP R protein part 1 (EC 3.1.21.3) (mpnORFDAP)	0.00241888	0.00158028	0.00176991	0.000737463	0.00077035	0.00160009	0.438314	0.869593			Only in type 1
MPN351	MPNE_0407	641	659	V	trmK	F	tRNA: m1A22 methyltransferase TmrK	0.00176807	0.00178293	0.000758725	0.000758725	0.00096271	0.00236548	0.382564	0.801852			Only in type 1
MPN356	MPNE_0412	1313	1313	J	cysS	E	Cysteinyl-tRNA synthetase (EC 6.1.1.16) (Cysteine--tRNA ligase) (CysRS)	0.00233562	0.00157763	0.00184057	0.00126936	0.000192399	0.0004058	0.00961781	0.169785			Only in type 1
MPN358	MPNE_0415	1604	1604	A	0	NE	Uncharacterized protein MPN_358	0.00124688	0.00124688	0.00103907	0.00103907	0.00792032	0.0133758	0.0607147	0.462115			Only in type 1
MPN364	MPNE_0422	2033	2381	M	0	NE*	Conserved hypothetical protein MPN_364	0.00282013	0.00196754	0.00139997	0.00104998	2.48966e-10	6.40292e-10	0.0297764	0.419055			Only in type 1
MPN390	MPNE_0452	1373	1373	C	pdhD	F	Dihydrolipoyl dehydrogenase (EC 1.8.1.4) (Dihydrolipoamide dehydrogenase) (E3 component of pyruvate complex)	0.00208789	0.00150869	0.00206361	0.00133528	0.000411945	0.000831721	0.00412481	0.109686			Only in type 1
MPN395	MPNE_0457	533	533	F	apt	E	Adenine phosphoribosyltransferase (APRT) (EC 2.4.2.7)	0.00612883	0.00241222	0.00531582	0.00156348	1.08424e-05	3.54609e-05	0.0100307	0.112575			Only in type 1
MPN396	MPNE_0458	2915	2915	U	secD	E	Protein-export membrane protein secD	0.00201258	0.00137221	0.00148656	0.00108634	3.75771e-05	6.74015e-05	0.0113415	0.325941			Only in type 1
MPN398	MPNE_0459	656	656	A	0	NE	Uncharacterized protein MPN_398	0.00152439	0.00152439	0.00152439	0.00152439	0.00679738	0.0146307	0.00751835	0.101608			Only in type 1
MPN399	MPNE_0461	863	863	A	0	NE	Conserved hypothetical protein MPN_399	0.00131325	0.00132428	0.00115875	0.00115875	0.0187744	0.0347218	0.0524161	0.343891			Only in type 1
MPN403	MPNE_0472	368	368	S	0	NE	Conserved hypothetical protein MPN_403	0.00199275	0.00213509	0.000226449	0	0.00192096	0.00552558	0.964099	1		x	Only in type 1
MPN406	MPNE_0475	254	254	I	acpA	E	Acyl carrier protein homolog	0.00288714	0.00309336	0	0	7.1316e-05	0.000297043	0.899374	1			Only in type 1
MPN437	MPNE_0511	1718	2660	M	0	NE	Uncharacterized protein MPN_437	0.00333721	0.00278563	0.00075188	0.00037594	4.88084e-19	1.76622e-18	0.994581	0.999983			Only in type 1
MPN452	MPNE_0525	2018	2018	M	hmw3	E	Cytadherence high molecular weight protein 3 (Cytadherence accessory protein 3) (Accessory adhesin protein 3)	0.00185002	0.00138043	0.00132144	0.0008259	0.000600984	0.00108026	0.281645	0.832278			Only in type 1
MPN454	MPNE_0527	581	581	S	0	F	Conserved hypothetical protein MPN_454	0.00240964	0.00196705	0.00315548	0.00143431	0.00031205	0.000844511	0.0178611	0.165441			Only in type 1
MPN474	MPNE_0554	3101	3422	N	0	F	Uncharacterized protein MPN_474	0.00169838	0.00105957	0.000584454	0.000292227	0.0176794	0.0253007	0.999903	1			Only in type 1
MPN480	MPNE_0560	2516	2516	J	valS	E	Valyl-tRNA synthetase (EC 6.1.1.9) (Valine--tRNA ligase) (ValRS)	0.00116587	0.00116398	0.00119237	0.00119237	0.00665381	0.0103315	0.0032824	0.164863			Only in type 1
MPN514	MPNE_0602	362	362	S	0	NE	Conserved hypothetical protein MPN_514	0.00552486	0.00276243	0.00460405	0.00184162	1.11238e-05	4.30996e-05	0.00613081	0.0730905			Only in type 1
MPN522	MPNE_0613	632	632	J	trmB	F	tRNA (guanine-N(7)-)-methyltransferase (EC 2.1.1.33) (tRNA(m7G46)-methyltransferase)	0.00158228	0.00158228	0.00158228	0.00158228	0.00483327	0.0107803	0.00559527	0.0829999			Only in type 1
MPN527	MPNE_0623	677	677	A	0	E	Uncharacterized protein MPN_527	0.00295421	0.0014771	0.00295421	0.0014771	0.00900114	0.0188029	0.00959829	0.11977			Only in type 1
MPN562	MPNE_0661	746	746	H	outB	E	Probable NH(3)-dependent NAD(+) synthetase (EC 6.3.1.5)	0.00160858	0.00143623	0.00134048	0.00134048	0.0101487	0.0204365	0.0197007	0.19117			Only in type 1
MPN565	MPNE_0666	458	626	A	0	E	Conserved hypothetical protein MPN_565	0.00436681	0.00218341	0.00186368	0.000266241	0.000176866	0.000540693	0.92049	0.995507			Only in type 1
MPN566	MPNE_0667	713	713	I	glpQ	NE	Glycerophosphoryl diester phosphodiesterase. [EC:3.1.4.46]	0.00140252	0.00140252	0.00140252	0.00140252	0.0140651	0.0279811	0.0141797	0.154872			Only in type 1
MPN590	MPNE_0691	653	653	M	0	NE	Conserved hypothetical lipoprotein MPN_590	0.00173558	0.00175016	0.00153139	0.00153139	0.0011819	0.00285196	0.00725284	0.0991563			Only in type 1
MPN592	MPNE_0693	1565	1565	O	0	NE	Conserved hypothetical lipoprotein MPN_592	0.00127796	0.00127796	0.00127796	0.00127796	0.00569197	0.00983804	0.00519487	0.137618			Only in type 1
MPN630	MPNE_0735	1214	1214	M	yfiB	E	Uncharacterized protein MPN_630	0.00422845	0.00176512	0.00350082	0.00102965	2.0079e-05	4.71398e-05	0.0877532	0.489898			Only in type 1
MPN633	MPNE_0738	743	1370	O	0	NE*	Conserved hypothetical protein MPN_633	0.00457604	0.00153817	0.000851582	0	0.00459411	0.0097854	0.999996	1		x	Only in type 1
MPN646	MPNE_0752	833	833	M	0	NE	Conserved hypothetical lipoprotein MPN_646	0.00248099	0.00128623	0.00240096	0.00120048	0.0261757	0.0475587	0.0418152	0.302077			Only in type 1
MPN655	MPNE_0764	614	614	N	0	NE*	Uncharacterized protein MPN_655	0.00988056	0.00500233	0.00162866	0.00162866	4.59477e-23	3.14233e-22	0.00442888	0.070551			Only in type 1
MPN659	MPNE_0769	632	695	J	trmD	E	tRNA (guanine-N(1)-)-methyltransferase (EC 2.1.1.31) (M1G-methyltransferase) (tRNA [GM37] methyltransferase)	0.00158228	0.00158228	0.00143885	0.00143885	0.00483327	0.0107803	0.0117167	0.136708			Only in type 1
MPN663	MPNE_0773	704	629	J	ytpR	E	Putative tRNA-binding protein ytpR	0.00142045	0.00142045	0.00211977	0.00158983	0.0126298	0.0254272	0.00538548	0.0808356			Only in type 1
MPN664	MPNE_0774	713	872	I	degV	E	Uncharacterized protein, DegV family	0.00299205	0.00160289	0.00229358	0.00114679	0.00301972	0.00669155	0.0559242	0.356647			Only in type 1
MPN004	MPNE_0005	2519	2519	L	gyrA	E	DNA gyrase subunit A (EC 5.99.1.3)	0.00150854	0.000793966	0.00172026	0.00132328	0.397108	0.468304	0.000316088	0.0495899			Only in type2
MPN034	MPNE_0037	4331	4331	L	polC	E	DNA polymerase III polC-type (PolIII) (EC 2.7.7.7)	0.00167783	0.000709173	0.00211652	0.00126991	0.679745	0.729118	2.60017e-05	0.0331422			Only in type2
MPN042	MPNE_0046	2018	2018	M	0	NE*	Conserved hypothetical protein MPN_042	0.0020152	0.000920289	0.00375785	0.00227123	0.140768	0.188215	6.08921e-13	4.40772e-08			Only in type2
MPN090	MPNE_0101	989	701	M	0	NE	Uncharacterized protein MPN_090	0.00107853	0.00108335	0.00178317	0.00178317	0.0929877	0.144862	0.000803588	0.0246157			Only in type2
MPN184	MPNE_0213	1433	1433	U	secY	E	Preprotein translocase subunit secY	0.00153524	0.000697837	0.00232612	0.0018609	0.362513	0.454955	1.7723e-06	0.000829594			Only in type2
MPN201	MPNE_0231	716	1085	V	0	NE*	Putative type-1 restriction enzyme specificity protein MPN_201 (S.mpnORFFP) (Type I restriction enzyme specificity protein MPN_201) (S protein)	0.00167598	0	0.00245776	0.00184332	0.999824	1	2.91029e-05	0.00382622	x		Only in type2
MPN205	MPNE_0237	1316	1424	M	0	NE*	Uncharacterized protein MPN_205	0.00309017	0.000488493	0.00392088	0.00152154	0.709658	0.794357	0.000340824	0.0258673			Only in type2
MPN316	MPNE_0368	1259	1259	D	0	NE	Cell division protein ftsA	0.00185332	0.000964484	0.00218427	0.00165475	0.0862898	0.12954	0.000119374	0.0116212			Only in type2
MPN370	MPNE_0168	2213	1412	M	0	NE*	Putative adhesin P1-like protein MPN_370	0.00231963	0.000839197	0.00401322	0.00348206	0.27558	0.342157	3.63892e-22	7.5919e-16			Only in type2
MPN432	MPNE_0505	1148	1061	P	cbiO 1	E	Putative cobalt ABC transporter ATP-binding protein	0.00197445	0	0.00486962	0.00188501	0.999999	1	2.02836e-05	0.0029096			Only in type2
MPN493	MPNE_0573	656	656	G	ulaD	F	Probable 3-keto-L-gulonate-6-phosphate decarboxylase (KGPDC) (EC 4.1.1.85) (3-dehydro-L-gulonate-6-phosphate decarboxylase) (L-ascorbate utilization protein D)	0.000203252	0	0.00304878	0.00304878	0.999636	1	3.28256e-09	2.34922e-06			Only in type2
MPN507	MPNE_0592	1091	1091	V	0	NE	Putative type-1 restriction enzyme specificity protein MPN_507 (S.mpnORFBP) (Type I restriction enzyme specificity protein MPN_507) (S protein)	0.00116101	0.001113	0.00183318	0.00183318	0.0442151	0.0723345	3.17896e-05	0.00408982			Only in type2
MPN539	MPNE_0637	368	368	J	rplL	E	50S ribosomal protein L7/L12	0.000724638	0.000582298	0.00271739	0.00271739	0.452362	0.644817	3.9005e-05	0.00192096			Only in type2
MPN623	MPNE_0728	1352	1352	K	deaD	F	Probable ATP-dependent RNA helicase (EC 3.6.1.-)	0.000345168	0.000158495	0.0016642	0.0016642	0.998876	0.999682	6.4154e-05	0.00844062			Only in type2
MPN626	MPNE_0732	518	422	K	0	NE	Probable RNA polymerase sigma-D factor (sigD)	0.000514801	0.000413679	0.00236967	0.00236967	0.744477	0.868603	0.000152528	0.0056877			Only in type2
MPN635	MPNE_0740	1058	533	S	0	NE	Conserved hypothetical protein MPN_635	0.00189036	0.00094518	0.00625391	0.00250156	0.208979	0.293448	1.03684e-05	0.000906471			Only in type2
MPN638	MPNE_0744	1127	1127	V	hsdS	NE	Putative type I restriction enzyme S protein (HsdS)	0.000473233	0.000380276	0.00177462	0.00177462	0.923134	0.959906	5.31532e-05	0.00601001			Only in type2
MPN225	MPNE_0257	419	419	J	rpsL	E	30S ribosomal protein S12	0.00254574	0	0.00357995	0.00178998	0.993644	1	0.00528126	0.0687468
MPN384	MPNE_0445	2381	2381	J	leuS	E	Leucyl-tRNA synthetase (EC 6.1.1.4) (Leucine--tRNA ligase) (LeuRS)	0.00097998	0.000839983	0.00167997	0.00125997	0.283531	0.348511	0.00133158	0.0992022
MPN027	MPNE_0029	824	824	J	rimL	F	Ribosomal-protein alanineacetyltransferase	0.00242718	0.00121359	0.00283172	0.00141586	0.0439519	0.0765226	0.00903542	0.126183
MPN632	MPNE_0737	707	707	F	pyrH	E	Uridylate kinase (UK) (EC 2.7.4.22) (Uridine monophosphate kinase) (UMP kinase) (UMPK)	9.42951e-05	0	0.00141443	0.00141443	0.999804	1	0.0133184	0.148684
MPN661	MPNE_0771	1649	1649	V	0	F	Na+ -driven efflux pump	0.00173843	0.00108291	0.00207196	0.00121286	0.0462711	0.0696429	0.00959777	0.1973
MPN170	MPNE_0199	554	479	J	rplV	E	50S ribosomal protein L22	0.0022864	0.000386797	0.00278358	0.00139179	0.794095	0.89933	0.0314733	0.221119
MPN009	MPNE_0010	785	785	L	yabD	F	Uncharacterized deoxyribonuclease MPN_009 (EC 3.1.21.-)	0.00127389	0.00127389	0.00127389	0.00127389	0.0305528	0.0555943	0.0281399	0.238524
MPN683	MPNE_0795	1019	1019	P	devA	F	Similar to bacitracin export ATP-binding protein B	0.000981354	0.000981354	0.00122669	0.00122669	0.171272	0.24798	0.0249826	0.24798
MPN448	MPNE_0521	857	797	H	0	E	transporter protein	0.00116686	0.00116686	0.00125471	0.00125471	0.0581834	0.0977898	0.0312003	0.253933
MPN644	MPNE_0750	851	800	M	0	NE	Conserved hypothetical lipoprotein MPN_644	0.00117509	0.00117509	0.00125	0.00125	0.0553871	0.0936763	0.0320016	0.25784
MPN445	MPNE_0518	869	809	I	lip3	F	Triacylglycerol lipase (lip) 3 (EC 3.1.-.-)	0.00145761	0.000246589	0.00247219	0.00123609	0.97844	0.992707	0.0344942	0.269683
MPN433	MPNE_0506	812	812	P	cbiO 2	E	Putative cobalt ABC transporter ATP-binding protein CbiO	0.00123153	0.00123153	0.00123153	0.00123153	0.0394512	0.0696055	0.0353552	0.27367
MPN291	MPNE_0332	590	590	O	0	E	tRNA 37A N(6)-threonylcarbamoyladenosine/Probable O-sialoglycoprotein endopeptidase	0.000112994	0	0.00127119	0.00127119	0.999194	1	0.0437512	0.280661
MPN657	MPNE_0767	1205	1205	A	0	F	Uncharacterized protein MPN_657	0.0026556	0.000948429	0.00283541	0.00117566	0.143183	0.205955	0.0280621	0.284263
MPN071	MPNE_0080	830	830	R	yabC	E	16S rRNA (cytidine1402-2'-O)-methyltransferase	0.00120482	0.00120482	0.00120482	0.00120482	0.0463341	0.0801434	0.0408451	0.297969
MPN613	MPNE_0716	1034	830	S	0	NE	Conserved hypothetical protein MPN_613	0.000257898	0.00020724	0.00120482	0.00120482	0.994496	0.998402	0.0408451	0.297969
MPN447	MPNE_0520	3056	3056	M	HWM1	NE*	Cytadherence high molecular weight protein 1 (Cytadherence accessory protein 1)	0.000981675	0.000981675	0.00109075	0.00109075	0.0749704	0.0994626	0.0092629	0.311784
MPN057	MPNE_0066	860	851	E	potI	E	Spermidine/putrescine transport system permease protein potC homolog	0.000310078	0.000249169	0.00117509	0.00117509	0.97684	0.992095	0.0479766	0.327019
MPN436	MPNE_0510	3734	3734	M	0	NE*	Uncharacterized lipoprotein MPN_436	0.00137475	0.000822557	0.00162917	0.00107124	0.335436	0.390853	0.00720612	0.335436
MPN025	MPNE_0028	866	866	G	tsr	E	Fructose-bisphosphate aldolase (FBP aldolase) (FBPA) (EC 4.1.2.13)	0.00115473	0.00115473	0.00115473	0.00115473	0.0625567	0.104166	0.0535683	0.348134
MPN435	MPNE_0509	1187	1187	A	0	E	Uncharacterized permease	0.00168492	0.00084246	0.00196574	0.00112328	0.35451	0.455561	0.0443633	0.35451
MPN262	MPNE_0294	1427	1427	M	0	E	Uncharacterized protein, similar to reticulocyte binding protein	0.00158841	0.000900991	0.00140154	0.00110955	0.201958	0.272902	0.037857	0.35587
MPN427	MPNE_0500	872	872	R	yidA	F	P-sugar phosphatase YidA (Canadian consortium)	0.00466361	0.00114679	0.00458716	0.00114679	0.0655931	0.108555	0.0559242	0.356647
MPN152	MPNE_0179	2384	2474	M	0	NE*	Uncharacterized lipoprotein MPN_152	0.00142617	0.000838926	0.00175155	0.00107788	0.227662	0.285873	0.0191605	0.358999
MPN289	MPNE_0331	563	563	V	hsdS1B	NE	Putative type-1 restriction enzyme specificity protein MPN_289 (S.mpnORFEBP) (Type I restriction enzyme specificity protein MPN_289) (S protein)	0.000473653	0.000380614	0.00118413	0.00118413	0.805242	0.905945	0.0716553	0.364761
MPN428	MPNE_0501	962	962	G	pta	F	Phosphate acetyltransferase (EC 2.3.1.8) (Phosphotransacetylase)	0.0001386	7.42501e-05	0.00112613	0.00112613	0.999269	0.999885	0.0570769	0.371722
MPN233	MPNE_0265	1364	1364	M	0	E	Uncharacterized lipoprotein MPN_233	0.00083089	0.000785505	0.00109971	0.00109971	0.375002	0.470718	0.0442127	0.375002
MPN028	MPNE_0031	899	899	M	trsB	NE	Uncharacterized glycosyl transferase	0.00222469	0.00111235	0.00222469	0.00111235	0.0804771	0.129653	0.0673884	0.395288
MPN259	MPNE_0291	1553	1553	G	rbsC1	E	Sugar (ribose/galactose) ABC transporter permease subunit, but probably C-terminal	0.000987336	0.000919879	0.00107319	0.00107319	0.130071	0.181671	0.0464853	0.406061
MPN523	MPNE_0615	917	917	M	0	E	Uncharacterized lipoprotein MPN_523	0.00109051	0.00109051	0.00109051	0.00109051	0.0915291	0.144928	0.0758316	0.421212
MPN232	MPNE_0264	1421	1421	L	dnaB	E	Replicative DNA helicase (EC 3.6.1.-)	0.000609899	0.000552931	0.00105559	0.00105559	0.80412	0.869083	0.0609346	0.441013
MPN543	MPNE_0640	935	935	J	fmt	E	Methionyl-tRNA formyltransferase (EC 2.1.2.9)	0.00106952	0.00106952	0.00106952	0.00106952	0.103496	0.161141	0.0849265	0.447135
MPN359	MPNE_0418	776	776	A	0	NE	Conserved hypothetical protein MPN_359	0.000429553	0.000276141	0.00128866	0.00107388	0.955595	0.983453	0.0964275	0.453873
MPN082	MPNE_0093	1946	1946	G	tklB	F	Transketolase (TK) (EC 2.2.1.1)	0.00157588	0.00102775	0.00111339	0.00102775	0.0730022	0.103397	0.0527532	0.474175
MPN067	MPNE_0076	962	962	K	nusG	E	Transcription antitermination factor	0.002079	0.0010395	0.002079	0.0010395	0.123163	0.187141	0.0998017	0.485779
MPN357	MPNE_0413	1976	1976	L	lig	E	DNA ligase (EC 6.5.1.2) (Polydeoxyribonucleotide synthase [NAD+])	0.00253036	0.00101215	0.00227733	0.00101215	0.0844989	0.118097	0.0605623	0.504003
MPN487	MPNE_0567	1226	1226	O	nifS	E	Probable cysteine desulfurase (EC 2.8.1.7)	0.00103317	0.000815661	0.00183524	0.00101958	0.402257	0.505033	0.093461	0.505033
MPN546	MPNE_0643	986	986	I	plsX	E	Fatty acid/phospholipid synthesis protein plsX (EC 2.3.1.15)	0.0015551	0.000217328	0.0030426	0.0010142	0.991733	0.997497	0.114266	0.519643
MPN652	MPNE_0760	1094	1094	G	mtlD	NE	Mannitol-1-phosphate 5-dehydrogenase (EC 1.1.1.17)	0.000975015	0.000979368	0.00099025	0.00099025	0.172558	0.246805	0.123577	0.551637
MPN063	MPNE_0073	674	674	F	deoC	E	Deoxyribose-phosphate aldolase (EC 4.1.2.4) (Phosphodeoxyriboaldolase) (Deoxyriboaldolase) (DERA)	0.000296736	0.000317931	0.00098912	0.00098912	0.960897	0.987525	0.158728	0.560161
MPN451	MPNE_0524	1109	1109	L	comE3	NE	ComE operon protein 3 related protein	0.00180343	0.000901713	0.00187857	0.000976856	0.263313	0.356208	0.133164	0.571168
MPN402	MPNE_0471	1451	1451	J	proS	E	Prolyl-tRNA synthetase (EC 6.1.1.15) (Proline--tRNA ligase) (ProRS)	0.00137836	0.00068918	0.00172295	0.000976338	0.666193	0.752425	0.11181	0.572192
MPN342	MPNE_0396	1631	1631	V	hsdM	NE	Putative type I restriction enzyme HsdM (EC 2.1.1.72)	0.00077662	0.000744504	0.000919681	0.000919681	0.49168	0.582559	0.157613	0.670696
MPN397	MPNE_0460	2201	2162	T	spoT	NE	Probable guanosine-3',5'-bis(diphosphate) 3'-pyrophosphohydrolase (EC 3.1.7.2) (Penta-phosphate guanosine-3'-pyrophosphohydrolase) ((ppGpp)ase)	0.00115099	0.000454339	0.000963614	0.000925069	0.979801	0.98868	0.127209	0.676413
MPN292	MPNE_0334	929	929	J	rluD	E	Ribosomal large subunit pseudouridine synthase D (EC 5.4.99.-)	0.00107643	0.00107643	0.000897022	0.000897022	0.0994053	0.155634	0.220688	0.676702
MPN001	MPNE_0001	1142	1142	L	dnaN	E	DNA polymerase III subunit beta (EC 2.7.7.7)	0.000875657	0.000875657	0.000875657	0.000875657	0.30094	0.398033	0.234718	0.715667
MPN415	MPNE_0487	1142	1142	P	p37	F	ABC thiamine importer, substrate-binding subunit, thiB	0.00175131	0.000875657	0.00175131	0.000875657	0.30094	0.398033	0.234718	0.715667
MPN353	MPNE_0409	1862	1862	L	dnaG	E	DNA primase (EC 2.7.7.-)	0.00161117	0.00107411	0.00134264	0.000895095	0.0467013	0.0687757	0.177176	0.720078
MPN537	MPNE_0634	1238	1238	L	mucB	F	UV protection protein MucB	0.000107701	5.76967e-05	0.000875067	0.000875067	0.999958	0.999995	0.231224	0.721756
MPN637	MPNE_0742	1187	1187	I	cdsA	E	Putative phosphatidate cytidylyltransferase (EC 2.7.7.41) (CDP-diacylglycerol synthase) (CDS) (CTP:phosphatidate cytidylyltransferase) (CDP-DG synthetase) (CDP-DAG synthase)	0.00084246	0.00084246	0.00084246	0.00084246	0.35451	0.455561	0.276534	0.761569
MPN519	MPNE_0609	818	818	I	lip3	E	Putative esterase/lipase 3 (EC 3.1.-.-)	0.00122249	0.00122249	0.000814996	0.000814996	0.0416581	0.0730102	0.318783	0.764361
MPN669	MPNE_0779	1199	1199	J	tyrS	E	Tyrosyl-tRNA synthetase (EC 6.1.1.1) (Tyrosine--tRNA ligase) (TyrRS)	0.000834028	0.000834028	0.000834028	0.000834028	0.369109	0.470861	0.288077	0.772906
MPN576	MPNE_0678	1220	1220	E	glyA	E	Serine hydroxymethyltransferase (Serine methylase) (SHMT) (EC 2.1.2.1)	0.00163934	0.000819672	0.00191257	0.000819672	0.394864	0.497478	0.308611	0.791827
MPN058	MPNE_0067	1457	1412	R	potD	E	Conserved hypothetical lipoprotein MPN_058	0.000686342	0.000686342	0.000826251	0.000826251	0.672375	0.757729	0.294843	0.797003
MPN281	MPNE_0317	1133	1133	M	0	NE*	Conserved hypothetical lipoprotein MPN_281	0.00105914	0.00107174	0.000809061	0.000809061	0.0949521	0.143941	0.325414	0.797582
MPN443	MPNE_0516	1229	1229	J	0	E	Probable ATP-dependent RNA helicase (EC 3.6.1.-)	0.00081367	0.00081367	0.00081367	0.00081367	0.405958	0.508801	0.317528	0.799579
MPN240	MPNE_0272	947	947	O	trxB	E	Thioredoxin reductase (TRXR) (EC 1.8.1.9)	0.00105597	0.00105597	0.000791975	0.000791975	0.111984	0.172454	0.349733	0.800365
MPN419	MPNE_0492	2702	2702	L	ruvX	E	Putative Holliday junction resolvase (EC 3.1.-.-)	0.00140637	0.000766628	0.00123365	0.000863558	0.553709	0.62331	0.194385	0.806087
MPN056	MPNE_0065	860	860	E	potB	E	Spermidine/putrescine transport system permease protein potB homolog	0.00116279	0.00116279	0.000775194	0.000775194	0.0596172	0.0998879	0.371047	0.808865
MPN525	MPNE_0620	1241	1241	L	0	E	Replication initiation and membrane attachment protein	0.000859522	0.000805802	0.000805802	0.000805802	0.420781	0.5238	0.329512	0.809587
MPN123	MPNE_0142	2369	2369	L	parC	E	DNA topoisomerase 4 subunit A (EC 5.99.1.-) (Topoisomerase IV subunit A)	0.00222316	0.000844238	0.00256789	0.000844238	0.338393	0.408401	0.238707	0.822956
MPN064	MPNE_0074	1265	1265	F	deoA	F	Thymidine phosphorylase (EC 2.4.2.4) (TdRPase)	0.000843215	0.000846979	0.000790514	0.000790514	0.352777	0.450453	0.353762	0.828486
MPN361	MPNE_0420	1079	1079	J	prfA	E	Peptide chain release factor 1 (RF-1)	0.00098857	0	0.00154464	0.00077232	0.999998	1	0.38069	0.832323
MPN677	MPNE_0789	1277	1277	R	ywfO	E	DGT (deoxyguanosinetriphosphate triphosphohydrolase) (EC 3.1.5.1). Putative Transcription factor?.	0.000835291	0.000783085	0.000783085	0.000783085	0.46526	0.567944	0.366	0.837388
MPN318	MPNE_0371	1475	1475	E	0	E	Putative amino acid pernease	0.00158192	0.000871671	0.00129944	0.00079096	0.244683	0.322041	0.35287	0.843044
MPN008	MPNE_0009	1328	1328	J	thdF	E	tRNA modification GTPase mnmE (EC 3.6.-.-)	0.00160643	0.000860585	0.00150602	0.000753012	0.334092	0.427648	0.41852	0.871305
MPN265	MPNE_0297	1040	1037	J	trpS	E	Tryptophanyl-tRNA synthetase (EC 6.1.1.2) (Tryptophan--tRNA ligase) (TrpRS)	0.000961538	0.000961538	0.00072324	0.00072324	0.191124	0.272133	0.456575	0.873472
MPN336	MPNE_0390	1034	1049	H	nadD	E	Nicotinate-nucleotide adenylyltransferase (EC 2.7.7.18), phosphopantetheine adenylyltransferase (EC 2.7.7.3) and choline-phosphate cytidylyltransferase (EC 2.7.7.15)	0.00122502	0.00020724	0.00135049	0.000714967	0.994496	0.998402	0.470752	0.881329
MPN061	MPNE_0071	1352	1352	U	ffh	E	Signal recognition particle protein (Fifty-four homolog)	0.000739645	0.000739645	0.000739645	0.000739645	0.556037	0.654224	0.443327	0.885186
MPN024	MPNE_0027	440	434	K	rpoE	E	DNA-directed RNA polymerase delta subunit	0	0	0.000576037	0.000576037	0.995068	1	0.548772	0.89324
MPN191	MPNE_0220	983	983	K	rpoA	E	DNA-directed RNA polymerase subunit alpha (RNAP subunit alpha) (EC 2.7.7.6) (Transcriptase subunit alpha)	6.78196e-05	0	0.000678196	0.000678196	0.999993	1	0.524537	0.902568
MPN579	MPNE_0680	329	329	A	0	NE	Conserved hypothetical protein MPN_579	0	0	0.00151976	0.000506586	0.981162	1	0.569002	0.905886
MPN426	MPNE_0499	2948	2948	D	smc	E	SMC family, chromosome/DNA binding/protecting functions	0.00137947	0.000678426	0.00158299	0.000791497	0.792846	0.840059	0.340574	0.912678
MPN337	MPNE_0391	1865	1865	A	0	E	Conserved hypothetical protein MPN_337	0.00160858	0.00107239	0.000893655	0.000714924	0.0474993	0.0698505	0.511784	0.934696
MPN551	MPNE_0649	845	845	L	yqaJ	E	Uncharacterized protein yqaJ	0.00118343	0	0.00177515	0.000591716	0.999963	1	0.63702	0.939117
MPN248	MPNE_0280	1169	1169	T	prkC	F	Putative serine/threonine-protein kinase PrkC (EC 2.7.11.1)	0.00096949	0	0.00106929	0.000641574	0.999999	1	0.606143	0.93988
MPN243	MPNE_0275	2180	2180	K	vacB	E	Ribonuclease R (RNase R) (EC 3.1.-.-) (VacB protein homolog)	0.000948012	0.000917431	0.000840979	0.0007263	0.194039	0.249738	0.495955	0.94014
MPN278	MPNE_0313	1199	1172	M	yefE	F	UDP-galactopyranose mutase (EC 5.4.99.9)	0.000945232	0.000953175	0.000639932	0.000639932	0.20036	0.277656	0.609317	0.940944
MPN311	MPNE_0362	1073	1073	D	0	NE	Conserved hypothetical protein MPN_311	0.0027959	0.000931966	0.00186393	0.000621311	0.224413	0.311584	0.628168	0.943431
MPN588	MPNE_0689	1595	1595	M	0	NE	Uncharacterized lipoprotein MPN_588	0.000668757	0.000671742	0.000679206	0.000679206	0.720092	0.795755	0.573286	0.944024
MPN628	MPNE_0733	1526	1526	G	pgm	E	2,3-bisphosphoglycerate-independent phosphoglycerate mutase (Phosphoglyceromutase) (BPG-independent PGAM) (iPGM) (EC 5.4.2.1)	0.000655308	0.000655308	0.000655308	0.000655308	0.738707	0.813232	0.615678	0.953264
MPN215	MPNE_0247	1169	1214	E	oppB	E	Oligopeptide transport system permease protein oppB	0.000855432	0.000855432	0.000617792	0.000617792	0.332828	0.432548	0.652363	0.954192
MPN309	MPNE_0359	1217	1223	S	p65	NE	Proline-rich P65 protein	0.00251986	0.000880385	0.000953938	0.000613246	0.297628	0.391172	0.661233	0.95666
MPN600	MPNE_0701	1556	1556	C	atpA	E	ATP synthase subunit alpha (EC 3.6.3.14) (F-ATPase subunit alpha) (ATP synthase F1 sector subunit alpha)	0.000642674	0.000642674	0.000642674	0.000642674	0.764676	0.834245	0.642827	0.960441
MPN258	MPNE_0290	1718	1697	G	mglA	E	Sugar (ribose/galactose) ABC transporter ATP-binding subunit	0.00116414	0.000582072	0.00108034	0.000638381	0.874395	0.91815	0.663341	0.967716
MPN098	MPNE_0113	443	440	M	0	NE	Conserved hypothetical lipoprotein MPN_098	0	0	0.000378788	0.000378788	0.995243	1	0.7573	0.968708
MPN077	MPNE_0086	1640	1613	R	uhpT	NE	Hexosephosphate transport protein	0.000772358	0.000609756	0.00123993	0.000619963	0.827868	0.883589	0.691494	0.971432
MPN250	MPNE_0282	1292	1292	G	pgiB	E	Glucose-6-phosphate isomerase (GPI) (EC 5.3.1.9) (Phosphoglucose isomerase) (PGI) (Phosphohexose isomerase) (PHI)	0.000773994	0.000773994	0.000580495	0.000580495	0.483704	0.58588	0.724734	0.971961
MPN019	MPNE_0022	1904	1829	I	msbA	E	Putative ABC transporter ATP-binding protein MPN_019	0.000315126	0	0.00182249	0.000637871	1	1	0.675035	0.972242
MPN097	MPNE_0112	1625	1625	M	0	NE*	Conserved hypothetical lipoprotein MPN_097	0.000615385	0.000615385	0.000615385	0.000615385	0.817605	0.875756	0.70122	0.973362
MPN018	MPNE_0021	1871	1871	I	pmd1	E	Putative ABC transporter ATP-binding protein MPN_018	0.00163905	0.00057265	0.0016925	0.000623552	0.901388	0.936517	0.707168	0.978032
MPN122	MPNE_0140	1907	1907	L	parB	E	DNA topoisomerase 4 subunit B (EC 5.99.1.-) (Topoisomerase IV subunit B)	0.00104877	0.00104877	0.000917672	0.000611781	0.059746	0.0861398	0.733123	0.982099
MPN612	MPNE_0715	2993	1910	S	0	NE	Conserved hypothetical protein MPN_612	0.000356387	0	0.00170157	0.00061082	1	1	0.735218	0.982405	x
MPN596	MPNE_0697	1709	1709	D	erzA	NE	Negative regulator of FtsZ ring formation	0.000741174	0.000585138	0.000585138	0.000585138	0.869591	0.914658	0.763917	0.983886
MPN627	MPNE_0731	1718	1718	G	ptsI	E	Phosphoenolpyruvate-protein phosphotransferase (EC 2.7.3.9) (Phosphotransferase system, enzyme I)	0.00294917	0.000582072	0.00291036	0.000582072	0.874395	0.91815	0.770064	0.984751
MPN608	MPNE_0708	677	677	P	phoU	E	Phosphate transport system protein phoU homolog;	0	0	0.000861645	0.000369276	0.999718	1	0.858092	0.987874
MPN372	MPNE_0433	1775	1775	V	ptxA	NE	ADP-ribosylating toxin CARDS (EC 2.4.2.-) (CARDX TX) (ADP-ribosyltransferase CARDS)	0.00056338	0.00056338	0.00056338	0.00056338	0.901649	0.937595	0.806415	0.989308
MPN198	MPNE_0227	959	959	V	mte1	E	Uncharacterized adenine-specific methylase MPN_198 (EC 2.1.1.72) (M.mpnIP)	0.00208551	0.00104275	0.00112965	0.00043448	0.120877	0.184156	0.861163	0.989641
MPN515	MPNE_0603	3872	3872	K	rpoC	E	DNA-directed RNA polymerase subunit beta' (RNAP subunit beta') (EC 2.7.7.6) (Transcriptase subunit beta') (RNA polymerase subunit beta')	0.000843664	0.000571871	0.000990014	0.000688705	0.965983	0.976597	0.646484	0.989811
MPN331	MPNE_0384	1334	1334	O	tig	F	Trigger factor (TF) (EC 5.2.1.8)	0.000949525	0.000160634	0.0009995	0.00049975	0.999624	0.999913	0.846548	0.990368
MPN293	MPNE_0335	554	554	U	lsp	E	Lipoprotein signal peptidase (EC 3.4.23.36) (Prolipoprotein signal peptidase) (Signal peptidase II) (SPase II)	0	0	0.000300842	0.000300842	0.998754	1	0.875308	0.990374
MPN161	MPNE_0190	1337	1337	S	0	F	Conserved hypothetical protein MPN_161	0.0026926	0.000747943	0.0013089	0.000498629	0.538239	0.637697	0.848303	0.990576
MPN014	MPNE_0016	638	566	L	dnaE	NE	Contains the TOPRIM domain of the DNA primase	0.00271682	0	0.00235571	0.000294464	0.999548	1	0.884155	0.991515	x
MPN365	MPNE_0397	806	1121	V	0	NE*	Putative type-1 restriction enzyme specificity protein MPN_365 (S.mpnORFCP) (Type I restriction enzyme specificity protein MPN_365) (S protein)	0.000496278	0	0.000743384	0.00044603	0.999941	1	0.876494	0.992289	x
MPN212	MPNE_0244	407	407	S	0	E	Conserved hypothetical protein MPN_212	0.0026208	0.0001755	0.0020475	0.00020475	0.956338	0.992654	0.881497	0.992654
MPN332	MPNE_0385	2387	2387	O	lon	E	ATP-dependent protease La (EC 3.4.21.53)	0.00125681	0.000837872	0.000733138	0.000593493	0.353597	0.424391	0.803725	0.992777
MPN568	MPNE_0669	875	875	D	spg	E	GTP-binding protein Era homolog	0.000228571	8.16327e-05	0.000380952	0.000380952	0.9997	0.999974	0.894048	0.99309
MPN444	MPNE_0517	3977	3869	M	0	E	Conserved hypothetical lipoprotein MPN_444	0.00145839	0.000718417	0.00148617	0.000667701	0.773653	0.816655	0.707529	0.993477
MPN052	MPNE_0057	1973	1973	S	0	E	Uncharacterized lipoprotein MPN_052	0.000540632	0.000543045	0.000591316	0.000549079	0.937383	0.961436	0.845774	0.99382
MPN668	MPNE_0778	422	422	O	osmC	F	Organic hydroperoxide resistance protein-like	0	0	0.000197472	0.000197472	0.99387	1	0.893524	0.99387
MPN134	MPNE_0157	1760	1760	G	ugpC	E	Putative ABC sn-glycerol-3-phosphate transporter ATP-binding protein ugpC	0.00174242	0.000608766	0.0016572	0.000520833	0.844768	0.894991	0.86601	0.994371
MPN031	MPNE_0034	611	611	A	0	E	Uncharacterized protein MPN031	0	0	0.000272777	0.000272777	0.999374	1	0.912537	0.994729
MPN261	MPNE_0293	2135	2135	L	topA	E	DNA topoisomerase 1 (EC 5.99.1.2) (DNA topoisomerase I) (Omega-protein) (Relaxing enzyme) (Untwisting enzyme) (Swivelase)	0.00196721	0.000970224	0.0009758	0.000546448	0.123104	0.165225	0.862123	0.995497
MPN142	MPNE_0166	3656	3455	M	0	NE*	Mgp-operon protein 3 (Mgp3) (ORF-3 protein)	0.000838804	0.000468897	0.00120598	0.00062711	0.97456	0.983098	0.79358	0.996056
MPN158	MPNE_0187	809	809	H	yaaC	E	Putative riboflavin biosynthesis protein ribF [Includes: Riboflavin kinase (EC 2.7.1.26) (Flavokinase); FMN adenylyltransferase (EC 2.7.7.2) (FAD pyrophosphorylase) (FAD synthetase)]	8.24063e-05	0	0.000309023	0.000309023	0.999943	1	0.932611	0.996615
MPN319	MPNE_0372	1511	1511	E	gap1	NE	Putative amino acid pernease	0.00132363	0.000661813	0.00115817	0.000441209	0.725058	0.802024	0.925553	0.997454
MPN011	MPNE_0012	695	695	M	0	NE	Conserved hypothetical lipoprotein MPN_011	0	0	0.000239808	0.000239808	0.999773	1	0.949207	0.997857
MPN490	MPNE_0570	1010	1010	L	recA	F	Protein recA (Recombinase A)	0	0	0.000330033	0.000330033	0.999995	1	0.948733	0.997999
MPN320	MPNE_0373	986	863	F	thyA	NE	Thymidylate synthase (TS) (TSase) (EC 2.1.1.45)	0.00209601	7.24428e-05	0.00212437	0.000289687	0.999912	0.999993	0.951152	0.998018
MPN299	MPNE_0341	800	710	I	plsC	E	Probable 1-acyl-sn-glycerol-3-phosphate acyltransferase (1-AGP acyltransferase) (1-AGPAT) (EC 2.3.1.51) (Lysophosphatidic acid acyltransferase) (LPAAT)	0	0	0.000234742	0.000234742	0.999936	1	0.954011	0.998177
MPN308	MPNE_0358	1697	1697	E	0	NE	Uncharacterized amino acid pernease	0.000746415	0.000126273	0.000883913	0.000441956	0.999988	0.999998	0.939343	0.998417
MPN084	MPNE_0095	1574	1574	S	0	NE	Conserved hypothetical lipoprotein MPN_084	0.000720034	0.000726085	0.000635324	0.000423549	0.612911	0.70061	0.943607	0.998446
MPN376	MPNE_0437	3422	3422	A	0	NE	Uncharacterized protein MPN_376	0.00118839	0.000605327	0.0010715	0.000584454	0.93807	0.95643	0.875197	0.99851
MPN078	MPNE_0088	2084	2072	G	fruA	NE	PTS system fructose-specific EIIABC component (EIIABC-Fru) (2.7.1.69)	0.000511836	0.000479846	0.000482625	0.000482625	0.978376	0.988034	0.930596	0.99854
MPN666	MPNE_0776	755	755	R	0	F	Conserved hypothetical protein MPN_666	0	0	0.000220751	0.000220751	0.99989	1	0.96599	0.998881
MPN223	MPNE_0255	938	938	T	hprK	F	HPr kinase/phosphorylase (HPrK/P) (EC 2.7.11.-) (EC 2.7.4.-) (HPr(Ser) kinase/phosphorylase)	0.0021322	0	0.00186567	0.000266525	0.999988	1	0.969189	0.999067
MPN531	MPNE_0627	2147	2147	O	clpB	F	Chaperone protein clpB; ClpB is a chaperon but is not a protease, to function as a protease it needs to make a complex with another protein. It is called ClpC in subtilis and the hexameric protease is called ClpP	0.000465766	0.000465766	0.000465766	0.000465766	0.984669	0.991736	0.948074	0.999146
MPN450	MPNE_0523	944	785	L	holA	E	DNA polymerase III subunit delta (EC 2.7.7.7)	0.00105932	0	0.00276008	0.000212314	0.999989	1	0.972268	0.999193
MPN602	MPNE_0703	623	623	C	atpF	E	ATP synthase B chain	0	0	0.000133761	0.000133761	0.999459	1	0.976164	0.999459
MPN021	MPNE_0024	1172	1172	O	dnaJ	E	Chaperone protein dnaJ	0	0	0.000284414	0.000284414	0.999999	1	0.979964	0.999573
MPN378	MPNE_0440	2618	2618	L	dnaE	E	DNA polymerase III subunit alpha (EC 2.7.7.7)	0.001808	0.000763942	0.00111408	0.000477464	0.553992	0.62469	0.959328	0.999612
MPN393	MPNE_0455	1076	1076	C	pdhA	F	Pyruvate dehydrogenase E1 component subunit alpha (EC 1.2.4.1)	0.000929368	0	0.00116171	0.000232342	0.999998	1	0.987272	0.999773
MPN338	MPNE_0392	1898	1835	A	0	E	Conserved hypothetical protein MPN_338	0.00175623	0.00052687	0.00145322	0.000363306	0.944184	0.966514	0.983801	0.999817
MPN155	MPNE_0183	1853	1853	J	infB	E	Translation initiation factor IF-2	0.00115129	0.000539665	0.000719554	0.000359777	0.930922	0.95771	0.985213	0.999843
MPN302	MPNE_0344	986	986	G	pfk	E	6-phosphofructokinase (Phosphofructokinase) (EC 2.7.1.11) (Phosphohexokinase)	0	0	0.000169033	0.000169033	0.999993	1	0.993276	0.999912
MPN247	MPNE_0279	779	779	T	ptc1	F	Putative protein phosphatase PrpC (EC 3.1.3.16)	0	0	0.000106975	0.000106975	0.999918	1	0.992945	0.999918
MPN257	MPNE_0289	1016	1016	I	galE	E	UDP-glucose 4-epimerase (EC 5.1.3.2) (UDP-galactose 4-epimerase)	0.000984252	0.000984252	0.000164042	0.000164042	0.168526	0.244598	0.994591	0.999937
MPN552	MPNE_0650	809	809	S	0	E	Conserved hypothetical protein MPN_552	8.24063e-05	8.82924e-05	0.000103008	0.000103008	0.999379	0.999943	0.994439	0.999943
MPN483	MPNE_0563	1025	1025	I	yibD	E	Glycosyltransferase (EC 2.4.1.157, EC 2.4.1.46)	6.50407e-05	6.96864e-05	0.000162602	0.000162602	0.999943	0.999996	0.994935	0.999943
MPN656	MPNE_0766	815	815	J	rbgA	E	Ribosome biogenesis GTPase A	0.00122699	0	0.000306748	0.000102249	0.999947	1	0.994699	0.999947
MPN620	MPNE_0725	2519	2519	S	0	F	Conserved hypothetical protein MPN_620	0.000741035	0.000453695	0.000396983	0.000396983	0.993709	0.99669	0.989468	0.999949
MPN598	MPNE_0699	1427	1427	C	atpD	E	ATP synthase subunit beta (EC 3.6.3.14) (F-ATPase subunit beta) (ATP synthase F1 sector subunit beta)	0	0	0.00023359	0.00023359	1	1	0.995932	0.999966
MPN640	MPNE_0745	902	854	M	0	NE*	Conserved hypothetical lipoprotein MPN_640	7.39098e-05	7.91891e-05	9.758e-05	9.758e-05	0.999777	0.999981	0.996117	0.999967
MPN387	MPNE_0449	1076	1076	S	0	F	Conserved hypothetical protein MPN_387	0	0	0.000154895	0.000154895	0.999998	1	0.996515	0.999968
MPN667	MPNE_0777	875	875	M	gtaB	E	UTP--glucose-1-phosphate uridylyltransferase (EC 2.7.7.9) (UDP-glucose pyrophosphorylase) (UDPGP) (Alpha-D-glucosyl-1-phosphate uridylyltransferase) (Uridine diphosphoglucose pyrophosphorylase)	0.00114286	0	0.0012381	9.52381e-05	0.999974	1	0.996718	0.999974
MPN604	MPNE_0705	881	881	C	atpB	E	ATP synthase A chain (F-ATPase subunit 6) (ATP synthase F0 sector subunit A)	7.56716e-05	0	9.45895e-05	9.45895e-05	0.999976	1	0.996873	0.999976
MPN631	MPNE_0736	896	896	J	tsf	E	Elongation factor Ts (EF-Ts)	0.00119048	7.97194e-05	0.00111607	9.3006e-05	0.999762	0.99998	0.997228	0.99998
MPN194	MPNE_0223	911	911	P	CbiO 2	E	Cobalt/nickelimport ATP-binding protein CbiO 2 (EC 3.6.3.-)	7.31797e-05	7.84068e-05	9.14746e-05	9.14746e-05	0.999798	0.999983	0.997543	0.999983
MPN536	MPNE_0635	923	923	L	ruvB	NE	Holliday junction ATP-dependent DNA helicase ruvB (EC 3.6.1.-)	0.00216685	0	0.00225713	9.02853e-05	0.999986	1	0.99777	0.999986	x
MPN022	MPNE_0025	929	929	O	pip	F	Putative proline iminopeptidase (PIP) (EC 3.4.11.5) (Prolyl aminopeptidase) (PAP)	0.00107643	0	0.00116613	8.97022e-05	0.999987	1	0.997876	0.999987
MPN002	MPNE_0002	929	929	L	xdj1	F	DnaJ-like protein	0.00107643	0	0.00116613	8.97022e-05	0.999987	1	0.997876	0.999987
MPN210	MPNE_0242	2426	2426	U	secA	E	Protein translocase subunit secA	0.000824402	0.000412201	0.000790052	0.000343501	0.997041	0.998571	0.996217	0.999988
MPN550	MPNE_0648	1163	1163	H	thiI	F	Probable thiamine biosynthesis protein thiI or tRNA sulfur transferase modification enzyme (EC 2.8.1.4)	0.000630553	0	0.000143308	0.000143308	0.999999	1	0.998173	0.999988
MPN526	MPNE_0621	986	986	K	0	E	Conserved hypothetical protein MPN_526	0	0	8.45166e-05	8.45166e-05	0.999993	1	0.998661	0.999993
MPN485	MPNE_0566	950	1445	S	0	NE*	Uncharacterized protein MPN_485	0.000491228	0.000225564	0.000288351	0.00017301	0.971215	0.988838	0.998991	0.999995
MPN619	MPNE_0724	2846	2846	L	uvrA	E	UvrABC system protein A (UvrA protein) (Excinuclease ABC subunit A)	0.00140548	0.00035137	0.00140548	0.00035137	0.999818	0.999924	0.997839	0.999996
MPN159	MPNE_0188	1274	1274	V	tlyC	F	Hemolysisn, TlyC-like protein	0	0	0.000196232	0.000130822	1	1	0.999209	0.999997
MPN216	MPNE_0248	1130	1130	E	oppC	E	Oligopeptide transport system permease protein oppC	0	0	7.37463e-05	7.37463e-05	0.999999	1	0.999588	0.999999
MPN081	MPNE_0092	1397	1397	E	glnQ	E	Gln transport; ATP-binding protein	0	0	0.000119303	0.000119303	1	1	0.999692	0.999999
MPN209	MPNE_0241	2618	2618	P	mgtA	E	Probable cation-transporting P-type ATPase (EC 3.6.3.-)	0.000763942	0.000381971	0.000572956	0.000286478	0.999138	0.999612	0.99946	0.999999
MPN020	MPNE_0023	3092	3092	L	yb95	E	Uncharacterized ATP-dependent helicase (EC 3.6.1.-)	0.000646831	0.000323415	0.000808538	0.000323415	0.999969	0.999988	0.999401	1
MPN207	MPNE_0239	2822	2822	G	ptsG	E	PTS system glucose-specific EIICBA component (EIICBA-Glc) (EII-Glc/EIII-Glc) (EC 2.7.1.69)	0.00101583	0.000278425	0.000856367	0.000265769	0.999987	0.999996	0.999838	1
MPN449	MPNE_0522	1346	1346	A	0	E	Conserved hypothetical protein MPN_449	0.000842001	0.000106135	0.000804854	6.19118e-05	0.999987	0.999998	0.999931	1
MPN417	MPNE_0490	1628	1628	P	p69	E	ABC thiamine importer, permease subunit, thiP	0.0012285	0.000614251	0.00020475	0.000102375	0.819692	0.877355	0.999949	1
MPN621	MPNE_0726	1685	1685	J	rnj	E	Probably non-catalytic ribonuclease J1	0.00126607	8.47817e-05	0.00138477	9.8912e-05	1	1	0.999968	1
MPN684	MPNE_0796	5648	5648	P	0	E	Uncharacterized ABC transporter permease MPN_684	0.000401322	0.000214994	0.000619688	0.000413126	1	1	0.99967	1
MPN573	MPNE_0675	1631	1631	O	groEL	E	60 kDa chaperonin (Protein Cpn60) (GroEL protein)	4.08747e-05	4.37943e-05	5.10934e-05	5.10934e-05	1	1	0.999994	1
MPN610	MPNE_0711	1955	1955	P	pstA	F	Phosphate transport system permease protein pstA homolog	0	0	8.52515e-05	8.52515e-05	1	1	0.999996	1
MPN324	MPNE_0377	2165	2165	F	nrdE	NE	Ribonucleoside-diphosphate reductase subunit alpha (EC 1.17.4.1) (Ribonucleotide reductase)	0.0012933	0.00082481	0.000384911	7.69823e-05	0.446526	0.524987	0.999999	1
MPN516	MPNE_0604	4175	4175	K	rpoB	E	DNA-directed RNA polymerase subunit beta (RNAP subunit beta) (EC 2.7.7.6) (Transcriptase subunit beta) (RNA polymerase subunit beta)	0.00102196	0.000239521	0.00121756	0.000239521	1	1	0.999999	1
MPN227	MPNE_0259	2066	2066	J	fus	E	Elongation factor G (EF-G)	0.000516296	3.45734e-05	0.000403356	4.03356e-05	1	1	1	1
MPN671	MPNE_0782	2129	2129	O	ftsH	E	Cell division protease ftsH homolog (EC 3.4.24.-)	0.000594959	6.71006e-05	0.000626272	3.9142e-05	1	1	1	1
MPN196	MPNE_0225	731	731	J	hisT	F	tRNA pseudouridine synthase A, TruA (EC 5.4.99.12) (tRNA-uridine isomerase I) (tRNA pseudouridylate synthase I)	0.00109439	0.00117256	0	0	0.106961	0.174208	0.998652	1
MPN167	MPNE_0196	713	713	J	rplW	E	50S ribosomal protein L23	0.00102852	0.00110198	0	0	0.154872	0.241874	0.998413	1
MPN328	MPNE_0381	860	860	L	nfo	E	Probable endonuclease 4 (EC 3.1.21.2) (Endonuclease IV) (Endodeoxyribonuclease IV)	0.0020155	0.000913621	0.000775194	0	0.339657	0.457168	0.99958	1
MPN035	MPNE_0038	2000	2000	M	0	NE	Conserved hypothetical protein MPN_035	0.00176667	0.000821429	0.001	0	0.527641	0.609242	1	1		x
MPN116	MPNE_0133	179	179	J	rpmI	F	50S ribosomal protein L35	0.000372439	0.000399042	0	0	0.634311	0.884789	0.801763	1
MPN190	MPNE_0219	365	365	J	rpsK	E	30S ribosomal protein S11	0.000365297	0.000195695	0	0	0.933726	0.987802	0.963112	1
MPN530	MPNE_0628	410	410	S	0	E	Conserved hypothetical protein MPN_530	0.000162602	0.000174216	0	0	0.957633	0.992915	0.975442	1
MPN534	MPNE_0632	422	422	S	0	NE	Conserved hypothetical protein MPN_534	0.00252765	0.000169262	0.00236967	0	0.962453	0.99387	0.977967	1		x
MPN314	MPNE_0366	425	425	D	mraZ	F	Protein mraZ	0.000156863	0.000168067	0	0	0.963573	0.994088	0.978556	1
MPN496	MPNE_0576	1982	1982	G	ulaA	NE	Ascorbate-specific permease IIC component ulaA (Ascorbate-specific PTS system EIIC component)	0.000437269	0.000468502	8.40901e-05	0	0.988455	0.994166	1	1		x
MPN246	MPNE_0278	719	569	F	gmk	E	Guanylate kinase (EC 2.7.4.8) (GMP kinase)	0.00157626	0.000198689	0.0013181	0	0.991876	0.998346	0.994167	1
MPN076	MPNE_0085	1694	1694	G	uhpT	E	Hexose phosphate transport protein	0.00094451	0.000379491	0.000639512	0	0.99604	0.998381	1	1
MPN244	MPNE_0277	608	608	L	0	E	Diadenylate cyclase CdaS	0.000109649	0.000117481	0	0	0.994559	0.999351	0.9959	1
MPN245	MPNE_0276	650	581	J	def	E	Peptide deformylase (PDF) (EC 3.5.1.88) (Polypeptide deformylase)	0.000102564	0.00010989	0	0	0.996523	0.999609	0.994766	1
MPN168	MPNE_0197	863	863	J	rplB	E	50S ribosomal protein L2	0.00023175	0.000165536	0	0	0.998018	0.999657	0.999591	1
MPN461	MPNE_0540	695	695	P	ktrA	E	Ktr system potassium uptake protein A	9.59233e-05	0.000102775	0	0	0.997857	0.999773	0.998133	1
MPN492	MPNE_0572	917	878	G	ulaE	NE	Probable L-ribulose-5-phosphate 3-epimerase ulaE (EC 5.1.3.22) (L-xylulose-5-phosphate 3-epimerase) (L-ascorbate utilization protein E)	0.000145402	0.000155788	0	0	0.998847	0.999811	0.999643	1
MPN509	MPNE_0594	1283	1937	S	0	F	Uncharacterized protein MPN_509	0.000987269	0.000167019	8.60437e-05	0	0.999397	0.999856	1	1
MPN255	MPNE_0287	755	755	I	ygbP	F	2-C-methyl-D-erythritol 4-phosphate cytidylyltransferase-like	0.0014128	9.46074e-05	0.000993377	0	0.998881	0.99989	0.998915	1
MPN548	MPNE_0646	980	980	J	truC	NE	RNA pseudouridine synthase TruC (EC 5.4.99.-) (RNA-uridine isomerase) (RNA pseudouridylate synthase)	0.000136054	0.000145773	0	0	0.999391	0.999906	0.999858	1
MPN599	MPNE_0700	839	839	C	atpG	E	ATP synthase gamma chain (ATP synthase F1 sector gamma subunit) (F-ATPase gamma subunit)	0.000158919	8.51354e-05	0	0	0.999553	0.99996	0.999492	1
MPN234	MPNE_0266	1253	1901	M	0	NE	Conserved hypothetical lipoprotein MPN_234	0.000957702	0.000171018	0.000394529	0	0.999807	0.999964	1	1		x
MPN639	MPNE_0743	863	851	M	0	NE	Conserved hypothetical lipoprotein MPN_639	7.72499e-05	8.27678e-05	0	0	0.999657	0.99997	0.999544	1
MPN330	MPNE_0383	884	884	S	0	F	Conserved hypothetical protein MPN_330	7.54148e-05	8.08016e-05	0	0	0.999728	0.999977	0.999662	1
MPN431	MPNE_0504	953	953	P	cbiQ	E	Similar to CbiQ, cobalt ABC transporter ATP-binding protein	0.000139909	7.49513e-05	0	0	0.999873	0.99999	0.999819	1
MPN124	MPNE_0141	1055	1055	K	hrcA	E	Heat-inducible transcription repressor hrcA	0.000126382	6.77048e-05	0.000947867	0	0.999959	0.999997	0.999928	1
MPN085	MPNE_0096	1322	1433	M	0	NE	Uncharacterized protein MPN_085	0.000857287	0.000108061	0.000697837	0	0.999983	0.999998	0.999998	1		x
MPN665	MPNE_0775	1184	1184	J	tuf	E	Elongation factor Tu (EF-Tu)	5.63063e-05	6.03282e-05	0	0	0.99999	0.999999	0.999978	1
MPN563	MPNE_0663	1301	1301	J	obg	E	GTP-binding protein Obg; Involved in stringent response	5.12426e-05	5.49028e-05	0	0	0.999997	1	0.999992	1
MPN195	MPNE_0224	1304	1304	P	cbiQ	E	Similar to Cobalt/nickel ABC transporter CbiQ	5.11247e-05	5.47765e-05	0	0	0.999998	1	0.999992	1
MPN475	MPNE_0555	1349	1349	T	engA	E	GTP-binding protein engA	0.00227329	5.29493e-05	0.00247097	0	0.999999	1	0.999995	1
MPN354	MPNE_0410	1349	1349	J	glyS	E	Glycyl-tRNA synthetase (EC 6.1.1.14) (Glycine--tRNA ligase) (GlyRS)	4.94193e-05	5.29493e-05	6.17742e-05	0	0.999999	1	0.999995	1
MPN362	MPNE_0421	1361	1361	J	hemK	E	Protein methyltransferase hemK (EC 2.1.1.-) (Protein-glutamine N-methyltransferase hemK) (Protein-(glutamine-N(5)) MTase hemK)	0.000783737	5.24824e-05	0.000612295	0	0.999999	1	0.999995	1
MPN237	MPNE_0269	1436	1436	J	gatA	E	Glutamyl-tRNA(Gln) amidotransferase subunit A (Glu-ADT subunit A) (EC 6.3.5.-)	0.00143918	4.97413e-05	0.0011026	0	0.999999	1	0.999998	1
MPN352	MPNE_0408	1499	1499	K	sigA	E	RNA polymerase sigma factor rpoD (Sigma-A) (EC 2.7.7.6)	0.000533689	4.76508e-05	0	0	1	1	0.999999	1
MPN434	MPNE_0508	1787	1787	O	dnaK	E	Chaperone protein DnaK (Heat shock protein 70) (Heat shock 70 kDa protein) (HSP70)	3.73065e-05	3.99712e-05	0	0	1	1	1	1
MPN506	MPNE_0591	2381	2381	M	0	NE*	Conserved hypothetical lipoprotein MPN_506	0.000867983	2.99994e-05	0.000839983	0	1	1	1	1		x
MPN188	MPNE_0217	113	113	J	rpmJ	E	50S ribosomal protein L36	0	0	0	0	0.744415	1	0.639983	1
MPN682	MPNE_0794	146	146	J	rpmH	E	50S ribosomal protein L34	0.00182648	0	0.00684932	0	0.828401	1	0.732851	1
MPN296	MPNE_0338	182	182	J	rpsU	E	30S ribosomal protein S21	0	0	0	0	0.888887	1	0.807068	1
MPN178	MPNE_0207	185	185	J	rpsN	E	30S ribosomal protein S14 type Z	0	0	0	0	0.892839	1	0.81223	1
MPN482	MPNE_0562	194	221	A	0	E	Uncharacterized protein MPN_482	0	0	0	0	0.903873	1	0.864394	1
MPN624	MPNE_0729	197	197	J	rpmB	F	50S ribosomal protein L28	0	0	0	0	0.907292	1	0.831535	1
MPN187	MPNE_0216	236	236	J	infA	E	Translation initiation factor IF-1	0	0	0	0	0.942105	1	0.881592	1
MPN622	MPNE_0727	260	260	J	rpsO	E	30S ribosomal protein S15	0	0	0	0	0.956668	1	0.904687	1
MPN169	MPNE_0198	263	263	J	rpsS	E	30S ribosomal protein S19	0	0	0	0	0.95821	1	0.907238	1
MPN053	MPNE_0058	266	266	G	ptsH	E	Phosphocarrier protein HPr (EC 2.7.11.-) (Histidine-containing protein)	0.0037594	0	0.0037594	0	0.959696	1	0.90972	1
MPN660	MPNE_0770	266	284	J	rpsP	E	30S ribosomal protein S16	0	0	0	0	0.959696	1	0.923278	1
MPN313	MPNE_0364	272	194	S	0	NE	Conserved hypothetical protein MPN_313	0.00367647	0	0.00343643	0	0.962512	1	0.826903	1	x	x
MPN270	MPNE_0302	287	287	M	0	E	Putative oligopeptide ABC transporter (permease protein)	0	0	0.00058072	0	0.968722	1	0.925331	1
MPN360	MPNE_0419	293	293	J	rpmE	E	50S ribosomal protein L31	0	0	0	0	0.970907	1	0.929274	1
MPN325	MPNE_0378	302	302	J	rplU	E	50S ribosomal protein L21	0.00242826	0	0	0	0.973903	1	0.934801	1
MPN275	MPNE_0310	302	302	L	yaaK	F	DNA-binding protein, YbaB/EbfC family	0	0	0	0	0.973903	1	0.934801	1
MPN675	MPNE_0788	305	416	N	0	NE*	Uncharacterized protein MPN_675	0	0	0	0	0.974831	1	0.976738	1
MPN088	MPNE_0098	305	227	S	0	NE	Uncharacterized protein MPN_088	0.00349727	0	0.00440529	0	0.974831	1	0.871554	1	x	x
MPN424	MPNE_0497	308	308	K	ylxM	NE	Putative helix-turn-helix protein, YlxM/p13-like protein; Transcription factor.	0	0	0	0	0.975726	1	0.938243	1
MPN263	MPNE_0295	308	308	O	trx	E	Thioredoxin (Trx)	0	0	0	0	0.975726	1	0.938243	1
MPN484	MPNE_0565	311	377	N	0	NE*	Uncharacterized protein MPN_484	0	0	0	0	0.97659	1	0.966905	1
MPN554	MPNE_0652	314	314	D	0	E	Putative single-stranded DNA-binding protein (SSB) (SsbB) involved in genetic recombination during normal transformation	0	0	0	0	0.977422	1	0.941504	1
MPN230	MPNE_0262	314	311	J	rpsR	E	30S ribosomal protein S18	0	0	0	0	0.977422	1	0.939896	1
MPN569	MPNE_0670	326	431	O	ybeY	E	Putative metalloprotease MPN_569 (EC 3.4.24.-) (putative rRNA maturation protein)	0	0	0	0	0.980467	1	0.979688	1
MPN032	MPNE_0035	326	326	O	YfkM	NE	DJ-1/PfpI family intracellular protease	0	0	0	0	0.980467	1	0.947518	1
MPN529	MPNE_0625	329	329	D	ihf	F	Histone-like bacterial DNA-binding protein	0	0	0	0	0.981162	1	0.948922	1
MPN176	MPNE_0205	335	335	J	rplX	E	50S ribosomal protein L24	0	0	0	0	0.982478	1	0.951619	1
MPN163	MPNE_0192	338	386	M	0	E	Conserved hypothetical protein MPN_163	0	0	0	0	0.983102	1	0.969491	1
MPN385	MPNE_0446	344	344	A	0	E	Conserved hypothetical protein MPN_385	0.00290698	0	0.00290698	0	0.984282	1	0.9554	1
MPN038	MPNE_0042	350	242	N	0	NE	Uncharacterized protein MPN_038	0	0	0	0	0.985381	1	0.887844	1
MPN181	MPNE_0210	350	350	J	rplR	E	50S ribosomal protein L18	0	0	0	0	0.985381	1	0.957755	1
MPN156	MPNE_0184	350	350	J	rbfA	E	Ribosome-binding factor A	0	0	0	0	0.985381	1	0.957755	1
MPN574	MPNE_0676	350	350	O	groES	E	10 kDa chaperonin (Protein Cpn10) (GroES protein)	0	0	0	0	0.985381	1	0.957755	1
MPN268	MPNE_0300	353	353	G	ptsG	E	Putative phosphotransferase enzyme IIB component MPN_268 (EC 2.7.1.69)	0	0	0	0	0.985901	1	0.958885	1
MPN287	MPNE_0328	356	437	N	0	NE*	Uncharacterized protein MPN_287	0	0	0	0	0.986402	1	0.980761	1
MPN658	MPNE_0768	359	359	J	rplS	E	50S ribosomal protein L19	0	0	0	0	0.986886	1	0.961056	1
MPN298	MPNE_0340	359	359	I	acpS	E	Holo-[acyl-carrier-protein] synthase (Holo-ACP synthase) (EC 2.7.8.7) (4'-phosphopantetheinyl transferase acpS)	0.00278552	0	0.00208914	0	0.986886	1	0.961056	1
MPN121	MPNE_0138	365	365	S	mpn121	NE	Uncharacterized protein MPN_121	0	0	0	0	0.987802	1	0.963112	1
MPN593	MPNE_0694	368	368	M	0	NE	Conserved hypothetical protein MPN_593	0	0	0.000905797	0	0.988236	1	0.964099	1		x
MPN594	MPNE_0695	368	302	M	0	NE	Conserved hypothetical protein MPN_594	0	0	0	0	0.988236	1	0.934801	1
MPN175	MPNE_0204	368	368	J	rplN	E	50S ribosomal protein L14	0	0	0	0	0.988236	1	0.964099	1
MPN192	MPNE_0221	374	374	J	rplQ	E	50S ribosomal protein L17	0.0026738	0	0.00178253	0	0.989058	1	0.965995	1
MPN189	MPNE_0218	374	374	J	rpsM	E	30S ribosomal protein S13	0.00534759	0	0.00289661	0	0.989058	1	0.965995	1
MPN068	MPNE_0078	377	428	U	secE	E	Preprotein translocase subunit secE	0	0	0	0	0.989447	1	0.97913	1
MPN504	MPNE_0588	380	380	N	0	NE*	Uncharacterized protein MPN_504	0	0	0.000877193	0	0.989823	1	0.96779	1		x
MPN070	MPNE_0079	383	383	M	0	E	Uncharacterized protein MPN_070	0	0	0	0	0.990185	1	0.968652	1
MPN117	MPNE_0135	383	383	J	rpLT	F	50S ribosomal protein L20	0	0	0	0	0.990185	1	0.968652	1
MPN375	MPNE_0436	389	389	M	0	NE	Uncharacterized protein MPN_375	0	0	0	0	0.99087	1	0.970307	1
MPN423	MPNE_0496	389	389	S	0	E	Conserved hypothetical protein MPN_423	0	0	0	0	0.99087	1	0.970307	1
MPN570	MPNE_0671	389	389	A	0	NE	Conserved hypothetical proteinMPN_570	0	0	0	0	0.99087	1	0.970307	1
MPN010	MPNE_0011	395	260	N	0	NE*	Uncharacterized protein MPN_010	0	0	0	0	0.991508	1	0.904687	1
MPN065	MPNE_0075	401	401	F	cdd	F	Cytidine deaminase (CDA) (EC 3.5.4.5) (Cytidine aminohydrolase)	0	0	0	0	0.992102	1	0.97336	1
MPN597	MPNE_0698	401	401	C	atpC	F	ATP synthase epsilon chain (ATP synthase F1 sector epsilon subunit) (F-ATPase epsilon subunit)	0.00249377	0	0.00249377	0	0.992102	1	0.97336	1
MPN648	MPNE_0754	410	410	S	0	NE	Conserved hypothetical lipoprotein MPN_648	0	0	0	0	0.992915	1	0.975442	1
MPN219	MPNE_0251	413	413	J	rplK	E	50S ribosomal protein L11	0	0	0	0	0.993167	1	0.976099	1
MPN214	MPNE_0245	416	464	M	0	E	Conserved hypothetical protein MPN_214	0.00240385	0	0.00161638	0	0.99341	1	0.984928	1
MPN172	MPNE_0201	419	419	J	rplP	E	50S ribosomal protein L16	0.00238663	0	0.00159109	0	0.993644	1	0.977361	1
MPN488	MPNE_0569	422	422	O	nifU	E	NifU-like protein	0	0	0	0	0.99387	1	0.977967	1
MPN625	MPNE_0730	425	425	O	osmC	NE	Peroxiredoxin osmC	0	0	0	0	0.994088	1	0.978556	1
MPN179	MPNE_0208	428	428	J	rpsH	E	30S ribosomal protein S8	0	0	0	0	0.994299	1	0.97913	1
MPN653	MPNE_0761	431	431	G	mtlF	NE	Mannitol-specific phosphotransferase enzyme IIA component (EC 2.7.1.-) (PTS system mannitol-specific EIIA component) (EIIA-Mtl) (EIII-Mtl)	0	0	0	0	0.994502	1	0.979688	1
MPN617	MPNE_0722	440	425	J	rplM	E	50S ribosomal protein L13	0.000151515	0	0	0	0.995068	1	0.978556	1
MPN410	MPNE_0483	446	446	N	0	NE*	Uncharacterized protein MPN_410	0.000597907	0	0.00224215	0	0.995412	1	0.982264	1	x	x
MPN231	MPNE_0263	449	449	J	rplI	E	50S ribosomal protein L9	0.00222717	0	0.00167038	0	0.995575	1	0.982739	1
MPN513	MPNE_0599	452	443	V	0	NE	Conserved hypothetical protein MPN_513	0	0	0	0	0.995733	1	0.981777	1
MPN662	MPNE_0772	455	455	E	pilB	F	Peptide methionine sulfoxide reductase msrB (EC 1.8.4.12) (Peptide-methionine (R)-S-oxide reductase)	0.0021978	0	0.0014652	0	0.995885	1	0.98365	1
MPN595	MPNE_0696	458	452	G	lacA	E	Probable ribose-5-phosphate isomerase B (EC 5.3.1.6) (Phosphoriboisomerase B)	0	0	0	0	0.996031	1	0.983201	1
MPN605	MPNE_0706	473	473	A	0	E	Conserved hypothetical protein MPN_605	0	0	0	0	0.996688	1	0.986106	1
MPN607	MPNE_0709	473	473	O	pmsR	NE	Peptide methionine sulfoxide reductase msrA (Protein-methionine-S-oxide reductase) (EC 1.8.4.11) (Peptide-methionine (S)-S-oxide reductase) (Peptide Met(O) reductase)	0.000563777	0	0.00211416	0	0.996688	1	0.986106	1	x	x
MPN329	MPNE_0382	476	452	K	fur	NE	Ferric uptake regulation protein	0	0	0	0	0.996806	1	0.983201	1
MPN126	MPNE_0144	479	479	R	ysnB	NE	Putative metallophosphoesterase YsnB (EC 3.1.4.-)	0	0	0	0	0.99692	1	0.986839	1
MPN494	MPNE_0574	479	479	G	ulaC	F	Ascorbate-specific phosphotransferase enzyme IIA component (EC 2.7.1.-) (PTS system ascorbate-specific EIIA component)	0	0	0	0	0.99692	1	0.986839	1
MPN401	MPNE_0469	482	482	K	greA	E	Transcription elongation factor greA (Transcript cleavage factor greA)	0.00622407	0	0.00622407	0	0.997029	1	0.987191	1
MPN321	MPNE_0374	482	482	F	dhfr	E	Dihydrofolate reductase (EC 1.5.1.3)	0	0	0	0	0.997029	1	0.987191	1
MPN538	MPNE_0636	485	485	J	rplJ	E	50S ribosomal protein L10	0	0	0	0	0.997135	1	0.987534	1
MPN499	MPNE_0582	491	473	S	0	NE	Uncharacterized protein MPN_499	0.00203666	0	0.00246653	0	0.997335	1	0.986106	1	x	x
MPN348	MPNE_0404	494	494	H	mthfs	F	5-formyltetrahydrofolate cyclo-ligase (EC 6.3.3.2)	0	0	0	0	0.99743	1	0.988508	1
MPN517	MPNE_0605	500	500	H	yhdA	E	Putative NADPH-dependent FMN reductase	0	0	0.000166667	0	0.99761	1	0.989115	1
MPN521	MPNE_0612	500	500	J	ygl3	F	Probable tRNA/rRNA methyltransferase SpoU (EC 2.1.1.-)	0.002	0	0.002	0	0.99761	1	0.989115	1
MPN229	MPNE_0261	500	500	L	ssbA	E	Single-stranded DNA-binding protein (SSB) (Helix-destabilizing protein)	0	0	0	0	0.99761	1	0.989115	1
MPN030	MPNE_0033	506	443	J	NusB	F	Transcription termination/antitermination protein NusB	0	0	0.000188111	0	0.997777	1	0.981777	1
MPN072	MPNE_0081	536	536	J	rnmV	E	Ribonuclease M5 (EC 3.1.26.8)	0.00236318	0	0.00373134	0	0.998452	1	0.992139	1
MPN180	MPNE_0209	554	554	J	rplF	E	50S ribosomal protein L6	0	0	0	0	0.998754	1	0.99332	1
MPN221	MPNE_0253	566	566	J	pth	E	Peptidyl-tRNA hydrolase (PTH) (EC 3.1.1.29)	0.00353357	0	0.00220848	0	0.998922	1	0.994006	1
MPN029	MPNE_0032	572	572	J	efp	E	Elongation factor P (EF-P)	0	0	0	0	0.998998	1	0.994323	1
MPN558	MPNE_0656	575	575	D	gidB	NE	Ribosomal RNA small subunit methyltransferase G (EC 2.1.1.-) (16S rRNA 7-methylguanosine methyltransferase) (16S rRNA m7G methyltransferase) (Glucose-inhibited division protein B)	0	0	0	0	0.999033	1	0.994475	1
MPN044	MPNE_0047	575	674	F	tdk	E	Thymidine kinase (EC 2.7.1.21)	0.00347826	0	0.00148368	0	0.999033	1	0.997742	1
MPN481	MPNE_0561	581	581	T	engB	E	Probable GTP-binding protein engB	0	0	0	0	0.999101	1	0.994766	1
MPN501	MPNE_0585	590	608	N	0	NE*	Uncharacterized protein MPN_501	0	0	0	0	0.999194	1	0.9959	1
MPN479	MPNE_0559	593	593	I	acpH	E	Acyl carrier protein phosphodiesterase (ACP phosphodiesterase) (EC 3.1.4.14)	0	0	0	0	0.999222	1	0.995305	1
MPN446	MPNE_0519	617	617	J	rpsD	E	30S ribosomal protein S4	0	0	0	0	0.999418	1	0.99622	1
MPN535	MPNE_0633	620	620	L	ruvA	NE	Holliday junction ATP-dependent DNA helicase ruvA (EC 3.6.1.-)	0.0016129	0	0.0016129	0	0.999439	1	0.996322	1	x	x
MPN033	MPNE_0036	620	620	F	upp	E	Uracil phosphoribosyltransferase (EC 2.4.2.9) (UMP pyrophosphorylase) (UPRTase)	0	0	0	0	0.999439	1	0.996322	1
MPN294	MPNE_0336	620	620	O	pfpI	NE	SImilar to intracellular protease ThiJ/PfpI;	0.000107527	0	0	0	0.999439	1	0.996322	1	x
MPN301	MPNE_0343	626	626	D	scpB	E	Segregation and condensation protein B	0	0	0	0	0.999478	1	0.996516	1
MPN477	MPNE_0557	629	629	A	0	NE	Conserved hypothetical protein MPN_477	0.00169581	0	0.00158983	0	0.999496	1	0.996609	1	x	x
MPN006	MPNE_0007	632	632	F	tmk	E	Thymidylate kinase (EC 2.7.4.9) (dTMP kinase)	0.00158228	0	0.00158228	0	0.999514	1	0.9967	1
MPN561	MPNE_0662	641	641	F	udk	F	Uridine kinase (EC 2.7.1.48) (Uridine monophosphokinase) (Cytidine monophosphokinase)	0	0	0	0	0.999564	1	0.996958	1
MPN251	MPNE_0283	647	632	G	cfxE	F	Probable ribulose-phosphate 3-epimerase (EC 5.1.3.1) (Pentose-5-phosphate 3-epimerase) (PPE) (R5P3E)	0.0015456	0	0.00118671	0	0.999595	1	0.9967	1
MPN228	MPNE_0260	647	647	J	rpsF	E	30S ribosomal protein S6	0.0015456	0	0.0011592	0	0.999595	1	0.997118	1
MPN185	MPNE_0214	647	641	F	adk	E	Adenylate kinase (AK) (EC 2.7.4.3) (ATP-AMP transphosphorylase)	0	0	0.00117005	0	0.999595	1	0.996958	1
MPN476	MPNE_0556	653	653	F	cmk	E	Cytidylate kinase (CK) (EC 2.7.4.14) (Cytidine monophosphate kinase) (CMP kinase)	0	0	0	0	0.999623	1	0.99727	1
MPN542	MPNE_0639	656	656	A	0	E	Uncharacterized protein MPN_542	0	0	0	0	0.999636	1	0.997343	1
MPN182	MPNE_0211	659	659	J	rpsE	E	30S ribosomal protein S5	0.00151745	0	0.00101163	0	0.999649	1	0.997415	1
MPN295	MPNE_0337	662	662	K	0	NE	Conserved hypothetical protein MPN_295	0	0	0.000503525	0	0.999662	1	0.997484	1		x
MPN239	MPNE_0271	668	668	K	gntR	E	Probable HTH-type transcriptional regulator gntR	0	0	0	0	0.999685	1	0.997617	1
MPN220	MPNE_0252	680	680	J	rplA	E	50S ribosomal protein L1	0	0	0	0	0.999728	1	0.997862	1
MPN386	MPNE_0447	689	689	F	yaaF	F	Putative deoxynucleoside kinase protein (EC 2.7.1.76, EC 2.7.1.113)	0	0	0	0	0.999756	1	0.998029	1
MPN478	MPNE_0558	707	707	F	YebC	E	YebC family protein; Transcription factor of the tetR family	9.42951e-05	0	0	0	0.999804	1	0.998325	1
MPN012	MPNE_0013	707	707	M	0	NE	Conserved hypothetical protein MPN_012	9.42951e-05	0	0	0	0.999804	1	0.998325	1	x
MPN118	MPNE_0134	710	710	L	rnhC	E	Ribonuclease HIII	0.00140845	0	0.00140845	0	0.999811	1	0.99837	1
MPN350	MPNE_0405	719	719	I	plsY	E	Putative glycerol-3-phosphate acyltransferase PlsY (EC 2.3.1.15)	0	0	0.000463607	0	0.99983	1	0.998497	1
MPN235	MPNE_0267	722	722	L	ung	NE	Uracil-DNA glycosylase (UDG) (EC 3.2.2.-)	0	0	0	0	0.999836	1	0.998537	1
MPN420	MPNE_0493	725	725	I	glpQ	E	Glycerophosphoryl diester phosphodiesterase	0.000183908	0	0.000114943	0	0.999842	1	0.998576	1
MPN469	MPNE_0550	731	782	A	0	E	Conserved hypothetical protein MPN_469	0	0	0	0	0.999853	1	0.99915	1
MPN629	MPNE_0734	734	734	G	tim	E	Triosephosphate isomerase (TIM) (EC 5.3.1.1) (Triose-phosphate isomerase)	0	0	0	0	0.999858	1	0.998688	1
MPN186	MPNE_0215	746	746	J	map	E	Methionine aminopeptidase (MAP) (EC 3.4.11.18) (Peptidase M)	0	0	0	0	0.999877	1	0.998823	1
MPN687	MPNE_0799	752	752	S	0	E	Uncharacterized protein MPN_687	0	0	0	0	0.999886	1	0.998885	1
MPN267	MPNE_0299	779	779	H	ppnK	E	Probable inorganic polyphosphate/ATP-NAD kinase (Poly(P)/ATP NAD kinase) (EC 2.7.1.23)	0	0	0	0	0.999918	1	0.999126	1
MPN511	MPNE_0597	782	782	S	0	NE	Uncharacterized protein MPN_511	0	0	0	0	0.999921	1	0.99915	1
MPN679	MPNE_0791	791	791	J	ksgA	E	Dimethyladenosine transferase (EC 2.1.1.-) (S-adenosylmethionine-6-N', N'-adenosyl(rRNA) dimethyltransferase) (16S rRNA dimethylase) (High level kasugamycin resistance protein ksgA) (Kasugamycin dimethyltransferase)	8.42815e-05	0	0.000105352	0	0.999929	1	0.999216	1
MPN581	MPNE_0682	797	797	O	0	NE	Conserved hypothetical protein MPN_581	0.00125471	0	0.00125471	0	0.999934	1	0.999257	1	x	x
MPN274	MPNE_0308	800	800	P	0	E	Putative ABC transporter	0	0	0	0	0.999936	1	0.999277	1
MPN473	MPNE_0553	806	806	I	lip2	E	Putative esterase/lipase 2 (EC 3.1.-.-)	0	0	0	0	0.999941	1	0.999316	1
MPN688	MPNE_0800	812	812	D	soj	F	ParA family protein MPN_688	0	0	0.000102627	0	0.999945	1	0.999352	1
MPN171	MPNE_0200	821	821	J	rpsC	E	30S ribosomal protein S3	8.12018e-05	0	0	0	0.99995	1	0.999402	1
MPN193	MPNE_0222	824	824	P	cbiO 1	E	Cobalt/nickel import ATP-binding protein CbiO 1 (EC 3.6.3.-)	8.09061e-05	0	0	0	0.999952	1	0.999418	1
MPN380	MPNE_0442	833	833	L	fpg	NE	Formamidopyrimidine-DNA glycosylase (Fapy-DNA glycosylase) (EC 3.2.2.23) (DNA-(apurinic or apyrimidinic site) lyase mutM) (AP lyase mutM) (EC 4.2.99.18)	0.000320128	0	0.00120048	0	0.999957	1	0.999464	1	x	x
MPN249	MPNE_0281	836	836	J	yjeQ	E	Putative ribosome biogenesis GTPase rsgA (EC 3.6.1.-)	0	0	0	0	0.999959	1	0.999478	1
MPN412	MPNE_0485	836	923	M	0	NE*	Uncharacterized protein MPN_412	0	0	0	0	0.999959	1	0.999762	1
MPN642	MPNE_0748	839	839	M	0	NE*	Conserved hypothetical lipoprotein MPN_642	0	0	0	0	0.99996	1	0.999492	1
MPN241	MPNE_0273	842	842	R	0	F	Transcription factor with WhiA C-terminal domain	0.00126683	0	0.000890736	0	0.999962	1	0.999506	1
MPN349	MPNE_0406	845	845	R	ymdB	E	M-pesterase	0.00236686	0	0.00197239	0	0.999963	1	0.999519	1
MPN383	MPNE_0444	848	848	R	yidA	E	nucleotidase, also common to HADs (works well also with CoA and NADP)	0.000157233	0	0	0	0.999964	1	0.999532	1
MPN545	MPNE_0641	848	848	K	rnc	F	Ribonuclease 3 (EC 3.1.26.3) (Ribonuclease III) (RNase III)	0	0	0	0	0.999964	1	0.999532	1
MPN685	MPNE_0797	854	854	P	cysA	E	Similar to bacitracin export ATP-binding protein B	0.00117096	0	0.00126854	0	0.999967	1	0.999556	1
MPN276	MPNE_0309	857	857	S	0	E	Conserved hypothetical protein MPN_276	7.77907e-05	0	0.000875146	0	0.999968	1	0.999568	1
MPN455	MPNE_0528	863	863	I	ctaD	F	Putative phosphatidic acid phosphatase family protein	0.00115875	0	0.00115875	0	0.99997	1	0.999591	1
MPN016	MPNE_0017	866	866	J	rimK2	E	Ribosomal protein S6 modification enzyme	0	0	0	0	0.999971	1	0.999602	1
MPN222	MPNE_0254	869	869	J	yacA	E	tRNA(Ile)-lysidine synthase (EC 6.3.4.-) (tRNA(Ile)-lysidine synthetase) (tRNA(Ile)-2-lysyl-cytidine synthase)	0	0	0	0	0.999972	1	0.999613	1
MPN379	MPNE_0441	875	875	L	polA	E	5'-3' exonuclease (EC 3.1.11.-)	0	0	0	0	0.999974	1	0.999633	1
MPN381	MPNE_0443	878	878	R	yidA	E	Putative Cof-like hydrolase acting on phosphorylated sugars and small metabolites	0.00113895	0	0.00113895	0	0.999975	1	0.999643	1
MPN472	MPNE_0552	881	881	I	degV	E	DegV family protein	0.00257283	0	0.00340522	0	0.999976	1	0.999653	1
MPN075	MPNE_0084	899	899	M	ywdF	E	Uncharacterized glycosyltransferase family 2 (EC 2.4.-.-)	0	0	0	0	0.999981	1	0.999705	1
MPN133	MPNE_0156	905	860	L	0	F	Ca2+-dependent cytotoxic nuclease of Mycoplasma	0.00110497	0	0.00106589	0	0.999982	1	0.99958	1
MPN643	MPNE_0749	908	779	M	0	NE*	Conserved hypothetical lipoprotein MPN_643	0.00110132	0	0.0012837	0	0.999983	1	0.999126	1	x	x
MPN307	MPNE_0357	929	929	C	arcC	NE	Carbamate kinase-like protein (EC 2.7.2.2)	0.000574094	0	0.00161464	0	0.999987	1	0.999775	1	x	x
MPN674	MPNE_0786	938	992	C	ldh	E	L-lactate dehydrogenase (L-LDH) (EC 1.1.1.27)	0.0021322	0	0.00168011	0	0.999988	1	0.999873	1
MPN136	MPNE_0159	959	959	G	ugpE	E	sn-glycerol-3-phosphate transport system permease protein ugpE	0	0	0	0	0.999991	1	0.999828	1
MPN059	MPNE_0068	959	959	O	Gcp	E	O-sialoglycoprotein endopeptidase [EC:3.4.24.57]	0	0	0	0	0.999991	1	0.999828	1
MPN140	MPNE_0164	974	974	J	0	E	Oligoribonuclease (DHH family phosphoesterases)	0.00102669	0	0.000941136	0	0.999992	1	0.99985	1
MPN549	MPNE_0647	977	977	L	recJ	E	Probable single-stranded-DNA-specific exonuclease recJ (EC 3.1.-.-)	0	0	0	0	0.999992	1	0.999854	1
MPN392	MPNE_0454	983	983	C	pdhB	E	Pyruvate dehydrogenase E1 component subunit beta (EC 1.2.4.1)	0.00101729	0	0.00101729	0	0.999993	1	0.999862	1
MPN135	MPNE_0158	989	989	G	ugpA	E	sn-glycerol-3-phosphate transport system permease protein ugpA	0.00101112	0	0.000926862	0	0.999993	1	0.999869	1
MPN609	MPNE_0710	989	989	P	pstB	E	Phosphate import ATP-binding protein pstB (EC 3.6.3.27) (Phosphate-transporting ATPase) (ABC phosphate transporter)	0	0	0	0	0.999993	1	0.999869	1
MPN430	MPNE_0503	1013	1013	I	gap	E	Glyceraldehyde-3-phosphate dehydrogenase (GAPDH) (EC 1.2.1.12)	0	0	0	0	0.999995	1	0.999895	1
MPN322	MPNE_0375	1019	1019	F	nrdF	NE	Ribonucleoside-diphosphate reductase subunit beta (EC 1.17.4.1) (Ribonucleotide reductase small subunit)	0.000981354	0	0.000736016	0	0.999995	1	0.9999	1	x	x
MPN105	MPNE_0121	1025	1025	J	pheS	E	Phenylalanyl-tRNA synthetase alpha chain (EC 6.1.1.20) (Phenylalanine--tRNA ligase alpha chain) (PheRS)	0	0	0	0	0.999996	1	0.999905	1
MPN670	MPNE_0780	1037	1037	S	0	E	Conserved hypothetical protein MPN_670	0	0	0	0	0.999996	1	0.999915	1
MPN577	MPNE_0679	1040	1160	S	0	NE	Conserved hypothetical protein MPN_577	0	0	0	0	0.999996	1	0.999972	1
MPN425	MPNE_0498	1046	1046	U	ftsY	E	Cell division protein ftsY homolog	0.00012747	0	0.00055768	0	0.999997	1	0.999922	1
MPN591	MPNE_0692	1061	1061	M	0	NE*	Conserved hypothetical protein MPN_591	0	0	0	0	0.999997	1	0.999932	1
MPN026	MPNE_0030	1088	1100	J	EngD..	F	GTP-dependent nucleic acid-binding protein engD	0.000919118	0	0.000909091	0	0.999998	1	0.999952	1
MPN422	MPNE_0495	1112	1112	J	mnmA	E	tRNA-specific 2-thiouridylase mnmA (EC 2.8.1.-)	0	0	0	0	0.999999	1	0.999957	1
MPN160	MPNE_0189	1133	1133	M	0	E	Conserved hypothetical protein MPN_160	0	0	0.000147102	0	0.999999	1	0.999964	1
MPN060	MPNE_0069	1151	1151	H	metX	E	S-adenosylmethionine synthetase (EC 2.5.1.6) (Methionine adenosyltransferase) (AdoMet synthetase) (MAT)	0.00086881	0	0.00086881	0	0.999999	1	0.99997	1
MPN680	MPNE_0792	1157	1157	U	yidC	E	Inner membrane protein oxaA; Membrane insertion of proteins	0	0	0.000144051	0	0.999999	1	0.999971	1
MPN611	MPNE_0712	1157	1157	P	pstS	F	Phosphate-binding protein pstS (PBP)	0.000864304	0	0.000576203	0	0.999999	1	0.999971	1
MPN224	MPNE_0256	1169	1169	U	lgt	E	Prolipoprotein diacylglyceryl transferase (EC 2.4.99.-)	0	0	0.000213858	0	0.999999	1	0.999974	1
MPN391	MPNE_0453	1208	1208	C	pdhC	F	Dihydrolipoyllysine-residue acetyltransferase component of pyruvate dehydrogenase complex (EC 2.3.1.12) (E2) (Dihydrolipoamide acetyltransferase component of pyruvate dehydrogenase complex)	0.000827815	0	0.00124172	0	1	1	0.999982	1
MPN045	MPNE_0049	1244	1244	J	hisS	E	Histidyl-tRNA synthetase (EC 6.1.1.21) (Histidine--tRNA ligase) (HisRS)	0.000803859	0	0.000535906	0	1	1	0.999987	1
MPN502	MPNE_0586	1268	1268	M	0	NE*	Uncharacterized protein MPN_502	0.00136698	0	0.00111725	0	1	1	0.999989	1	x	x
MPN560	MPNE_0660	1316	1316	C	arcA	F	Arginine deiminase-like protein	0	0	0	0	1	1	0.999993	1
MPN572	MPNE_0674	1337	1337	O	pepA	E	Probable cytosol aminopeptidase (EC 3.4.11.1) (Leucine aminopeptidase) (LAP) (Leucyl aminopeptidase); DNA binding protein	0.000747943	0	0.000747943	0	1	1	0.999994	1
MPN047	MPNE_0051	1355	1355	H	PncB	E	Nicotinate phosphoribosyl transferase (EC 2.4.2.12)	0	0	0	0	1	1	0.999995	1
MPN606	MPNE_0707	1370	1370	G	eno	E	Enolase (EC 4.2.1.11) (2-phosphoglycerate dehydratase) (2-phospho-D-glycerate hydro-lyase)	0.000729927	0	0.000729927	0	1	1	0.999996	1
MPN421	MPNE_0494	1427	1427	U	cglT	E	Major facilitator family protein CglT	4.67181e-05	0	0.000116795	0	1	1	0.999998	1
MPN238	MPNE_0270	1436	1433	J	gatB	E	Aspartyl/glutamyl-tRNA(Asn/Gln) amidotransferase subunit B (Asp/Glu-ADT subunit B) (EC 6.3.5.-)	0	0	0	0	1	1	0.999998	1
MPN394	MPNE_0456	1439	1439	C	nox	F	Probable NADH oxidase (NOXase) (EC 1.6.99.3)	0	0	0.000231642	0	1	1	0.999998	1
MPN303	MPNE_0345	1526	1526	G	pyk	E	Pyruvate kinase (PK) (EC 2.7.1.40)	0.000655308	0	0.000491481	0	1	1	0.999999	1
MPN046	MPNE_0050	1673	1673	J	aspS	E	Aspartyl-tRNA synthetase (EC 6.1.1.12) (Aspartate--tRNA ligase) (AspRS)	0.00119546	0	0.00069735	0	1	1	1	1
MPN055	MPNE_0064	1682	1682	E	potA	E	Spermidine/putrescine import ATP-binding protein potA (EC 3.6.3.31)	0.00178359	0	0.00178359	0	1	1	1	1
MPN553	MPNE_0651	1694	1694	J	thrSv	E	Threonyl-tRNA synthetase (EC 6.1.1.3) (Threonine--tRNA ligase) (ThrRS)	0.000590319	0	0.000590319	0	1	1	1	1
MPN460	MPNE_0539	1697	1697	P	ktrB	E	Ktr system potassium uptake protein B	0.00062856	0	0.000589275	0	1	1	1	1
MPN280	MPNE_0315	1709	1709	J	rnjA	E	Ribonuclease J1 (RNase J1) (EC 3.1.-.-)	0.000858202	0	0	0	1	1	1	1
MPN114	MPNE_0131	1802	1802	I	cpt2	NE	Putative acetyltransferase MPN_114 (EC 2.3.1.-)	0.000554939	0	0.000554939	0	1	1	1	1	x	x
MPN197	MPNE_0226	1835	1835	E	pepF	E	Oligoendopeptidase F homolog (EC 3.4.24.-)	0.00163488	0	0.000681199	0	1	1	1	1
MPN557	MPNE_0655	1838	1838	D	gidA	E	tRNA uridine 5-carboxymethylaminomethyl modification enzyme mnmG (Glucose-inhibited division protein A)	0	0	0.000181357	0	1	1	1	1
MPN211	MPNE_0243	1973	1973	L	uvrB	E	UvrABC system protein B (Protein uvrB) (Excinuclease ABC subunit B)	0.00104747	0	0.000760264	0	1	1	1	1
MPN341	MPNE_0395	2147	2147	L	mutB1	NE	DNA helicase II / ATP-dependent DNA helicase PcrA [EC:3.6.4.12]	0	0	0.000194069	0	1	1	1	1		x
MPN153	MPNE_0180	3341	3341	L	0	NE	superfamily I DNA and RNA helicase and helicase subunits-like protein (EC 3.6.1.-)	0.000419036	0	0.000548738	0	1	1	1	1	x	x
