# Supplementary material for: Comparative “-omics” in Mycoplasma pneumoniae Clinical Isolates Reveals Key Virulence Factors
Source: PLoS One. 2015 Sep 3;10(9):e0137354. doi: 10.1371/journal.pone.0137354 (PMC4559472; doi:10.1371/journal.pone.0137354)
Supplement: S10 Table — Columns A to K Description of non-synonymous mutations found in type 1 (A to E) and type 2 (G to K) strains using as reference M129. ID is the description of the non-sysnonymous mutation; ORF is the M. pneumoniae M129 gene name; Genome position, indicates the location of the mutation in the genome; Protein position, indicates the position in the protein sequence of the changed aa; aa change shows the change (wild type/mutated). Columns M to W, Description of non-synonymous mutations found in type 1 (M to Q) and type 2 (S to W) strains using as reference FH strain. (XLSX) [file pone.0137354.s011.xlsx]

## Sheet: TableS 10
Reference M129												Reference FH
Non-synonymous mutations in type 1 strains						Non-synonymous mutations in type 2 strains						Non-synonymous mutations in type 1 strains						Non-synonymous mutations in type 2 strains
ID	ORF	Genome position	Position in the protein	aa change		ID	ORF	Genome position	Position in the protein	aa change		ID	ORF	Genome position	Position in the protein	aa change		ID	ORF	Genome position	Position in the protein	aa change
Mympn_104208_A/G	MPN_083	104208	90	N/D		Mympn_100368_T/C	MPN_080	100368	1321	I/T		Myco_fh_100344_C/T	MPNE_0091	100344	1321	T/I		Myco_fh_100464_G/A	MPNE_0091	100464	1361	G/E
Mympn_10439_G/A	MPN_008	10439	165	G/S		Mympn_100488_G/A	MPN_080	100488	1361	G/E		Myco_fh_102624_G/A	MPNE_0093	102624	222	E/K		Myco_fh_101605_G/A	MPNE_0092	101605	355	E/K
Mympn_105217_G/C	MPN_083	105217	426	G/A		Mympn_101629_G/A	MPN_081	101629	355	E/K		Myco_fh_102978_A/G	MPNE_0093	102978	340	T/A		Myco_fh_106158_C/T	MPNE_0095	106158	197	T/I
Mympn_106177_G/A	MPN_084	106177	196	V/I		Mympn_102648_A/G	MPN_082	102648	222	K/E		Myco_fh_10424_G/A	MPNE_0009	10424	165	G/S		Myco_fh_111499_G/A	MPNE_0100	111499	17	G/E
Mympn_108094_T/A	MPN_085	108094	274	N/K		Mympn_103002_G/A	MPN_082	103002	340	A/T		Myco_fh_10514_T/G	MPNE_0009	10514	195	L/V		Myco_fh_111990_C/T	MPNE_0100	111990	181	R/C
Mympn_110892_T/G	MPN_088	110892	27	M/R		Mympn_104162_G/T	MPN_083	104162	74	E/D		Myco_fh_106154_G/A	MPNE_0095	106154	196	V/I		Myco_fh_122318_T/C	MPNE_0109	122318	761	M/T
Mympn_112397_G/A	MPN_089	112397	263	G/D		Mympn_104208_A/G	MPN_083	104208	90	N/D		Myco_fh_106158_C/T	MPNE_0095	106158	197	T/I		Myco_fh_122509_C/T	MPNE_0109	122509	825	P/S
Mympn_113081_A/G	MPN_090	113081	104	S/G		Mympn_105217_G/C	MPN_083	105217	426	G/A		Myco_fh_108071_T/A	MPNE_0096	108071	274	N/K		Myco_fh_122654_C/G	MPNE_0109	122654	873	P/R
Mympn_115370_G/T	MPN_093	115370	141	L/F		Mympn_10529_G/T	MPN_008	10529	195	V/L		Myco_fh_112009_C/T	MPNE_0100	112009	187	P/L		Myco_fh_123690_T/G	MPNE_0111	123690	151	N/K
Mympn_124079_T/C	MPN_096	124079	9	V/A		Mympn_106181_T/C	MPN_084	106181	197	I/T		Myco_fh_112369_G/A	MPNE_0100	112369	307	G/D		Myco_fh_123881_G/A	MPNE_0111	123881	215	R/H
Mympn_124492_G/T	MPN_096	124492	147	A/S		Mympn_109371_C/T	MPN_087	109371	9	T/I		Myco_fh_112512_T/C	MPNE_0100	112512	355	C/R		Myco_fh_126969_A/T	MPNE_0113	126969	13	N/I
Mympn_142872_A/G	MPN_110	142872	171	H/R		Mympn_109422_G/T	MPN_087	109422	26	G/V		Myco_fh_113053_A/G	MPNE_0101	113053	8	S/G		Myco_fh_13203_T/C	MPNE_0012	13203	106	N/D
Mympn_143540_A/G	MPN_110	143540	394	N/D		Mympn_112018_C/T	MPN_089	112018	137	R/C		Myco_fh_113728_A/G	MPNE_0101	113728	233	N/D		Myco_fh_134354_C/T	MPNE_0120	134354	82	P/S
Mympn_143897_G/A	MPN_110	143897	513	A/T		Mympn_112037_T/C	MPN_089	112037	143	L/P		Myco_fh_11500_G/A	MPNE_0010	11500	81	E/K		Myco_fh_158238_A/G	MPNE_0140	158238	598	I/V
Mympn_144024_C/T	MPN_110	144024	555	S/F		Mympn_112540_C/T	MPN_089	112540	311	R/C		Myco_fh_116587_A/G	MPNE_0105	116587	111	K/E		Myco_fh_16169_C/T	MPNE_0016	16169	82	T/I
Mympn_145107_T/A	MPN_111	145107	29	D/E		Mympn_112845_C/T	MPN_090	112845	25	T/I		Myco_fh_117504_C/T	MPNE_0107	117504	101	T/I		Myco_fh_16694_T/C	MPNE_0015	16694	211	Y/C
Mympn_145108_C/A	MPN_111	145108	30	Q/K		Mympn_112887_C/T	MPN_090	112887	39	A/V		Myco_fh_117620_C/A	MPNE_0107	117620	140	Q/K		Myco_fh_168004_T/C	MPNE_0149	168004	112	V/A
Mympn_145113_C/A	MPN_111	145113	31	D/E		Mympn_113756_G/A	MPN_090	113756	329	D/N		Myco_fh_118362_A/G	MPNE_0108	118362	25	K/E		Myco_fh_179446_G/A	MPNE_0165	179446	52	D/N
Mympn_151276_A/G	MPN_116	151276	8	K/R		Mympn_114657_G/A	MPN_092	114657	29	R/H		Myco_fh_118414_C/T	MPNE_0108	118414	42	P/L		Myco_fh_180145_G/A	MPNE_0165	180145	285	V/I
Mympn_153031_A/G	MPN_119	153031	155	Y/C		Mympn_114819_T/C	MPN_092	114819	83	V/A		Myco_fh_121327_G/A	MPNE_0109	121327	431	V/M		Myco_fh_180500_C/T	MPNE_0165	180500	403	A/V
Mympn_15335_G/A	MPN_013	15335	83	S/N		Mympn_114912_T/C	MPN_092	114912	114	V/A		Myco_fh_122101_A/G	MPNE_0109	122101	689	K/E		Myco_fh_181799_C/A	MPNE_0165	181799	836	T/N
Mympn_155965_A/G	MPN_120	155965	215	K/E		Mympn_114976_G/T	MPN_093	114976	10	W/L		Myco_fh_122318_T/C	MPNE_0109	122318	761	M/T		Myco_fh_181811_C/T	MPNE_0165	181811	840	S/L
Mympn_161405_G/T	MPN_124	161405	127	H/Q		Mympn_11515_A/G	MPN_009	11515	81	K/E		Myco_fh_123920_T/C	MPNE_0111	123920	228	L/S		Myco_fh_181828_A/G	MPNE_0165	181828	846	T/A
Mympn_170432_G/T	MPN_131	170432	122	G/V		Mympn_115422_G/T	MPN_093	115422	159	G/W		Myco_fh_124061_T/C	MPNE_0111	124061	275	V/A		Myco_fh_181900_C/A	MPNE_0165	181900	870	Q/K
Mympn_171475_G/A	MPN_132	171475	143	V/M		Mympn_115735_C/T	MPN_093	115735	263	S/L		Myco_fh_124474_G/T	MPNE_0111	124474	413	A/S		Myco_fh_182012_C/T	MPNE_0165	182012	907	A/V
Mympn_171529_C/G	MPN_132	171529	161	P/A		Mympn_116617_G/A	MPN_094	116617	55	E/K		Myco_fh_125526_T/C	MPNE_0112	125526	174	V/A		Myco_fh_182063_T/G	MPNE_0165	182063	924	M/R
Mympn_17287_G/T	MPN_015	17287	18	T/N		Mympn_123709_T/G	MPN_095	123709	140	N/K		Myco_fh_129871_T/G	MPNE_0117	129871	145	V/G		Myco_fh_182064_G/T	MPNE_0165	182064	924	M/I
Mympn_173319_G/T	MPN_134	173319	38	K/N		Mympn_123900_G/A	MPN_095	123900	204	R/H		Myco_fh_134177_G/A	MPNE_0120	134177	23	E/K		Myco_fh_182161_G/A	MPNE_0165	182161	957	G/S
Mympn_184551_C/G	MPN_141	184551	1232	Q/E		Mympn_123939_C/T	MPN_095	123939	217	S/L		Myco_fh_134649_A/G	MPNE_0120	134649	180	D/G		Myco_fh_182175_T/A	MPNE_0165	182175	961	D/E
Mympn_184845_A/C	MPN_141	184845	1330	K/Q		Mympn_124035_A/C	MPN_095	124035	249	Q/P		Myco_fh_137329_A/G	MPNE_0122	137329	200	I/V		Myco_fh_182948_T/A	MPNE_0165	182948	1219	F/Y
Mympn_184846_A/G	MPN_141	184846	1330	K/R		Mympn_125544_C/T	MPN_097	125544	174	A/V		Myco_fh_138043_T/C	MPNE_0122	138043	438	Y/H		Myco_fh_182953_G/A	MPNE_0165	182953	1221	V/M
Mympn_185758_G/T	MPN_142	185758	4	K/N		Mympn_126987_A/T	MPN_098	126987	14	N/I		Myco_fh_138205_A/T	MPNE_0122	138205	492	T/S		Myco_fh_182959_G/A	MPNE_0165	182959	1223	V/M
Mympn_186260_G/A	MPN_142	186260	172	G/S		Mympn_128508_A/G	MPN_099	128508	145	N/D		Myco_fh_15072_A/G	MPNE_0014	15072	32	D/G		Myco_fh_182968_G/C	MPNE_0165	182968	1226	A/P
Mympn_186419_C/G	MPN_142	186419	225	Q/E		Mympn_128614_A/G	MPN_099	128614	180	D/G		Myco_fh_151211_A/G	MPNE_0132	151211	197	I/V		Myco_fh_182972_G/A	MPNE_0165	182972	1227	S/N
Mympn_18678_A/C	MPN_017	18678	104	I/M		Mympn_128673_A/G	MPN_099	128673	200	T/A		Myco_fh_151256_A/G	MPNE_0133	151256	8	K/R		Myco_fh_182974_G/T	MPNE_0165	182974	1228	A/S
Mympn_186863_G/T	MPN_142	186863	373	A/S		Mympn_128676_A/G	MPN_099	128676	201	T/A		Myco_fh_153011_A/G	MPNE_0136	153011	155	Y/C		Myco_fh_182986_A/C	MPNE_0165	182986	1232	N/H
Mympn_187636_G/T	MPN_142	187636	630	L/F		Mympn_129891_G/T	MPN_100	129891	89	G/V		Myco_fh_15321_A/G	MPNE_0014	15321	115	N/S		Myco_fh_182987_A/T	MPNE_0165	182987	1232	N/I
Mympn_190688_G/A	MPN_144	190688	23	S/N		Mympn_130544_G/T	MPN_101	130544	27	A/S		Myco_fh_153442_T/C	MPNE_0136	153442	299	S/P		Myco_fh_182990_C/A	MPNE_0165	182990	1233	T/K
Mympn_192565_A/C	MPN_145	192565	73	N/H		Mympn_131151_C/T	MPN_101	131151	229	A/V		Myco_fh_153563_C/T	MPNE_0136	153563	339	T/I		Myco_fh_183020_G/A	MPNE_0165	183020	1243	S/N
Mympn_193774_G/A	MPN_146	193774	235	S/N		Mympn_131373_C/T	MPN_101	131373	303	A/V		Myco_fh_154957_T/G	MPNE_0136	154957	804	F/V		Myco_fh_183026_C/T	MPNE_0165	183026	1245	P/L
Mympn_197073_G/A	MPN_149	197073	75	G/E		Mympn_131516_T/C	MPN_101	131516	351	S/P		Myco_fh_155835_C/T	MPNE_0137	155835	178	A/V		Myco_fh_183040_G/A	MPNE_0165	183040	1250	V/M
Mympn_197795_C/T	MPN_149	197795	316	P/S		Mympn_13218_T/C	MPN_011	13218	106	N/D		Myco_fh_155945_A/G	MPNE_0137	155945	215	K/E		Myco_fh_183059_T/C	MPNE_0165	183059	1256	I/T
Mympn_198398_G/T	MPN_150	198398	139	L/F		Mympn_134228_C/T	MPN_103	134228	116	A/T		Myco_fh_157299_G/A	MPNE_0140	157299	285	G/S		Myco_fh_183064_T/C	MPNE_0165	183064	1258	S/P
Mympn_201414_T/A	MPN_152	201414	531	V/E		Mympn_134537_A/C	MPN_103	134537	13	C/G		Myco_fh_158238_A/G	MPNE_0140	158238	598	I/V		Myco_fh_183065_C/T	MPNE_0165	183065	1258	S/F
Mympn_201861_T/C	MPN_152	201861	680	V/A		Mympn_134677_G/A	MPN_104	134677	32	G/D		Myco_fh_159713_T/C	MPNE_0142	159713	454	C/R		Myco_fh_183070_A/C	MPNE_0165	183070	1260	K/Q
Mympn_207151_C/T	MPN_154	207151	451	L/F		Mympn_137356_G/A	MPN_106	137356	200	V/I		Myco_fh_160307_A/G	MPNE_0142	160307	652	R/G		Myco_fh_183202_A/G	MPNE_0165	183202	1304	T/A
Mympn_21023_A/G	MPN_018	21023	567	I/V		Mympn_138070_C/T	MPN_106	138070	438	H/Y		Myco_fh_161385_G/T	MPNE_0141	161385	127	H/Q		Myco_fh_183206_G/T	MPNE_0165	183206	1305	S/I
Mympn_210449_C/A	MPN_157	210449	175	P/Q		Mympn_138232_T/A	MPN_106	138232	492	S/T		Myco_fh_164903_G/A	MPNE_0145	164903	148	G/S		Myco_fh_183207_T/G	MPNE_0165	183207	1305	S/R
Mympn_210689_A/G	MPN_157	210689	255	H/R		Mympn_139988_T/G	MPN_107	139988	234	Y/D		Myco_fh_165016_T/G	MPNE_0145	165016	185	N/K		Myco_fh_183220_A/G	MPNE_0165	183220	1310	S/G
Mympn_216433_A/G	MPN_162	216433	149	M/V		Mympn_141237_G/A	MPN_108	141237	398	D/N		Myco_fh_165143_T/C	MPNE_0145	165143	228	C/R		Myco_fh_183668_A/G	MPNE_0165	183668	1459	N/S
Mympn_216583_C/A	MPN_162	216583	199	L/I		Mympn_142140_T/G	MPN_109	142140	67	D/E		Myco_fh_165153_T/C	MPNE_0145	165153	231	F/S		Myco_fh_18450_T/C	MPNE_0018	18450	176	T/A
Mympn_217693_A/G	MPN_164	217693	22	T/A		Mympn_142171_C/T	MPN_109	142171	78	L/F		Myco_fh_16690_C/T	MPNE_0015	16690	212	M/I		Myco_fh_185830_A/C	MPNE_0166	185830	543	D/A
Mympn_218646_C/T	MPN_165	218646	226	T/I		Mympn_142421_C/T	MPN_109	142421	161	S/F		Myco_fh_168004_T/C	MPNE_0149	168004	112	V/A		Myco_fh_18591_C/T	MPNE_0018	18591	129	V/M
Mympn_219978_C/T	MPN_167	219978	169	P/S		Mympn_142421_C/T	MPN_110	142421	21	L/F		Myco_fh_16929_G/A	MPNE_0015	16929	133	H/Y		Myco_fh_185996_C/A	MPNE_0166	185996	598	D/E
Mympn_220420_C/A	MPN_168	220420	78	N/K		Mympn_142962_A/T	MPN_110	142962	201	D/V		Myco_fh_172614_G/T	MPNE_0157	172614	38	K/N		Myco_fh_188112_A/G	MPNE_0167	188112	113	D/G
Mympn_221047_C/T	MPN169a	221047	59	S/N		Mympn_143232_C/A	MPN_110	143232	291	A/E		Myco_fh_17273_G/T	MPNE_0015	17273	18	T/N		Myco_fh_189755_A/G	MPNE_0168	189755	411	M/V
Mympn_221747_T/C	MPN_170	221747	170	S/P		Mympn_145107_T/A	MPN_111	145107	29	D/E		Myco_fh_173957_G/A	MPNE_0157	173957	486	S/N		Myco_fh_192595_T/C	MPNE_0171	192595	153	V/A
Mympn_22315_T/C	MPN_019	22315	403	V/A		Mympn_145108_C/A	MPN_111	145108	30	Q/K		Myco_fh_176844_A/G	MPNE_0161	176844	162	C/R		Myco_fh_200438_G/T	MPNE_0179	200438	789	G/V
Mympn_228255_G/T	MPN_184	228255	245	V/L		Mympn_145113_C/A	MPN_111	145113	31	D/E		Myco_fh_177092_A/G	MPNE_0161	177092	79	I/T		Myco_fh_209786_A/G	MPNE_0187	209786	130	I/V
Mympn_228258_A/G	MPN_184	228258	246	T/A		Mympn_145119_T/G	MPN_111	145119	33	F/L		Myco_fh_177826_T/C	MPNE_0163	177826	77	K/R		Myco_fh_20992_C/A	MPNE_0021	20992	561	P/Q
Mympn_228292_A/C	MPN_184	228292	257	E/A		Mympn_145517_C/T	MPN_111	145517	166	T/I		Myco_fh_179957_A/G	MPNE_0165	179957	222	Q/R		Myco_fh_211140_G/A	MPNE_0188	211140	303	A/T
Mympn_231305_C/A	MPN_190	231305	77	L/I		Mympn_145976_A/G	MPN_111	145976	319	D/G		Myco_fh_179960_G/A	MPNE_0165	179960	223	G/E		Myco_fh_214405_A/G	MPNE_0191	214405	55	I/M
Mympn_231551_T/G	MPN_191	231551	35	V/G		Mympn_148232_C/A	MPN_113	148232	48	T/N		Myco_fh_179962_A/T	MPNE_0165	179962	224	S/C		Myco_fh_217073_G/A	MPNE_0194	217073	285	E/K
Mympn_233658_G/T	MPN_194	233658	19	V/F		Mympn_151231_G/A	MPN_115	151231	197	V/I		Myco_fh_179964_T/G	MPNE_0165	179964	224	S/R		Myco_fh_221745_C/A	MPNE_0203	221745	42	H/N
Mympn_234575_C/A	MPN_195	234575	23	T/K		Mympn_15335_G/A	MPN_013	15335	83	S/N		Myco_fh_179979_C/A	MPNE_0165	179979	229	D/E		Myco_fh_221872_T/C	MPNE_0203	221872	84	V/A
Mympn_236075_G/T	MPN_196	236075	91	A/S		Mympn_153462_C/T	MPN_119	153462	299	P/S		Myco_fh_179981_G/A	MPNE_0165	179981	230	S/N		Myco_fh_222716_T/C	MPNE_0206	222716	43	V/A
Mympn_236498_G/A	MPN_196	236498	232	A/T		Mympn_153583_T/C	MPN_119	153583	339	I/T		Myco_fh_179986_A/C	MPNE_0165	179986	232	N/H		Myco_fh_222889_G/A	MPNE_0206	222889	101	E/K
Mympn_243084_A/C	MPN_200	243084	368	K/Q		Mympn_154977_G/T	MPN_119	154977	804	V/F		Myco_fh_180022_G/A	MPNE_0165	180022	244	D/N		Myco_fh_22361_G/A	MPNE_0022	22361	398	G/D
Mympn_245318_G/A	MPN_201	245318	156	E/K		Mympn_155855_T/C	MPN_120	155855	178	V/A		Myco_fh_180049_T/G	MPNE_0165	180049	253	S/A		Myco_fh_227673_C/T	MPNE_0214	227673	156	T/M
Mympn_245330_A/C	MPN_201	245330	160	T/P		Mympn_157319_A/G	MPN_122	157319	285	S/G		Myco_fh_180053_C/T	MPNE_0165	180053	254	T/M		Myco_fh_228657_G/A	MPNE_0216	228657	22	E/K
Mympn_245445_G/T	MPN_201	245445	198	C/F		Mympn_158258_G/A	MPN_122	158258	598	V/I		Myco_fh_180055_G/A	MPNE_0165	180055	255	E/K		Myco_fh_2301_C/A	MPNE_0002	2301	155	F/L
Mympn_246187_T/C	MPN_202	246187	47	S/P		Mympn_159733_C/T	MPN_123	159733	454	R/C		Myco_fh_180059_G/A	MPNE_0165	180059	256	S/N		Myco_fh_232354_G/A	MPNE_0223	232354	167	R/H
Mympn_246196_T/C	MPN_202	246196	50	F/L		Mympn_160327_G/A	MPN_123	160327	652	G/R		Myco_fh_180063_A/C	MPNE_0165	180063	257	L/F		Myco_fh_237185_T/G	MPNE_0227	237185	191	Y/D
Mympn_246449_C/A	MPN_202	246449	134	T/N		Mympn_16183_C/T	MPN_014	16183	82	T/I		Myco_fh_180064_A/C	MPNE_0165	180064	258	K/Q		Myco_fh_246903_T/C	MPNE_0237	246903	32	I/T
Mympn_249514_T/C	MPN_205	249514	318	M/T		Mympn_16704_T/C	MPN_015	16704	212	I/M		Myco_fh_180071_A/C	MPNE_0165	180071	260	E/A		Myco_fh_257723_C/G	MPNE_0242	257723	722	I/M
Mympn_250482_G/T	MPN_207	250482	53	A/S		Mympn_16708_T/C	MPN_015	16708	211	Y/C		Myco_fh_180072_A/T	MPNE_0165	180072	260	E/D		Myco_fh_259963_T/C	MPNE_0244	259963	10	I/T
Mympn_250785_A/T	MPN_207	250785	154	N/Y		Mympn_168029_C/T	MPN_129	168029	133	A/V		Myco_fh_180076_T/G	MPNE_0165	180076	262	S/A		Myco_fh_259965_G/A	MPNE_0244	259965	11	V/I
Mympn_261647_G/A	MPN_212	261647	11	V/I		Mympn_16943_A/G	MPN_015	16943	133	Y/H		Myco_fh_180101_C/G	MPNE_0165	180101	270	S/C		Myco_fh_26195_C/T	MPNE_0024	26195	17	S/F
Mympn_263015_A/G	MPN_213	263015	296	K/R		Mympn_170396_A/C	MPN_131	170396	110	K/T		Myco_fh_180104_C/T	MPNE_0165	180104	271	T/I		Myco_fh_262761_T/C	MPNE_0246	262761	772	V/A
Mympn_269552_A/G	MPN_218	269552	39	N/D		Mympn_170672_T/C	MPN_131	170672	202	V/A		Myco_fh_180133_A/G	MPNE_0165	180133	281	N/D		Myco_fh_262941_G/A	MPNE_0246	262941	832	R/Q
Mympn_271253_T/C	MPN_218	271253	606	Y/H		Mympn_171529_C/G	MPN_132	171529	161	P/A		Myco_fh_180134_A/G	MPNE_0165	180134	281	N/S		Myco_fh_265597_T/C	MPNE_0248	265597	70	Y/H
Mympn_276928_A/G	MPN_225	276928	78	T/A		Mympn_171593_G/A	MPN_132	171593	182	G/D		Myco_fh_180135_T/G	MPNE_0165	180135	281	N/K		Myco_fh_27356_G/A	MPNE_0025	27356	19	V/I
Mympn_278473_G/A	MPN_227	278473	272	D/N		Mympn_171643_C/G	MPN_132	171643	199	Q/E		Myco_fh_180138_A/C	MPNE_0165	180138	282	E/D		Myco_fh_273573_G/A	MPNE_0255	273573	229	M/I
Mympn_281989_C/T	MPN_232	281989	106	P/L		Mympn_174662_A/G	MPN_134	174662	486	N/S		Myco_fh_180140_A/C	MPNE_0165	180140	283	N/T		Myco_fh_276921_A/G	MPNE_0259	276921	316	T/A
Mympn_282205_T/G	MPN_232	282205	178	V/G		Mympn_177570_G/A	MPN_137	177570	192	R/C		Myco_fh_180157_C/A	MPNE_0165	180157	289	Q/K		Myco_fh_285898_A/G	MPNE_0268	285898	65	I/M
Mympn_282229_C/G	MPN_232	282229	186	P/R		Mympn_178659_A/G	MPN_138	178659	78	Y/H		Myco_fh_180160_G/A	MPNE_0165	180160	290	V/M		Myco_fh_286349_C/T	MPNE_0268	286349	216	P/S
Mympn_283432_C/A	MPN_233	283432	112	A/D		Mympn_179391_C/T	MPN_139	179391	77	R/K		Myco_fh_180164_C/A	MPNE_0165	180164	291	A/E		Myco_fh_293347_T/C	MPNE_0275	293347	217	I/T
Mympn_283677_T/G	MPN_233	283677	194	S/A		Mympn_181011_G/A	MPN_141	181011	52	D/N		Myco_fh_180185_G/C	MPNE_0165	180185	298	S/T		Myco_fh_296695_C/T	MPNE_0279	296695	17	P/L
Mympn_285989_G/A	MPN_234	285989	267	S/N		Mympn_181864_T/C	MPN_141	181864	336	L/P		Myco_fh_180191_G/A	MPNE_0165	180191	300	G/D		Myco_fh_30224_C/A	MPNE_0027	30224	143	N/K
Mympn_286106_G/A	MPN_234	286106	306	S/N		Mympn_181918_G/C	MPN_141	181918	354	R/T		Myco_fh_180220_G/C	MPNE_0165	180220	310	V/L		Myco_fh_303020_G/A	MPNE_0285	303020	107	V/I
Mympn_287884_G/A	MPN_236	287884	166	R/H		Mympn_181926_C/T	MPN_141	181926	357	L/F		Myco_fh_180223_G/C	MPNE_0165	180223	311	E/Q		Myco_fh_304751_G/A	MPNE_0288	304751	41	S/N
Mympn_288033_T/C	MPN_236	288033	216	S/P		Mympn_181929_G/A	MPN_141	181929	358	A/T		Myco_fh_180226_C/T	MPNE_0165	180226	312	L/F		Myco_fh_304991_C/T	MPNE_0288	304991	121	T/I
Mympn_288130_G/T	MPN_236	288130	248	W/L		Mympn_181949_G/C	MPN_141	181949	364	K/N		Myco_fh_180232_T/A	MPNE_0165	180232	314	S/T		Myco_fh_306162_A/G	MPNE_0289	306162	294	K/R
Mympn_289348_C/A	MPN_237	289348	173	S/R		Mympn_181954_T/C	MPN_141	181954	366	L/P		Myco_fh_180233_C/A	MPNE_0165	180233	314	S/Y		Myco_fh_306364_G/A	MPNE_0290	306364	11	G/S
Mympn_296887_G/T	MPN_244	296887	109	K/N		Mympn_181956_C/G	MPN_141	181956	367	P/A		Myco_fh_180243_A/C	MPNE_0165	180243	317	L/F		Myco_fh_306474_C/G	MPNE_0290	306474	47	F/L
Mympn_297376_G/A	MPN_245	297376	115	P/L		Mympn_181965_T/G	MPN_141	181965	370	S/A		Myco_fh_180265_G/A	MPNE_0165	180265	325	G/S		Myco_fh_306919_G/A	MPNE_0290	306919	196	G/S
Mympn_298187_A/G	MPN_246	298187	143	D/G		Mympn_182532_G/A	MPN_141	182532	559	D/N		Myco_fh_180320_C/T	MPNE_0165	180320	343	P/L		Myco_fh_307673_A/G	MPNE_0290	307673	447	N/S
Mympn_299319_G/A	MPN_248	299319	74	G/E		Mympn_182872_A/G	MPN_141	182872	672	N/S		Myco_fh_180368_C/G	MPNE_0165	180368	359	T/R		Myco_fh_308832_T/G	MPNE_0291	308832	262	I/S
Mympn_305256_C/T	MPN_254	305256	64	T/I		Mympn_18334_A/G	MPN_017	18334	219	V/A		Myco_fh_180378_A/T	MPNE_0165	180378	362	L/F		Myco_fh_310163_C/A	MPNE_0292	310163	188	T/N
Mympn_306081_G/A	MPN_255	306081	173	G/S		Mympn_183352_C/A	MPN_141	183352	832	T/N		Myco_fh_180379_A/G	MPNE_0165	180379	363	T/A		Myco_fh_312252_T/A	MPNE_0293	312252	560	N/K
Mympn_309944_A/G	MPN_259	309944	72	I/V		Mympn_183364_C/T	MPN_141	183364	836	S/L		Myco_fh_180399_C/G	MPNE_0165	180399	369	N/K		Myco_fh_312516_C/A	MPNE_0293	312516	648	N/K
Mympn_310880_A/G	MPN_259	310880	384	S/G		Mympn_183381_A/G	MPN_141	183381	842	T/A		Myco_fh_180404_C/T	MPNE_0165	180404	371	P/L		Myco_fh_313154_G/A	MPNE_0294	313154	153	D/N
Mympn_311294_C/T	MPN_260	311294	4	S/F		Mympn_183406_T/C	MPN_141	183406	850	F/S		Myco_fh_180406_G/C	MPNE_0165	180406	372	A/P		Myco_fh_313208_A/G	MPNE_0294	313208	171	T/A
Mympn_311944_G/A	MPN_260	311944	221	V/I		Mympn_183565_C/T	MPN_141	183565	903	A/V		Myco_fh_180413_T/G	MPNE_0165	180413	374	F/C		Myco_fh_313880_C/G	MPNE_0294	313880	395	Q/E
Mympn_312691_C/T	MPN_261	312691	146	P/S		Mympn_183622_A/G	MPN_141	183622	922	D/G		Myco_fh_180414_C/A	MPNE_0165	180414	374	F/L		Myco_fh_32342_G/T	MPNE_0029	32342	224	Q/K
Mympn_314731_C/A	MPN_262	314731	117	N/K		Mympn_183631_G/A	MPN_141	183631	925	G/E		Myco_fh_180415_G/T	MPNE_0165	180415	375	A/S		Myco_fh_332523_C/A	MPNE_0317	332523	310	N/K
Mympn_314837_A/G	MPN_262	314837	153	N/D		Mympn_183680_T/G	MPN_141	183680	941	N/K		Myco_fh_180982_A/G	MPNE_0165	180982	564	N/D		Myco_fh_337908_G/A	MPNE_0324	337908	606	S/N
Mympn_316747_C/T	MPN_264	316747	185	T/M		Mympn_183717_G/A	MPN_141	183717	954	G/S		Myco_fh_181319_G/A	MPNE_0165	181319	676	S/N		Myco_fh_338956_C/T	MPNE_0325	338956	133	P/S
Mympn_319764_C/A	MPN_269	319764	21	A/E		Mympn_183728_C/G	MPN_141	183728	957	I/M		Myco_fh_181853_C/T	MPNE_0165	181853	854	S/F		Myco_fh_346465_A/G	MPNE_0333	346465	93	T/A
Mympn_320423_G/A	MPN_269	320423	241	D/N		Mympn_183731_T/A	MPN_141	183731	958	D/E		Myco_fh_182066_G/A	MPNE_0165	182066	925	G/D		Myco_fh_347536_T/C	MPNE_0334	347536	196	N/S
Mympn_321902_G/A	MPN_271	321902	56	G/D		Mympn_183891_G/C	MPN_141	183891	1012	G/R		Myco_fh_182075_A/G	MPNE_0165	182075	928	E/G		Myco_fh_348574_C/T	MPNE_0335	348574	35	G/S
Mympn_328384_G/A	MPN_278	328384	34	A/T		Mympn_183892_G/C	MPN_141	183892	1012	G/A		Myco_fh_182124_G/T	MPNE_0165	182124	944	K/N		Myco_fh_348577_C/A	MPNE_0335	348577	34	V/F
Mympn_333880_G/T	MPN_281	333880	201	D/Y		Mympn_183894_T/G	MPN_141	183894	1013	S/A		Myco_fh_182172_G/C	MPNE_0165	182172	960	M/I		Myco_fh_350975_C/T	MPNE_0340	350975	91	P/S
Mympn_334025_C/A	MPN_281	334025	249	T/N		Mympn_183900_T/A	MPN_141	183900	1015	S/T		Myco_fh_182333_C/G	MPNE_0165	182333	1014	S/C		Myco_fh_351715_G/A	MPNE_0341	351715	192	D/N
Mympn_341768_T/C	MPN_286	341768	45	S/P		Mympn_183901_C/A	MPN_141	183901	1015	S/Y		Myco_fh_182336_G/T	MPNE_0165	182336	1015	G/V		Myco_fh_351986_G/A	MPNE_0342	351986	45	S/N
Mympn_342089_A/G	MPN_286	342089	152	T/A		Mympn_183904_A/G	MPN_141	183904	1016	N/S		Myco_fh_182347_A/T	MPNE_0165	182347	1019	N/Y		Myco_fh_354910_A/C	MPNE_0344	354910	303	Y/S
Mympn_342669_G/A	MPN_286	342669	345	G/D		Mympn_183912_C/A	MPN_141	183912	1019	Q/K		Myco_fh_182348_A/C	MPNE_0165	182348	1019	N/T		Myco_fh_35542_C/G	MPNE_0034	35542	195	Q/E
Mympn_342791_G/C	MPN_286	342791	386	G/R		Mympn_183918_A/G	MPN_141	183918	1021	T/A		Myco_fh_182351_G/A	MPNE_0165	182351	1020	S/N		Myco_fh_362590_G/A	MPNE_0359	362590	15	A/T
Mympn_342822_G/C	MPN_286	342822	396	G/A		Mympn_183919_C/A	MPN_141	183919	1021	T/N		Myco_fh_182359_A/C	MPNE_0165	182359	1023	K/Q		Myco_fh_36989_C/A	MPNE_0037	36989	1376	M/I
Mympn_345974_G/A	MPN_288	345974	420	G/D		Mympn_183950_T/G	MPN_141	183950	1031	H/Q		Myco_fh_182365_G/A	MPNE_0165	182365	1025	E/K		Myco_fh_37164_T/C	MPNE_0037	37164	1318	K/R
Mympn_347562_A/C	MPN_289	347562	132	T/P		Mympn_184047_G/A	MPN_141	184047	1064	G/S		Myco_fh_182366_A/C	MPNE_0165	182366	1025	E/A		Myco_fh_373329_T/C	MPNE_0368	373329	84	V/A
Mympn_347562_A/T	MPN_289	347562	132	T/S		Mympn_184125_A/G	MPN_141	184125	1090	T/A		Myco_fh_182367_G/C	MPNE_0165	182367	1025	E/D		Myco_fh_375626_A/C	MPNE_0371	375626	33	M/L
Mympn_348426_C/A	MPN_291	348426	156	V/L		Mympn_184126_C/T	MPN_141	184126	1090	T/I		Myco_fh_182397_G/T	MPNE_0165	182397	1035	Q/H		Myco_fh_375689_G/C	MPNE_0371	375689	54	V/L
Mympn_354874_T/C	MPN_300	354874	447	V/A		Mympn_184192_C/G	MPN_141	184192	1112	T/R		Myco_fh_182494_A/G	MPNE_0165	182494	1068	S/G		Myco_fh_375962_G/A	MPNE_0371	375962	145	A/T
Mympn_359188_G/T	MPN_304	359188	2	K/N		Mympn_184194_G/T	MPN_141	184194	1113	V/L		Myco_fh_182567_C/T	MPNE_0165	182567	1092	T/I		Myco_fh_376341_A/G	MPNE_0371	376341	271	D/G
Mympn_359805_C/T	MPN_304	359805	208	A/V		Mympn_184239_G/A	MPN_141	184239	1128	V/I		Myco_fh_182570_C/T	MPNE_0165	182570	1093	T/M		Myco_fh_376395_C/T	MPNE_0371	376395	289	A/V
Mympn_359854_A/G	MPN_305	359854	19	M/V		Mympn_184458_A/G	MPN_141	184458	1201	N/D		Myco_fh_182581_G/A	MPNE_0165	182581	1097	V/M		Myco_fh_376607_G/T	MPNE_0371	376607	360	V/L
Mympn_360777_C/T	MPN_306	360777	45	A/V		Mympn_184492_T/A	MPN_141	184492	1212	F/Y		Myco_fh_182582_T/C	MPNE_0165	182582	1097	V/A		Myco_fh_379007_G/T	MPNE_0373	379007	8	A/S
Mympn_361020_G/A	MPN_306	361020	126	G/D		Mympn_184497_G/A	MPN_141	184497	1214	V/M		Myco_fh_182648_G/C	MPNE_0165	182648	1119	S/T		Myco_fh_379811_G/A	MPNE_0373	379811	276	D/N
Mympn_363747_A/C	MPN_308	363747	450	K/Q		Mympn_184503_G/A	MPN_141	184503	1216	V/M		Myco_fh_182649_C/G	MPNE_0165	182649	1119	S/R		Myco_fh_382529_A/G	MPNE_0377	382529	228	D/G
Mympn_366789_G/A	MPN_310	366789	441	R/Q		Mympn_184512_G/C	MPN_141	184512	1219	A/P		Myco_fh_182650_T/G	MPNE_0165	182650	1120	F/V		Myco_fh_384487_G/A	MPNE_0379	384487	7	A/T
Mympn_373699_G/T	MPN_314	373699	96	D/Y		Mympn_184516_G/A	MPN_141	184516	1220	S/N		Myco_fh_182652_C/G	MPNE_0165	182652	1120	F/L		Myco_fh_390114_G/A	MPNE_0385	390114	489	V/I
Mympn_375182_A/G	MPN_316	375182	142	D/G		Mympn_184518_G/T	MPN_141	184518	1221	A/S		Myco_fh_182695_A/G	MPNE_0165	182695	1135	I/V		Myco_fh_390935_G/T	MPNE_0385	390935	762	K/N
Mympn_375856_A/G	MPN_316	375856	367	T/A		Mympn_184530_A/C	MPN_141	184530	1225	N/H		Myco_fh_182914_G/A	MPNE_0165	182914	1208	D/N		Myco_fh_397643_G/A	MPNE_0390	397643	29	A/V
Mympn_377304_C/A	MPN_318	377304	33	L/M		Mympn_184531_A/T	MPN_141	184531	1225	N/I		Myco_fh_183059_T/C	MPNE_0165	183059	1256	I/T		Myco_fh_399331_A/G	MPNE_0391	399331	512	K/E
Mympn_377641_C/T	MPN_318	377641	145	A/V		Mympn_184534_C/A	MPN_141	184534	1226	T/K		Myco_fh_18320_G/A	MPNE_0018	18320	219	A/V		Myco_fh_401616_G/T	MPNE_0393	401616	18	C/F
Mympn_377835_G/A	MPN_318	377835	210	A/T		Mympn_184564_G/A	MPN_141	184564	1236	S/N		Myco_fh_183220_A/G	MPNE_0165	183220	1310	S/G		Myco_fh_401901_G/T	MPNE_0393	401901	113	W/L
Mympn_37809_C/G	MPN_034	37809	1108	G/A		Mympn_184570_C/T	MPN_141	184570	1238	P/L		Myco_fh_183301_A/C	MPNE_0165	183301	1337	K/Q		Myco_fh_402556_A/C	MPNE_0394	402556	105	R/S
Mympn_378126_G/T	MPN_318	378126	307	V/L		Mympn_184584_G/A	MPN_141	184584	1243	V/M		Myco_fh_183302_A/G	MPNE_0165	183302	1337	K/R		Myco_fh_403292_G/A	MPNE_0394	403292	351	D/N
Mympn_378309_A/G	MPN_318	378309	368	T/A		Mympn_184603_C/T	MPN_141	184603	1249	T/I		Myco_fh_184214_G/T	MPNE_0166	184214	4	K/N		Myco_fh_407034_A/G	MPNE_0396	407034	285	Y/C
Mympn_378348_T/G	MPN_318	378348	381	S/A		Mympn_184608_T/C	MPN_141	184608	1251	S/P		Myco_fh_184708_A/G	MPNE_0166	184708	169	D/G		Myco_fh_413816_G/A	MPNE_0403	413816	127	S/N
Mympn_37870_T/C	MPN_034	37870	1088	N/D		Mympn_184609_C/T	MPN_141	184609	1251	S/F		Myco_fh_184852_A/G	MPNE_0166	184852	217	D/G		Myco_fh_416819_C/T	MPNE_0407	416819	26	G/D
Mympn_380688_C/T	MPN_320	380688	9	R/C		Mympn_184614_A/C	MPN_141	184614	1253	K/Q		Myco_fh_184875_C/G	MPNE_0166	184875	225	Q/E		Myco_fh_424251_C/T	MPNE_0413	424251	467	E/K
Mympn_385179_C/A	MPN_324	385179	552	A/E		Mympn_18464_T/C	MPN_017	18464	176	T/A		Myco_fh_185007_A/G	MPNE_0166	185007	269	N/D		Myco_fh_431493_C/A	MPNE_0422	431493	53	Q/K
Mympn_385179_C/G	MPN_324	385179	552	A/G		Mympn_184746_A/G	MPN_141	184746	1297	T/A		Myco_fh_185009_T/G	MPNE_0166	185009	269	N/K		Myco_fh_434486_G/A	MPNE_0423	434486	244	G/D
Mympn_386197_G/T	MPN_326	386197	22	K/N		Mympn_184750_G/T	MPN_141	184750	1298	S/I		Myco_fh_185773_A/G	MPNE_0166	185773	524	N/S		Myco_fh_437494_G/A	MPNE_0426	437494	46	R/K
Mympn_38710_G/T	MPN_034	38710	808	L/M		Mympn_184751_T/G	MPN_141	184751	1298	S/R		Myco_fh_185786_A/C	MPNE_0166	185786	528	K/N		Myco_fh_437566_A/G	MPNE_0426	437566	70	Y/C
Mympn_387349_C/A	MPN_328	387349	206	L/I		Mympn_184764_A/G	MPN_141	184764	1303	S/G		Myco_fh_185787_G/A	MPNE_0166	185787	529	D/N		Myco_fh_438258_G/T	MPNE_0427	438258	179	T/K
Mympn_388743_C/A	MPN_330	388743	244	P/T		Mympn_185212_A/G	MPN_141	185212	1452	N/S		Myco_fh_185891_G/T	MPNE_0166	185891	563	L/F		Myco_fh_444796_T/G	MPNE_0434	444796	237	K/N
Mympn_389296_C/T	MPN_331	389296	125	P/L		Mympn_18605_C/T	MPN_017	18605	129	V/M		Myco_fh_18664_A/C	MPNE_0018	18664	104	I/M		Myco_fh_451943_G/T	MPNE_0440	451943	50	L/F
Mympn_398078_G/T	MPN_335	398078	649	M/I		Mympn_186155_G/A	MPN_142	186155	137	V/I		Myco_fh_188091_A/C	MPNE_0167	188091	106	Q/P		Myco_fh_452664_G/A	MPNE_0440	452664	291	G/S
Mympn_398283_G/T	MPN_335	398283	718	A/S		Mympn_186180_G/A	MPN_142	186180	145	R/K		Myco_fh_188112_A/G	MPNE_0167	188112	113	D/G		Myco_fh_462155_A/G	MPNE_0449	462155	349	S/P
Mympn_398620_G/A	MPN_336	398620	258	A/V		Mympn_186252_G/A	MPN_142	186252	169	G/D		Myco_fh_188242_T/G	MPNE_0167	188242	156	N/K		Myco_fh_464359_C/T	MPNE_0451	464359	78	A/T
Mympn_404429_C/T	MPN_340	404429	170	A/V		Mympn_186396_G/A	MPN_142	186396	217	G/D		Myco_fh_188588_G/A	MPNE_0168	188588	22	D/N		Myco_fh_464712_A/C	MPNE_0452	464712	427	L/V
Mympn_404774_T/G	MPN_340	404774	285	I/S		Mympn_186551_G/A	MPN_142	186551	269	E/K		Myco_fh_188727_G/A	MPNE_0168	188727	68	G/D		Myco_fh_464937_C/T	MPNE_0452	464937	352	V/M
Mympn_40799_G/T	MPN_034	40799	111	F/L		Mympn_186553_G/T	MPN_142	186553	269	E/D		Myco_fh_189755_A/G	MPNE_0168	189755	411	M/V		Myco_fh_469041_C/T	MPNE_0455	469041	187	V/I
Mympn_408503_A/G	MPN_342	408503	215	I/V		Mympn_187518_G/A	MPN_142	187518	591	S/N		Myco_fh_190826_A/C	MPNE_0169	190826	118	N/H		Myco_fh_469237_C/A	MPNE_0455	469237	121	K/N
Mympn_410505_G/A	MPN_343	410505	212	G/D		Mympn_187529_T/A	MPN_142	187529	595	Y/N		Myco_fh_190841_A/G	MPNE_0169	190841	123	T/A		Myco_fh_471132_A/T	MPNE_0457	471132	177	Y/N
Mympn_414396_G/T	MPN_347	414396	138	D/Y		Mympn_187532_A/G	MPN_142	187532	596	N/D		Myco_fh_191433_A/C	MPNE_0170	191433	52	K/Q		Myco_fh_471209_C/T	MPNE_0457	471209	151	C/Y
Mympn_415186_C/T	MPN347a	415186	9	T/I		Mympn_187741_C/A	MPN_142	187741	665	D/E		Myco_fh_192037_G/A	MPNE_0170	192037	253	S/N		Myco_fh_471237_T/A	MPNE_0457	471237	142	S/C
Mympn_41550_G/A	MPN_035	41550	48	D/N		Mympn_189836_C/A	MPN_143	189836	106	P/Q		Myco_fh_192595_T/C	MPNE_0171	192595	153	V/A		Myco_fh_471237_T/G	MPNE_0457	471237	142	S/R
Mympn_418138_T/C	MPN_351	418138	207	H/R		Mympn_189857_G/A	MPN_143	189857	113	G/D		Myco_fh_192936_T/G	MPNE_0171	192936	267	F/V		Myco_fh_471311_C/T	MPNE_0457	471311	117	C/Y
Mympn_41819_G/T	MPN_035	41819	137	K/N		Mympn_189987_G/T	MPN_143	189987	156	K/N		Myco_fh_194001_G/A	MPNE_0173	194001	81	G/E		Myco_fh_471333_G/A	MPNE_0457	471333	110	R/W
Mympn_418477_C/A	MPN_351	418477	94	G/V		Mympn_191500_G/A	MPN_144	191500	294	V/M		Myco_fh_194096_G/A	MPNE_0173	194096	113	V/I		Myco_fh_471408_G/T	MPNE_0457	471408	85	P/T
Mympn_420226_C/A	MPN_352	420226	5	K/N		Mympn_191813_G/A	MPN_144	191813	398	G/D		Myco_fh_194358_T/C	MPNE_0173	194358	200	V/A		Myco_fh_471417_C/A	MPNE_0457	471417	82	V/L
Mympn_422960_G/T	MPN_354	422960	177	P/T		Mympn_192580_G/A	MPN_145	192580	78	A/T		Myco_fh_197702_C/T	MPNE_0178	197702	132	L/F		Myco_fh_471423_C/A	MPNE_0457	471423	80	V/L
Mympn_424339_C/A	MPN_356	424339	368	V/L		Mympn_193170_C/A	MPN_146	193170	34	Q/K		Myco_fh_198106_T/G	MPNE_0179	198106	12	C/G		Myco_fh_471540_C/A	MPNE_0457	471540	41	V/L
Mympn_42535_G/A	MPN_035	42535	376	S/N		Mympn_194332_C/T	MPN_147	194332	153	A/V		Myco_fh_198638_C/A	MPNE_0179	198638	189	A/D		Myco_fh_472521_C/T	MPNE_0458	472521	697	C/Y
Mympn_429516_A/C	MPN_359	429516	2	N/H		Mympn_194673_G/T	MPN_147	194673	267	V/F		Myco_fh_199664_A/T	MPNE_0179	199664	531	E/V		Myco_fh_482532_G/A	MPNE_0471	482532	288	D/N
Mympn_431054_T/A	MPN_361	431054	143	S/T		Mympn_195747_A/G	MPN_148	195747	70	E/G		Myco_fh_200111_C/T	MPNE_0179	200111	680	A/V		Myco_fh_482853_C/A	MPNE_0471	482853	395	Q/K
Mympn_432623_G/A	MPN_362	432623	306	C/Y		Mympn_195842_A/G	MPN_148	195842	102	I/V		Myco_fh_207165_T/A	MPNE_0183	207165	404	V/E		Myco_fh_48862_G/T	MPNE_0045	48862	70	D/Y
Mympn_437106_C/G	MPN_366	437106	98	A/G		Mympn_196104_C/T	MPN_148	196104	189	A/V		Myco_fh_20883_A/G	MPNE_0021	20883	525	T/A		Myco_fh_494021_G/T	MPNE_0484	494021	54	T/K
Mympn_437394_T/G	MPN_366	437394	194	M/R		Mympn_197424_C/T	MPN_149	197424	192	A/V		Myco_fh_21009_A/G	MPNE_0021	21009	567	I/V		Myco_fh_49415_T/C	MPNE_0046	49415	47	S/P
Mympn_438158_C/A	MPN_367	438158	199	A/D		Mympn_199451_T/C	MPN_151	199451	105	F/L		Myco_fh_213022_G/A	MPNE_0190	213022	81	E/K		Myco_fh_494721_G/A	MPNE_0485	494721	12	G/S
Mympn_440162_G/A	MPN_369	440162	165	P/L		Mympn_199856_G/T	MPN_152	199856	12	G/C		Myco_fh_214405_A/G	MPNE_0191	214405	55	I/M		Myco_fh_501291_T/G	MPNE_0490	501291	494	V/G
Mympn_441609_G/T	MPN_370	441609	105	G/V		Mympn_200388_A/C	MPN_152	200388	189	D/A		Myco_fh_214685_G/A	MPNE_0191	214685	149	V/M		Myco_fh_501676_A/G	MPNE_0491	501676	63	F/L
Mympn_441649_C/A	MPN_370	441649	118	N/K		Mympn_201414_T/A	MPN_152	201414	531	V/E		Myco_fh_214835_C/A	MPNE_0191	214835	199	L/I		Myco_fh_504278_C/T	MPNE_0492	504278	96	G/D
Mympn_443439_C/G	MPN_370	443439	715	T/S		Mympn_201861_T/C	MPN_152	201861	680	V/A		Myco_fh_215004_A/C	MPNE_0191	215004	255	H/P		Myco_fh_50492_C/T	MPNE_0046	50492	406	R/C
Mympn_444172_C/T	MPN_371	444172	6	A/T		Mympn_205916_C/A	MPN_154	205916	39	A/E		Myco_fh_216342_A/C	MPNE_0194	216342	41	N/T		Myco_fh_512038_G/A	MPNE_0499	512038	216	R/C
Mympn_44670_G/A	MPN_036	44670	364	A/T		Mympn_206906_T/A	MPN_154	206906	369	F/Y		Myco_fh_216838_C/A	MPNE_0194	216838	206	F/L		Myco_fh_514557_G/T	MPNE_0501	514557	51	T/N
Mympn_451894_C/T	MPN_376	451894	368	A/T		Mympn_208914_A/T	MPN_155	208914	404	E/V		Myco_fh_216897_C/T	MPNE_0194	216897	226	T/I		Myco_fh_515270_T/C	MPNE_0502	515270	236	I/V
Mympn_459575_A/G	MPN_382	459575	193	H/R		Mympn_20897_G/A	MPN_018	20897	525	A/T		Myco_fh_217513_G/A	MPNE_0195	217513	144	V/M		Myco_fh_522140_G/A	MPNE_0509	522140	290	A/V
Mympn_460805_A/T	MPN_384	460805	653	F/Y		Mympn_21006_C/A	MPN_018	21006	561	P/Q		Myco_fh_218229_C/T	MPNE_0196	218229	169	P/S		Myco_fh_522887_G/A	MPNE_0509	522887	41	T/I
Mympn_466931_C/T	MPN_390	466931	306	A/T		Mympn_211087_C/A	MPN_157	211087	388	L/I		Myco_fh_218671_C/A	MPNE_0197	218671	78	N/K		Myco_fh_5251_A/G	MPNE_0005	5251	149	D/G
Mympn_473158_C/T	MPN_395	473158	84	C/Y		Mympn_211534_A/G	MPN_158	211534	130	I/V		Myco_fh_219998_C/T	MPNE_0199	219998	145	P/S		Myco_fh_528960_G/A	MPNE_0511	528960	234	A/V
Mympn_473236_C/T	MPN_395	473236	58	R/H		Mympn_212888_G/A	MPN_159	212888	303	A/T		Myco_fh_221872_T/C	MPNE_0203	221872	84	V/A		Myco_fh_535936_A/C	MPNE_0517	535936	1278	F/L
Mympn_473240_C/T	MPN_395	473240	57	A/T		Mympn_214770_A/G	MPN_161	214770	81	K/E		Myco_fh_222716_T/C	MPNE_0206	222716	43	V/A		Myco_fh_535973_T/C	MPNE_0517	535973	1266	K/R
Mympn_477917_A/C	MPN_397	477917	470	H/P		Mympn_216153_G/A	MPN_162	216153	55	M/I		Myco_fh_22301_C/T	MPNE_0022	22301	378	A/V		Myco_fh_538352_C/A	MPNE_0517	538352	473	S/I
Mympn_479490_G/A	MPN_399	479490	233	A/V		Mympn_216433_A/G	MPN_162	216433	149	M/V		Myco_fh_225667_A/C	MPNE_0212	225667	117	N/H		Myco_fh_544323_C/T	MPNE_0520	544323	58	G/E
Mympn_485161_T/C	MPN_403	485161	13	Y/H		Mympn_216752_C/A	MPN_162	216752	255	P/H		Myco_fh_226065_A/G	MPNE_0213	226065	98	I/V		Myco_fh_545727_C/T	MPNE_0522	545727	363	A/T
Mympn_487214_G/T	MPN_406	487214	22	E/D		Mympn_218091_C/A	MPN_165	218091	41	T/N		Myco_fh_226506_T/G	MPNE_0213	226506	245	L/V		Myco_fh_547320_G/C	MPNE_0523	547320	97	D/E
Mympn_488336_T/G	MPN_407	488336	604	K/N		Mympn_218587_A/C	MPN_165	218587	206	L/F		Myco_fh_226509_G/A	MPNE_0213	226509	246	A/T		Myco_fh_548676_T/C	MPNE_0524	548676	28	I/V
Mympn_492442_G/A	MPN_408	492442	690	D/N		Mympn_218822_G/A	MPN_165	218822	285	E/K		Myco_fh_226543_C/A	MPNE_0213	226543	257	A/E		Myco_fh_550229_A/G	MPNE_0525	550229	196	V/A
Mympn_492800_C/T	MPN_409	492800	24	T/I		Mympn_219262_A/G	MPN_166	219262	144	M/V		Myco_fh_229556_C/A	MPNE_0219	229556	77	L/I		Myco_fh_554592_A/G	MPNE_0531	554592	653	V/A
Mympn_493521_A/T	MPN_409	493521	264	R/S		Mympn_221747_T/C	MPN_170	221747	170	S/P		Myco_fh_229802_G/T	MPNE_0220	229802	35	G/V		Myco_fh_559996_A/T	MPNE_0541	559996	45	K/N
Mympn_498103_T/C	MPN_414	498103	10	F/L		Mympn_22315_T/C	MPN_019	22315	403	V/A		Myco_fh_231909_G/T	MPNE_0223	231909	19	V/F		Myco_fh_563460_C/A	MPNE_0543	563460	41	S/Y
Mympn_498268_C/G	MPN_414	498268	65	P/A		Mympn_223494_C/A	MPN_174	223494	42	H/N		Myco_fh_232826_C/A	MPNE_0224	232826	23	T/K		Myco_fh_568075_T/C	MPNE_0551	568075	245	K/E
Mympn_498313_T/G	MPN_414	498313	80	S/A		Mympn_223621_C/T	MPN_174	223621	84	A/V		Myco_fh_234326_G/T	MPNE_0225	234326	91	A/S		Myco_fh_571869_C/T	MPNE_0554	571869	741	E/K
Mympn_501508_T/C	MPN_416	501508	189	I/T		Mympn_22375_G/A	MPN_019	22375	423	G/D		Myco_fh_234749_G/A	MPNE_0225	234749	232	A/T		Myco_fh_572856_T/C	MPNE_0554	572856	412	T/A
Mympn_50388_A/G	MPN_042	50388	366	Q/R		Mympn_224465_C/T	MPN_177	224465	43	A/V		Myco_fh_237185_T/G	MPNE_0227	237185	191	Y/D		Myco_fh_582407_C/A	MPNE_0563	582407	306	N/K
Mympn_50389_A/T	MPN_042	50389	366	Q/H		Mympn_224638_G/A	MPN_177	224638	101	E/K		Myco_fh_23902_C/T	MPNE_0023	23902	299	H/Y		Myco_fh_584637_G/A	MPNE_0566	584637	186	T/I
Mympn_50393_C/G	MPN_042	50393	368	P/A		Mympn_227416_C/A	MPN_183	227416	117	H/N		Myco_fh_243568_A/G	MPNE_0231	243568	279	K/E		Myco_fh_585399_C/T	MPNE_0567	585399	38	T/I
Mympn_504050_C/T	MPN_419	504050	792	A/T		Mympn_227814_G/A	MPN_184	227814	98	V/I		Myco_fh_243580_C/A	MPNE_0231	243580	283	P/T		Myco_fh_592001_G/T	MPNE_0570	592001	177	R/S
Mympn_50478_G/C	MPN_042	50478	396	G/A		Mympn_228255_G/T	MPN_184	228255	245	V/L		Myco_fh_243695_T/G	MPNE_0231	243695	321	F/C		Myco_fh_599844_C/A	MPNE_0581	599844	82	P/Q
Mympn_516429_C/T	MPN_428	516429	47	V/M		Mympn_228258_A/G	MPN_184	228258	246	T/A		Myco_fh_246067_C/A	MPNE_0236	246067	56	P/T		Myco_fh_604116_C/T	MPNE_0586	604116	72	P/S
Mympn_516432_G/C	MPN_428	516432	46	P/A		Mympn_228292_A/C	MPN_184	228292	257	E/A		Myco_fh_246903_T/C	MPNE_0237	246903	32	I/T		Myco_fh_604815_G/A	MPNE_0586	604815	305	D/N
Mympn_51713_C/T	MPN_043	51713	27	S/L		Mympn_2302_C/A	MPN_002	2302	155	F/L		Myco_fh_247001_G/T	MPNE_0237	247001	65	G/C		Myco_fh_614443_G/T	MPNE_0593	614443	160	Q/K
Mympn_519554_C/A	MPN_431	519554	94	G/V		Mympn_231551_T/G	MPN_191	231551	35	V/G		Myco_fh_247728_C/T	MPNE_0237	247728	307	A/V		Myco_fh_62222_G/T	MPNE_0055	62222	423	S/Y
Mympn_520279_G/C	MPN_432	520279	232	H/D		Mympn_234103_G/A	MPN_194	234103	167	R/H		Myco_fh_247761_C/T	MPNE_0237	247761	318	T/M		Myco_fh_622395_G/C	MPNE_0601	622395	54	Q/E
Mympn_520387_G/A	MPN_432	520387	196	L/F		Mympn_238934_G/T	MPN_198	238934	191	D/Y		Myco_fh_247867_G/C	MPNE_0237	247867	353	Q/H		Myco_fh_622882_T/G	MPNE_0602	622882	24	E/D
Mympn_522502_C/T	MPN_434	522502	375	V/I		Mympn_23916_T/C	MPN_020	23916	299	Y/H		Myco_fh_247874_G/A	MPNE_0237	247874	356	A/T		Myco_fh_626177_A/C	MPNE_0603	626177	271	Y/D
Mympn_525655_C/T	MPN_436	525655	986	S/N		Mympn_239429_C/A	MPN_199	239429	5	L/I		Myco_fh_248800_G/T	MPNE_0239	248800	53	A/S		Myco_fh_63284_G/T	MPNE_0055	63284	69	A/E
Mympn_526897_C/A	MPN_436	526897	572	R/I		Mympn_239472_T/G	MPN_199	239472	19	I/S		Myco_fh_249103_T/A	MPNE_0239	249103	154	Y/N		Myco_fh_63342_A/C	MPNE_0055	63342	50	Y/D
Mympn_529804_C/A	MPN_437	529804	279	V/F		Mympn_240036_A/C	MPN_199	240036	207	Q/P		Myco_fh_252385_C/G	MPNE_0240	252385	104	H/D		Myco_fh_633919_C/T	MPNE_0609	633919	269	G/S
Mympn_531209_C/A	MPN_438	531209	229	A/S		Mympn_240087_C/A	MPN_199	240087	224	A/D		Myco_fh_252653_G/T	MPNE_0240	252653	193	S/I		Myco_fh_63459_T/G	MPNE_0055	63459	11	I/L
Mympn_536166_C/A	MPN_442	536166	126	V/F		Mympn_240741_G/A	MPN_199	240741	442	S/N		Myco_fh_254424_T/C	MPNE_0241	254424	491	F/S		Myco_fh_643211_G/C	MPNE_0621	643211	221	C/S
Mympn_538325_C/A	MPN_444	538325	1139	D/Y		Mympn_241098_C/T	MPN_199	241098	561	S/F		Myco_fh_257973_C/G	MPNE_0242	257973	806	Q/E		Myco_fh_652277_T/C	MPNE_0635	652277	26	L/P
Mympn_538909_G/A	MPN_444	538909	944	A/V		Mympn_241756_C/T	MPN200a	241756	61	T/I		Myco_fh_259965_G/A	MPNE_0244	259965	11	V/I		Myco_fh_653267_G/A	MPNE_0634	653267	361	S/F
Mympn_541863_T/C	MPN_445	541863	24	F/L		Mympn_242659_A/G	MPN_200	242659	226	N/S		Myco_fh_261333_A/G	MPNE_0246	261333	296	K/R		Myco_fh_65619_G/A	MPNE_0057	65619	268	S/N
Mympn_547711_C/T	MPN_449	547711	323	R/Q		Mympn_243084_A/C	MPN_200	243084	368	K/Q		Myco_fh_261615_T/G	MPNE_0246	261615	390	V/G		Myco_fh_659082_T/C	MPNE_0642	659082	539	V/A
Mympn_551857_G/C	MPN_452	551857	275	P/R		Mympn_245318_G/A	MPN_201	245318	156	E/K		Myco_fh_262044_A/G	MPNE_0246	262044	533	D/G		Myco_fh_665060_G/A	MPNE_0648	665060	347	T/I
Mympn_552924_G/A	MPN_453	552924	199	P/S		Mympn_245330_A/C	MPN_201	245330	160	T/P		Myco_fh_262385_C/A	MPNE_0246	262385	647	P/T		Myco_fh_666390_C/A	MPNE_0649	666390	181	S/I
Mympn_553723_G/T	MPN_454	553723	133	T/N		Mympn_245445_G/T	MPN_201	245445	198	C/F		Myco_fh_262761_T/C	MPNE_0246	262761	772	V/A		Myco_fh_666468_T/C	MPNE_0649	666468	155	N/S
Mympn_553997_G/A	MPN_454	553997	42	P/S		Mympn_246168_T/G	MPN_202	246168	40	D/E		Myco_fh_263453_A/G	MPNE_0246	263453	1003	T/A		Myco_fh_667191_G/A	MPNE_0650	667191	186	T/I
Mympn_556176_G/A	MPN_456	556176	747	A/V		Mympn_246187_T/C	MPN_202	246187	47	S/P		Myco_fh_264198_A/C	MPNE_0247	264198	6	I/L		Myco_fh_670676_C/G	MPNE_0654	670676	438	A/P
Mympn_564907_C/T	MPN_461	564907	173	T/M		Mympn_246196_T/C	MPN_202	246196	50	F/L		Myco_fh_275244_G/A	MPNE_0257	275244	78	A/T		Myco_fh_681001_A/C	MPNE_0666	681001	102	F/C
Mympn_565801_G/C	MPN_462	565801	189	V/L		Mympn_246679_G/A	MPN_202	246679	211	A/T		Myco_fh_275682_A/G	MPNE_0258	275682	66	D/G		Myco_fh_683663_G/A	MPNE_0668	683663	493	T/I
Mympn_565842_T/G	MPN_462	565842	202	D/E		Mympn_246716_C/A	MPN_202	246716	223	A/E		Myco_fh_276789_G/A	MPNE_0259	276789	272	D/N		Myco_fh_685449_C/T	MPNE_0669	685449	221	A/T
Mympn_565975_G/A	MPN_462	565975	247	A/T		Mympn_246972_G/A	MPN_203	246972	22	A/T		Myco_fh_280305_C/T	MPNE_0264	280305	106	P/L		Myco_fh_691409_C/T	MPNE_0675	691409	198	A/T
Mympn_567720_C/T	MPN_464	567720	277	T/I		Mympn_247820_A/C	MPN_204	247820	56	T/P		Myco_fh_280521_G/T	MPNE_0264	280521	178	G/V		Myco_fh_696642_C/A	MPNE_0680	696642	76	W/L
Mympn_569331_G/A	MPN_466	569331	127	S/L		Mympn_248656_C/T	MPN_205	248656	32	T/I		Myco_fh_280545_G/C	MPNE_0264	280545	186	R/P		Myco_fh_704981_C/A	MPNE_0689	704981	302	L/F
Mympn_570787_G/T	MPN_468	570787	2	L/F		Mympn_248754_T/G	MPN_205	248754	65	C/G		Myco_fh_281748_C/A	MPNE_0265	281748	112	A/D		Myco_fh_715063_A/G	MPNE_0699	715063	197	Y/H
Mympn_571208_G/A	MPN_468	571208	143	D/N		Mympn_249481_T/C	MPN_205	249481	307	V/A		Myco_fh_281993_G/T	MPNE_0265	281993	194	A/S		Myco_fh_719072_G/A	MPNE_0703	719072	44	L/F
Mympn_576086_G/A	MPN_474	576086	286	P/L		Mympn_249514_T/C	MPN_205	249514	318	M/T		Myco_fh_282012_G/A	MPNE_0265	282012	200	S/N		Myco_fh_719739_G/A	MPNE_0705	719739	223	P/S
Mympn_580082_C/T	MPN_475	580082	226	G/R		Mympn_250785_A/T	MPN_207	250785	154	N/Y		Myco_fh_284305_G/A	MPNE_0266	284305	483	S/N		Myco_fh_722987_C/T	MPNE_0708	722987	146	D/N
Mympn_58165_C/A	MPN_048	58165	94	H/N		Mympn_254067_G/C	MPN_208	254067	104	D/H		Myco_fh_284422_G/A	MPNE_0266	284422	522	S/N		Myco_fh_723128_C/T	MPNE_0708	723128	99	E/K
Mympn_58585_T/G	MPN_048	58585	234	S/A		Mympn_254335_T/G	MPN_208	254335	193	I/S		Myco_fh_28545_G/T	MPNE_0026	28545	105	Q/H		Myco_fh_725225_C/A	MPNE_0711	725225	377	G/V
Mympn_58658_C/A	MPN_048	58658	258	T/N		Mympn_256106_C/T	MPN_209	256106	491	S/F		Myco_fh_285860_A/C	MPNE_0268	285860	53	T/P		Myco_fh_72900_G/A	MPNE_0065	72900	280	E/K
Mympn_586947_A/G	MPN_483	586947	59	Q/R		Mympn_259405_C/G	MPN_210	259405	722	I/M		Myco_fh_285898_A/G	MPNE_0268	285898	65	I/M		Myco_fh_729918_G/A	MPNE_0715	729918	254	P/S
Mympn_58744_A/C	MPN_048	58744	287	N/H		Mympn_259655_G/C	MPN_210	259655	806	E/Q		Myco_fh_286200_G/A	MPNE_0268	286200	166	R/H		Myco_fh_735019_C/T	MPNE_0723	735019	668	E/K
Mympn_590247_C/T	MPN_486	590247	109	S/F		Mympn_261647_G/A	MPN_212	261647	11	V/I		Myco_fh_286349_C/T	MPNE_0268	286349	216	P/S		Myco_fh_735700_G/A	MPNE_0723	735700	441	P/S
Mympn_592511_G/A	MPN_489	592511	1264	H/Y		Mympn_26209_C/T	MPN_021	26209	17	S/F		Myco_fh_286446_G/T	MPNE_0268	286446	248	W/L		Myco_fh_743648_G/T	MPNE_0726	743648	152	H/Q
Mympn_593860_G/A	MPN_489	593860	814	T/I		Mympn_263297_G/T	MPN_213	263297	390	G/V		Myco_fh_287664_C/A	MPNE_0269	287664	173	S/R		Myco_fh_744553_G/A	MPNE_0728	744553	10	V/I
Mympn_595221_A/T	MPN_489	595221	360	S/R		Mympn_263726_G/A	MPN_213	263726	533	G/D		Myco_fh_291169_G/A	MPNE_0272	291169	176	G/S		Myco_fh_74520_G/A	MPNE_0067	74520	239	A/T
Mympn_595222_C/T	MPN_489	595222	360	S/N		Mympn_264067_A/C	MPN_213	264067	647	T/P		Myco_fh_293418_A/G	MPNE_0275	293418	241	K/E		Myco_fh_7465_A/C	MPNE_0006	7465	57	K/Q
Mympn_595337_T/A	MPN_489	595337	322	T/S		Mympn_264443_C/T	MPN_213	264443	772	A/V		Myco_fh_293420_G/T	MPNE_0275	293420	241	K/N		Myco_fh_751524_C/A	MPNE_0735	751524	312	M/I
Mympn_595814_T/C	MPN_489	595814	163	I/V		Mympn_264623_G/A	MPN_213	264623	832	R/Q		Myco_fh_29410_G/A	MPNE_0026	29410	394	D/N		Myco_fh_752231_T/C	MPNE_0735	752231	77	N/D
Mympn_598477_T/C	MPN_491	598477	193	I/T		Mympn_265135_G/A	MPN_213	265135	1003	A/T		Myco_fh_295204_G/T	MPNE_0277	295204	109	K/N		Myco_fh_752837_G/A	MPNE_0736	752837	98	E/K
Mympn_598740_A/G	MPN_491	598740	281	K/E		Mympn_265880_C/A	MPN_215	265880	6	L/I		Myco_fh_295693_G/A	MPNE_0276	295693	115	P/L		Myco_fh_755253_T/G	MPNE_0738	755253	334	F/V
Mympn_599681_G/A	MPN_492	599681	234	P/S		Mympn_267279_T/C	MPN_216	267279	70	Y/H		Myco_fh_296504_A/G	MPNE_0278	296504	143	D/G		Myco_fh_756840_G/A	MPNE_0740	756840	46	A/T
Mympn_599779_G/T	MPN_492	599779	201	P/Q		Mympn_268357_T/G	MPN_217	268357	52	S/A		Myco_fh_29747_T/C	MPNE_0026	29747	506	L/P		Myco_fh_761652_T/C	MPNE_0745	761652	108	N/S
Mympn_600755_T/C	MPN_493	600755	73	N/S		Mympn_268488_G/T	MPN_217	268488	95	M/I		Myco_fh_297636_A/G	MPNE_0280	297636	74	E/G		Myco_fh_765803_A/C	MPNE_0751	765803	126	I/S
Mympn_600771_T/C	MPN_493	600771	68	T/A		Mympn_270477_A/T	MPN_218	270477	347	Y/F		Myco_fh_299800_A/G	MPNE_0282	299800	124	K/R		Myco_fh_772361_G/A	MPNE_0760	772361	74	A/T
Mympn_602662_C/T	MPN_496	602662	356	G/S		Mympn_271253_T/C	MPN_218	271253	606	Y/H		Myco_fh_302243_T/C	MPNE_0284	302243	297	I/T		Myco_fh_775916_G/T	MPNE_0766	775916	225	F/L
Mympn_602982_G/A	MPN_496	602982	249	T/M		Mympn_27370_G/A	MPN_022	27370	19	V/I		Myco_fh_302407_C/T	MPNE_0284	302407	352	L/F		Myco_fh_776573_A/G	MPNE_0767	776573	398	C/R
Mympn_606364_A/T	MPN_500	606364	49	R/S		Mympn_275257_G/A	MPN_223	275257	229	M/I		Myco_fh_303021_T/C	MPNE_0285	303021	107	V/A		Myco_fh_776597_C/A	MPNE_0767	776597	390	G/W
Mympn_606401_G/C	MPN_500	606401	62	A/P		Mympn_276928_A/G	MPN_225	276928	78	T/A		Myco_fh_303573_C/T	MPNE_0286	303573	64	T/I		Myco_fh_777314_C/T	MPNE_0767	777314	151	G/R
Mympn_61030_A/C	MPN_049	61030	471	H/P		Mympn_277366_G/A	MPN_226	277366	66	G/D		Myco_fh_303641_T/C	MPNE_0286	303641	87	F/L		Myco_fh_777345_G/T	MPNE_0767	777345	140	N/K
Mympn_611268_C/G	MPN_503	611268	82	P/A		Mympn_278605_A/G	MPN_227	278605	316	T/A		Myco_fh_303674_T/G	MPNE_0286	303674	98	L/V		Myco_fh_784666_G/A	MPNE_0776	784666	193	V/I
Mympn_611348_C/A	MPN_503	611348	108	N/K		Mympn_282205_T/G	MPN_232	282205	178	V/G		Myco_fh_30397_G/T	MPNE_0028	30397	56	M/I		Myco_fh_785140_G/A	MPNE_0777	785140	103	R/H
Mympn_612056_A/C	MPN_503	612056	344	K/N		Mympn_282229_C/G	MPN_232	282229	186	P/R		Myco_fh_304398_G/A	MPNE_0287	304398	173	G/S		Myco_fh_785963_C/T	MPNE_0778	785963	60	V/M
Mympn_612073_G/C	MPN_503	612073	350	G/A		Mympn_283677_T/G	MPN_233	283677	194	S/A		Myco_fh_304875_C/A	MPNE_0288	304875	82	D/E		Myco_fh_790292_G/C	MPNE_0782	790292	278	A/G
Mympn_615487_G/T	MPN_506	615487	208	S/I		Mympn_283696_A/G	MPN_233	283696	200	N/S		Myco_fh_306162_A/G	MPNE_0289	306162	294	K/R		Myco_fh_797437_T/C	MPNE_0790	797437	235	K/R
Mympn_618193_T/G	MPN_507	618193	276	N/K		Mympn_28559_T/G	MPN_023	28559	105	H/Q		Myco_fh_307078_A/G	MPNE_0290	307078	249	K/E		Myco_fh_79798_A/G	MPNE_0073	79798	24	D/G
Mympn_619003_G/A	MPN_508	619003	245	P/S		Mympn_287544_C/A	MPN_236	287544	53	P/T		Myco_fh_308261_G/A	MPNE_0291	308261	72	V/I		Myco_fh_79918_G/T	MPNE_0073	79918	64	G/V
Mympn_619032_G/T	MPN_508	619032	235	P/H		Mympn_287582_G/A	MPN_236	287582	65	M/I		Myco_fh_308832_T/G	MPNE_0291	308832	262	I/S		Myco_fh_79932_C/G	MPNE_0073	79932	69	Q/E
Mympn_62162_T/C	MPN_050	62162	448	T/A		Mympn_288033_T/C	MPN_236	288033	216	S/P		Myco_fh_309197_G/A	MPNE_0291	309197	384	G/S		Myco_fh_80043_G/T	MPNE_0073	80043	106	V/F
Mympn_62248_C/T	MPN_050	62248	419	G/D		Mympn_292853_A/G	MPN_240	292853	176	S/G		Myco_fh_309611_C/T	MPNE_0292	309611	4	S/F		Myco_fh_801498_A/G	MPNE_0795	801498	29	F/S
Mympn_623128_A/G	MPN_510	623128	375	Y/H		Mympn_29424_A/G	MPN_023	29424	394	N/D		Myco_fh_310261_G/A	MPNE_0292	310261	221	V/I		Myco_fh_80178_G/T	MPNE_0073	80178	151	V/F
Mympn_623389_G/C	MPN_510	623389	288	H/D		Mympn_295030_T/C	MPN_243	295030	217	I/T		Myco_fh_311008_C/T	MPNE_0293	311008	146	P/S		Myco_fh_802268_C/T	MPNE_0796	802268	1656	V/I
Mympn_625686_C/T	MPN_512	625686	152	E/K		Mympn_295101_G/A	MPN_243	295101	241	D/N		Myco_fh_311763_G/T	MPNE_0293	311763	397	M/I		Myco_fh_87031_T/C	MPNE_0082	87031	286	N/D
Mympn_630132_T/G	MPN_515	630132	717	E/D		Mympn_295103_T/G	MPN_243	295103	241	D/E		Myco_fh_312252_T/A	MPNE_0293	312252	560	N/K		Myco_fh_9757_A/G	MPNE_0008	9757	197	K/E
Mympn_63079_G/A	MPN_050	63079	142	T/I		Mympn_29761_C/T	MPN_023	29761	506	P/L		Myco_fh_313028_A/G	MPNE_0294	313028	111	T/A
Mympn_63440_C/T	MPN_050	63440	22	V/M		Mympn_298378_C/T	MPN_247	298378	17	P/L		Myco_fh_313048_C/A	MPNE_0294	313048	117	N/K
Mympn_63576_A/G	MPN_051	63576	358	V/A		Mympn_299319_G/A	MPN_248	299319	74	G/E		Myco_fh_313154_G/A	MPNE_0294	313154	153	D/N
Mympn_638211_G/A	MPN_518	638211	328	A/V		Mympn_301483_G/A	MPN_250	301483	124	R/K		Myco_fh_315064_C/T	MPNE_0296	315064	185	T/M
Mympn_640524_C/A	MPN_520	640524	732	V/L		Mympn_30238_C/A	MPN_024	30238	145	N/K		Myco_fh_315079_G/A	MPNE_0296	315079	190	S/N
Mympn_651540_C/T	MPN_530	651540	49	T/I		Mympn_303926_C/T	MPN_252	303926	297	T/I		Myco_fh_315687_A/G	MPNE_0297	315687	239	S/P
Mympn_65207_C/G	MPN_052	65207	126	A/G		Mympn_304090_T/C	MPN_252	304090	352	F/L		Myco_fh_318081_C/A	MPNE_0301	318081	21	A/E
Mympn_654951_T/G	MPN_532	654951	8	D/A		Mympn_30411_T/G	MPN_025	30411	56	I/M		Myco_fh_318237_C/G	MPNE_0301	318237	73	A/G
Mympn_656630_C/T	MPN_534	656630	46	A/V		Mympn_304704_C/T	MPN_253	304704	115	A/V		Myco_fh_318740_G/A	MPNE_0301	318740	241	D/N
Mympn_658869_A/C	MPN_537	658869	266	Y/D		Mympn_305324_C/T	MPN_254	305324	87	L/F		Myco_fh_319233_A/G	MPNE_0301	319233	405	N/S
Mympn_659386_G/T	MPN_537	659386	93	N/K		Mympn_305357_G/T	MPN_254	305357	98	V/L		Myco_fh_322721_C/T	MPNE_0307	322721	70	A/V
Mympn_660491_A/G	MPN_539	660491	63	T/A		Mympn_306434_G/A	MPN_256	306434	41	S/N		Myco_fh_322832_T/C	MPNE_0306	322832	125	K/R
Mympn_663278_G/A	MPN_544	663278	166	V/I		Mympn_306558_A/C	MPN_256	306558	82	E/D		Myco_fh_323106_C/A	MPNE_0306	323106	34	V/F
Mympn_666039_G/T	MPN_546	666039	183	H/N		Mympn_306674_C/T	MPN_256	306674	121	T/I		Myco_fh_32351_A/C	MPNE_0029	32351	221	S/A
Mympn_668392_G/A	MPN_548	668392	302	A/V		Mympn_307845_G/A	MPN_257	307845	294	R/K		Myco_fh_326699_G/A	MPNE_0313	326699	25	A/T
Mympn_676769_T/C	MPN_556	676769	179	H/R		Mympn_308047_G/A	MPN_258	308047	18	G/S		Myco_fh_327090_C/T	MPNE_0313	327090	155	T/I
Mympn_683033_G/T	MPN_562	683033	67	H/N		Mympn_308157_C/G	MPN_258	308157	54	F/L		Myco_fh_328313_G/A	MPNE_0314	328313	172	R/Q
Mympn_684220_G/T	MPN_563	684220	102	N/K		Mympn_308602_G/A	MPN_258	308602	203	G/S		Myco_fh_328766_C/T	MPNE_0314	328766	323	A/V
Mympn_688914_A/G	MPN_567	688914	514	S/P		Mympn_308761_G/A	MPN_258	308761	256	E/K		Myco_fh_332194_G/T	MPNE_0317	332194	201	D/Y
Mympn_689632_T/G	MPN_567	689632	274	E/D		Mympn_309944_A/G	MPN_259	309944	72	I/V		Myco_fh_332339_C/A	MPNE_0317	332339	249	T/N
Mympn_68971_G/T	MPN_054	68971	115	M/I		Mympn_310515_G/T	MPN_259	310515	262	S/I		Myco_fh_332644_G/T	MPNE_0317	332644	351	V/L
Mympn_691359_G/T	MPN_568	691359	24	H/N		Mympn_310880_A/G	MPN_259	310880	384	S/G		Myco_fh_335104_A/G	MPNE_0322	335104	104	K/E
Mympn_692843_G/T	MPN_571	692843	465	N/K		Mympn_313446_T/G	MPN_261	313446	397	I/M		Myco_fh_33545_A/C	MPNE_0031	33545	168	N/H
Mympn_693351_A/G	MPN_571	693351	296	V/A		Mympn_313935_A/T	MPN_261	313935	560	K/N		Myco_fh_336179_A/G	MPNE_0324	336179	30	I/V
Mympn_697241_A/G	MPN_573	697241	28	V/A		Mympn_314199_C/A	MPN_261	314199	648	N/K		Myco_fh_336621_A/G	MPNE_0324	336621	177	D/G
Mympn_698105_C/T	MPN_575	698105	30	G/E		Mympn_314711_G/A	MPN_262	314711	111	A/T		Myco_fh_336654_T/C	MPNE_0324	336654	188	L/S
Mympn_701701_C/T	MPN_578	701701	53	P/S		Mympn_314837_A/G	MPN_262	314837	153	N/D		Myco_fh_337476_G/T	MPNE_0324	337476	462	G/V
Mympn_704104_G/A	MPN_582	704104	338	T/I		Mympn_314891_A/G	MPN_262	314891	171	T/A		Myco_fh_337761_G/T	MPNE_0324	337761	557	G/V
Mympn_704950_A/G	MPN_582	704950	56	F/S		Mympn_315563_C/G	MPN_262	315563	395	Q/E		Myco_fh_339013_G/A	MPNE_0325	339013	152	A/T
Mympn_708539_T/C	MPN_586	708539	231	K/E		Mympn_316762_A/G	MPN_264	316762	190	N/S		Myco_fh_339025_G/A	MPNE_0325	339025	156	A/T
Mympn_709316_A/C	MPN_587	709316	81	L/W		Mympn_317370_G/A	MPN_265	317370	240	P/S		Myco_fh_339037_G/A	MPNE_0325	339037	160	A/T
Mympn_709973_T/C	MPN_588	709973	413	Y/C		Mympn_319920_G/C	MPN_269	319920	73	G/A		Myco_fh_339049_G/A	MPNE_0325	339049	164	A/T
Mympn_712515_G/A	MPN_590	712515	59	P/L		Mympn_320916_G/A	MPN_269	320916	405	S/N		Myco_fh_339121_G/A	MPNE_0325	339121	188	A/T
Mympn_7194_C/G	MPN_004	7194	792	R/G		Mympn_32357_G/T	MPN_027	32357	224	Q/K		Myco_fh_339133_G/A	MPNE_0325	339133	192	A/T
Mympn_736231_T/C	MPN_613	736231	330	N/S		Mympn_32366_C/A	MPN_027	32366	221	A/S		Myco_fh_339212_A/C	MPNE_0325	339212	218	D/A
Mympn_73691_A/G	MPN_057	73691	251	T/A		Mympn_324405_T/C	MPN_272	324405	70	V/A		Myco_fh_345880_C/A	MPNE_0331	345880	132	P/T
Mympn_740633_A/G	MPN_618	740633	571	V/A		Mympn_324516_C/T	MPN_273	324516	125	R/K		Myco_fh_346193_G/T	MPNE_0333	346193	2	G/V
Mympn_746087_G/A	MPN_620	746087	537	T/I		Mympn_324790_A/C	MPN_273	324790	34	F/V		Myco_fh_346465_A/G	MPNE_0333	346465	93	T/A
Mympn_747783_C/T	MPN_621	747783	549	A/T		Mympn_327817_C/T	MPN_277	327817	321	T/I		Myco_fh_346744_A/C	MPNE_0332	346744	156	L/V
Mympn_750022_G/C	MPN_623	750022	58	G/A		Mympn_328775_T/C	MPN_278	328775	164	I/T		Myco_fh_347366_C/T	MPNE_0334	347366	253	G/S
Mympn_750366_A/G	MPN_623	750366	173	S/G		Mympn_329998_A/G	MPN_279	329998	172	Q/R		Myco_fh_350257_C/A	MPNE_0339	350257	2	A/D
Mympn_752272_G/A	MPN_626	752272	51	G/D		Mympn_330451_T/C	MPN_279	330451	323	V/A		Myco_fh_351986_G/A	MPNE_0342	351986	45	S/N
Mympn_757075_C/A	MPN_630	757075	237	V/F		Mympn_334209_C/A	MPN_281	334209	310	N/K		Myco_fh_353110_A/G	MPNE_0342	353110	420	K/E
Mympn_757089_C/T	MPN_630	757089	232	G/D		Mympn_334330_T/G	MPN_281	334330	351	L/V		Myco_fh_353192_T/C	MPNE_0342	353192	447	V/A
Mympn_758012_C/T	MPN_631	758012	48	S/F		Mympn_334796_C/A	MPN_282	334796	10	S/Y		Myco_fh_362064_C/A	MPNE_0358	362064	450	Q/K
Mympn_759104_A/G	MPN_632	759104	120	T/A		Mympn_33560_C/A	MPN_028	33560	168	H/N		Myco_fh_363059_A/C	MPNE_0359	363059	171	H/P
Mympn_759690_C/T	MPN_633	759690	38	A/V		Mympn_336788_G/A	MPN_283	336788	55	E/K		Myco_fh_363308_G/A	MPNE_0359	363308	254	R/H
Mympn_765258_A/G	MPN_638	765258	287	K/E		Mympn_337863_G/A	MPN_284	337863	32	V/I		Myco_fh_369472_G/T	MPNE_0362	369472	71	S/I
Mympn_765454_G/A	MPN_638	765454	352	C/Y		Mympn_338305_G/A	MPN_284	338305	179	G/D		Myco_fh_370883_C/T	MPNE_0363	370883	187	A/V
Mympn_766603_G/A	MPN_640	766603	232	S/L		Mympn_338338_C/T	MPN_284	338338	190	S/L		Myco_fh_372020_G/T	MPNE_0366	372020	96	D/Y
Mympn_771955_C/T	MPN_646	771955	128	G/S		Mympn_339160_T/G	MPN_284	339160	464	V/G		Myco_fh_372676_T/C	MPNE_0367	372676	176	I/T
Mympn_772987_C/T	MPN_647	772987	82	S/N		Mympn_339445_T/G	MPN_284	339445	559	V/G		Myco_fh_373039_C/T	MPNE_0367	373039	297	A/V
Mympn_775004_C/T	MPN_649	775004	16	V/I		Mympn_339592_G/A	MPN_284	339592	608	S/N		Myco_fh_373503_G/A	MPNE_0368	373503	142	G/D
Mympn_777769_G/T	MPN_652	777769	97	D/Y		Mympn_341768_T/C	MPN_286	341768	45	S/P		Myco_fh_374177_G/A	MPNE_0368	374177	367	A/T
Mympn_782576_T/G	MPN_657	782576	170	D/A		Mympn_341928_C/T	MPN_286	341928	98	A/V		Myco_fh_374305_A/C	MPNE_0368	374305	409	Q/H
Mympn_782712_C/A	MPN_657	782712	125	G/W		Mympn_342089_A/G	MPN_286	342089	152	T/A		Myco_fh_375626_A/C	MPNE_0371	375626	33	M/L
Mympn_783014_C/T	MPN_657	783014	24	R/K		Mympn_342417_G/A	MPN_286	342417	261	G/D		Myco_fh_375963_C/T	MPNE_0371	375963	145	A/V
Mympn_785856_C/T	MPN_661	785856	95	A/T		Mympn_342786_C/A	MPN_286	342786	384	P/Q		Myco_fh_376157_G/A	MPNE_0371	376157	210	A/T
Mympn_786135_C/T	MPN_661	786135	2	D/N		Mympn_342786_C/T	MPN_286	342786	384	P/L		Myco_fh_376177_C/A	MPNE_0371	376177	216	F/L
Mympn_787574_G/A	MPN_664	787574	190	H/Y		Mympn_342791_G/C	MPN_286	342791	386	G/R		Myco_fh_376448_G/T	MPNE_0371	376448	307	V/L
Mympn_789130_C/A	MPN_665	789130	66	A/S		Mympn_342822_G/C	MPN_286	342822	396	G/A		Myco_fh_376631_A/G	MPNE_0371	376631	368	T/A
Mympn_795034_G/T	MPN_671	795034	466	D/E		Mympn_3445_G/A	MPN_003	3445	193	A/T		Myco_fh_376670_G/T	MPNE_0371	376670	381	A/S
Mympn_79523_T/C	MPN_062	79523	164	I/T		Mympn_344765_C/T	MPN_288	344765	17	S/F		Myco_fh_377248_C/T	MPNE_0372	377248	90	A/V
Mympn_79799_C/A	MPN_063	79799	16	A/D		Mympn_347562_A/C	MPN_289	347562	132	T/P		Myco_fh_37794_G/C	MPNE_0037	37794	1108	A/G
Mympn_802121_T/C	MPN_678	802121	443	M/V		Mympn_347875_T/G	MPN_290	347875	2	V/G		Myco_fh_37855_C/T	MPNE_0037	37855	1088	D/N
Mympn_80350_G/T	MPN_063	80350	200	V/F		Mympn_348147_G/A	MPN_290	348147	93	A/T		Myco_fh_379010_C/T	MPNE_0373	379010	9	R/C
Mympn_811835_T/C	MPN_684	811835	236	K/E		Mympn_348426_C/A	MPN_291	348426	156	V/L		Myco_fh_381480_G/A	MPNE_0376	381480	40	G/E
Mympn_81271_A/C	MPN_064	81271	286	K/N		Mympn_349048_T/C	MPN_292	349048	253	S/G		Myco_fh_382529_A/G	MPNE_0377	382529	228	D/G
Mympn_88094_C/A	MPN_074	88094	83	R/L		Mympn_349218_T/C	MPN_292	349218	196	N/S		Myco_fh_383501_C/A	MPNE_0377	383501	552	A/E
Mympn_89996_C/T	MPN_076	89996	333	S/N		Mympn_350256_C/T	MPN_293	350256	35	G/S		Myco_fh_384487_G/A	MPNE_0379	384487	7	A/T
Mympn_98661_C/A	MPN_080	98661	752	T/N		Mympn_351939_A/C	MPN_297	351939	2	D/A		Myco_fh_384519_G/T	MPNE_0379	384519	17	K/N
Mympn_99627_C/T	MPN_080	99627	1074	T/I		Mympn_353397_G/A	MPN_299	353397	222	D/N		Myco_fh_384927_G/A	MPNE_0380	384927	60	C/Y
						Mympn_353668_A/G	MPN_300	353668	45	N/S		Myco_fh_385671_C/A	MPNE_0381	385671	206	L/I
						Mympn_354792_G/A	MPN_300	354792	420	E/K		Myco_fh_38695_G/T	MPNE_0037	38695	808	L/M
						Mympn_35557_C/G	MPN_031	35557	195	Q/E		Myco_fh_387065_C/A	MPNE_0383	387065	244	P/T
						Mympn_356592_A/C	MPN_302	356592	303	Y/S		Myco_fh_38737_T/C	MPNE_0037	38737	794	K/E
						Mympn_359854_A/G	MPN_305	359854	19	M/V		Myco_fh_387618_T/C	MPNE_0384	387618	125	L/P
						Mympn_360072_T/G	MPN_305	360072	91	F/L		Myco_fh_389844_C/T	MPNE_0385	389844	399	R/C
						Mympn_360286_A/G	MPN_305	360286	163	T/A		Myco_fh_389950_C/T	MPNE_0385	389950	434	A/V
						Mympn_363747_A/C	MPN_308	363747	450	K/Q		Myco_fh_39054_T/C	MPNE_0037	39054	688	D/G
						Mympn_364273_G/A	MPN_309	364273	15	A/T		Myco_fh_394131_C/G	MPNE_0388	394131	216	Q/E
						Mympn_364736_C/A	MPN_309	364736	169	P/H		Myco_fh_394200_C/A	MPNE_0388	394200	239	H/N
						Mympn_365555_T/C	MPN_310	365555	30	C/R		Myco_fh_394293_G/A	MPNE_0388	394293	270	E/K
						Mympn_365691_A/C	MPN_310	365691	75	N/T		Myco_fh_394423_C/T	MPNE_0388	394423	313	A/V
						Mympn_366311_A/G	MPN_310	366311	282	T/A		Myco_fh_394541_C/T	MPNE_0389	394541	30	T/I
						Mympn_366789_G/A	MPN_310	366789	441	R/Q		Myco_fh_395104_A/G	MPNE_0389	395104	218	S/G
						Mympn_368457_G/A	MPN_310	368457	997	R/K		Myco_fh_395152_G/A	MPNE_0389	395152	234	G/S
						Mympn_368457_G/C	MPN_310	368457	997	R/T		Myco_fh_396399_G/T	MPNE_0389	396399	649	M/I
						Mympn_370005_G/A	MPN_310	370005	1513	S/N		Myco_fh_396604_G/T	MPNE_0389	396604	718	A/S
						Mympn_37004_C/A	MPN_034	37004	1376	M/I		Myco_fh_396941_A/G	MPNE_0390	396941	263	V/A
						Mympn_371150_T/G	MPN_311	371150	71	I/S		Myco_fh_397821_T/G	MPNE_0391	397821	8	I/M
						Mympn_37179_T/C	MPN_034	37179	1318	K/R		Myco_fh_398228_G/A	MPNE_0391	398228	144	S/N
						Mympn_372561_T/C	MPN_312	372561	187	V/A		Myco_fh_400249_C/T	MPNE_0392	400249	174	P/L
						Mympn_374355_C/T	MPN_315	374355	176	T/I		Myco_fh_402134_A/G	MPNE_0393	402134	191	T/A
						Mympn_374718_T/C	MPN_315	374718	297	V/A		Myco_fh_402556_A/C	MPNE_0394	402556	105	R/S
						Mympn_375182_A/G	MPN_316	375182	142	D/G		Myco_fh_402750_C/T	MPNE_0394	402750	170	A/V
						Mympn_375856_A/G	MPN_316	375856	367	T/A		Myco_fh_403055_A/G	MPNE_0394	403055	272	T/A
						Mympn_375984_C/A	MPN_316	375984	409	H/Q		Myco_fh_403095_G/T	MPNE_0394	403095	285	S/I
						Mympn_377304_C/A	MPN_318	377304	33	L/M		Myco_fh_406823_G/A	MPNE_0396	406823	215	V/I
						Mympn_377367_G/C	MPN_318	377367	54	V/L		Myco_fh_407600_G/T	MPNE_0396	407600	474	A/S
						Mympn_378019_A/G	MPN_318	378019	271	D/G		Myco_fh_40784_G/T	MPNE_0037	40784	111	F/L
						Mympn_378073_C/T	MPN_318	378073	289	A/V		Myco_fh_40887_A/G	MPNE_0037	40887	77	V/A
						Mympn_37809_C/G	MPN_034	37809	1108	G/A		Myco_fh_409250_G/A	MPNE_0398	409250	9	E/K
						Mympn_378348_T/G	MPN_318	378348	381	S/A		Myco_fh_410314_G/A	MPNE_0399	410314	66	R/K
						Mympn_37870_T/C	MPN_034	37870	1088	N/D		Myco_fh_412338_G/A	MPNE_0401	412338	72	R/K
						Mympn_378926_T/C	MPN_319	378926	90	V/A		Myco_fh_412535_G/T	MPNE_0401	412535	138	D/Y
						Mympn_380685_G/A	MPN_320	380685	8	A/T		Myco_fh_413325_C/T	MPNE_0402	413325	9	T/I
						Mympn_381489_G/A	MPN_320	381489	276	D/N		Myco_fh_41535_G/A	MPNE_0038	41535	48	D/N
						Mympn_383158_A/G	MPN_323	383158	40	E/G		Myco_fh_416276_T/C	MPNE_0407	416276	207	H/R
						Mympn_384207_G/A	MPN_324	384207	228	G/D		Myco_fh_416615_C/A	MPNE_0407	416615	94	G/V
						Mympn_386165_A/G	MPN_326	386165	12	T/A		Myco_fh_416819_C/T	MPNE_0407	416819	26	G/D
						Mympn_386165_A/T	MPN_326	386165	12	T/S		Myco_fh_41804_G/T	MPNE_0038	41804	137	K/N
						Mympn_386605_A/G	MPN_327	386605	60	Y/C		Myco_fh_418364_C/A	MPNE_0408	418364	5	K/N
						Mympn_386605_A/T	MPN_327	386605	60	Y/F		Myco_fh_419990_G/A	MPNE_0409	419990	102	H/Y
						Mympn_38752_C/T	MPN_034	38752	794	E/K		Myco_fh_420095_T/C	MPNE_0409	420095	67	N/D
						Mympn_389296_C/T	MPN_331	389296	125	P/L		Myco_fh_421098_G/T	MPNE_0410	421098	177	P/T
						Mympn_39069_C/T	MPN_034	39069	688	G/D		Myco_fh_422060_A/G	MPNE_0411	422060	103	L/P
						Mympn_391522_T/C	MPN_332	391522	399	C/R		Myco_fh_422076_C/G	MPNE_0411	422076	98	D/H
						Mympn_391628_T/C	MPN_332	391628	434	V/A		Myco_fh_422477_C/A	MPNE_0412	422477	406	V/L
						Mympn_393427_C/T	MPN_333	393427	173	T/M		Myco_fh_423295_A/T	MPNE_0412	423295	133	M/K
						Mympn_394107_A/G	MPN_333	394107	400	T/A		Myco_fh_423299_G/T	MPNE_0412	423299	132	Q/K
						Mympn_394836_C/A	MPN_333	394836	643	Q/K		Myco_fh_423815_G/A	MPNE_0413	423815	612	A/V
						Mympn_395810_G/C	MPN_334	395810	216	E/Q		Myco_fh_424870_A/C	MPNE_0413	424870	260	D/E
						Mympn_395879_A/C	MPN_334	395879	239	N/H		Myco_fh_42520_G/A	MPNE_0038	42520	376	S/N
						Mympn_395972_A/G	MPN_334	395972	270	K/E		Myco_fh_426524_G/T	MPNE_0415	426524	236	L/F
						Mympn_396102_T/C	MPN_334	396102	313	V/A		Myco_fh_427233_G/C	MPNE_0415	427233	473	A/P
						Mympn_396102_T/G	MPN_334	396102	313	V/G		Myco_fh_427654_C/A	MPNE_0418	427654	2	H/N
						Mympn_396220_T/C	MPN_335	396220	30	I/T		Myco_fh_429192_A/T	MPNE_0420	429192	143	T/S
						Mympn_396783_G/A	MPN_335	396783	218	G/S		Myco_fh_430761_G/A	MPNE_0421	430761	306	C/Y
						Mympn_396831_A/G	MPN_335	396831	234	S/G		Myco_fh_431676_C/A	MPNE_0422	431676	114	R/S
						Mympn_398620_G/A	MPN_336	398620	258	A/V		Myco_fh_432993_G/A	MPNE_0422	432993	553	V/I
						Mympn_399322_G/T	MPN_336	399322	24	A/D		Myco_fh_433207_T/C	MPNE_0422	433207	624	L/P
						Mympn_399500_G/T	MPN_337	399500	8	M/I		Myco_fh_433708_T/C	MPNE_0422	433708	791	F/S
						Mympn_399907_A/G	MPN_337	399907	144	N/S		Myco_fh_434554_T/G	MPNE_0423	434554	267	F/V
						Mympn_401928_T/C	MPN_338	401928	195	L/P		Myco_fh_43600_C/T	MPNE_0039	43600	12	S/F
						Mympn_403813_G/A	MPN_339	403813	191	A/T		Myco_fh_437610_A/G	MPNE_0426	437610	85	I/V
						Mympn_404235_C/A	MPN_340	404235	105	S/R		Myco_fh_437643_A/G	MPNE_0426	437643	96	K/E
						Mympn_404734_G/A	MPN_340	404734	272	A/T		Myco_fh_437797_A/G	MPNE_0426	437797	147	D/G
						Mympn_404774_T/G	MPN_340	404774	285	I/S		Myco_fh_438300_A/G	MPNE_0427	438300	165	L/P
						Mympn_404971_G/A	MPN_340	404971	351	D/N		Myco_fh_438526_T/C	MPNE_0427	438526	90	S/G
						Mympn_408503_A/G	MPN_342	408503	215	I/V		Myco_fh_44355_A/G	MPNE_0039	44355	264	I/V
						Mympn_40902_G/A	MPN_034	40902	77	A/V		Myco_fh_443596_G/T	MPNE_0433	443596	371	S/I
						Mympn_409280_T/G	MPN_342	409280	474	S/A		Myco_fh_444374_G/A	MPNE_0434	444374	378	A/V
						Mympn_410176_A/T	MPN_343	410176	102	E/D		Myco_fh_444796_T/G	MPNE_0434	444796	237	K/N
						Mympn_414199_A/G	MPN_347	414199	72	K/R		Myco_fh_444866_G/C	MPNE_0434	444866	214	A/G
						Mympn_418681_T/C	MPN_351	418681	26	D/G		Myco_fh_445164_T/A	MPNE_0434	445164	115	T/S
						Mympn_421852_A/G	MPN_353	421852	102	Y/H		Myco_fh_445388_C/A	MPNE_0434	445388	40	G/V
						Mympn_421957_C/T	MPN_353	421957	67	D/N		Myco_fh_44614_A/G	MPNE_0039	44614	350	Q/R
						Mympn_423922_G/A	MPN_355	423922	106	P/L		Myco_fh_44655_G/A	MPNE_0039	44655	364	A/T
						Mympn_423938_G/C	MPN_355	423938	101	H/D		Myco_fh_449573_T/C	MPNE_0437	449573	523	K/R
						Mympn_425157_T/A	MPN_356	425157	95	K/M		Myco_fh_450039_C/T	MPNE_0437	450039	368	A/T
						Mympn_425161_T/G	MPN_356	425161	94	K/Q		Myco_fh_450164_A/G	MPNE_0437	450164	326	L/S
						Mympn_425677_A/G	MPN_357	425677	612	V/A		Myco_fh_45064_C/T	MPNE_0039	45064	500	A/V
						Mympn_426113_C/T	MPN_357	426113	467	E/K		Myco_fh_451721_T/G	MPNE_0439	451721	52	D/E
						Mympn_426732_C/A	MPN_357	426732	260	E/D		Myco_fh_452664_G/A	MPNE_0440	452664	291	G/S
						Mympn_428386_T/G	MPN_358	428386	236	F/L		Myco_fh_452999_A/C	MPNE_0440	452999	402	K/N
						Mympn_429095_C/G	MPN_358	429095	473	P/A		Myco_fh_458949_T/A	MPNE_0445	458949	653	Y/F
						Mympn_429516_A/C	MPN_359	429516	2	N/H		Myco_fh_459393_T/C	MPNE_0445	459393	505	K/R
						Mympn_431054_T/A	MPN_361	431054	143	S/T		Myco_fh_460113_G/T	MPNE_0445	460113	265	T/N
						Mympn_433356_C/A	MPN_363	433356	53	Q/K		Myco_fh_463226_A/G	MPNE_0450	463226	118	I/T
						Mympn_434855_A/G	MPN_364	434855	437	I/V		Myco_fh_463677_A/G	MPNE_0451	463677	305	I/T
						Mympn_435069_C/T	MPN_364	435069	508	P/L		Myco_fh_463759_C/T	MPNE_0451	463759	278	E/K
						Mympn_435570_C/T	MPN_364	435570	675	S/F		Myco_fh_464712_A/C	MPNE_0452	464712	427	L/V
						Mympn_43615_T/C	MPN_036	43615	12	F/S		Myco_fh_464726_T/C	MPNE_0452	464726	422	D/G
						Mympn_436348_G/A	MPN_365	436348	142	G/D		Myco_fh_465075_C/T	MPNE_0452	465075	306	A/T
						Mympn_436416_G/T	MPN_365	436416	165	V/F		Myco_fh_471237_T/G	MPNE_0457	471237	142	S/R
						Mympn_437080_C/A	MPN_366	437080	89	F/L		Myco_fh_471302_C/T	MPNE_0457	471302	120	C/Y
						Mympn_437394_T/G	MPN_366	437394	194	M/R		Myco_fh_471380_C/T	MPNE_0457	471380	94	R/H
						Mympn_437981_C/G	MPN_367	437981	140	P/R		Myco_fh_471384_C/T	MPNE_0457	471384	93	A/T
						Mympn_437983_C/G	MPN_367	437983	141	R/G		Myco_fh_472521_C/T	MPNE_0458	472521	697	C/Y
						Mympn_437999_C/T	MPN_367	437999	146	T/I		Myco_fh_472929_T/C	MPNE_0458	472929	561	N/S
						Mympn_438158_C/A	MPN_367	438158	199	A/D		Myco_fh_473449_T/C	MPNE_0458	473449	388	T/A
						Mympn_438334_A/G	MPN_367	438334	258	T/A		Myco_fh_474375_T/C	MPNE_0458	474375	79	N/S
						Mympn_438445_G/A	MPN_367	438445	295	D/N		Myco_fh_47504_G/A	MPNE_0044	47504	109	G/D
						Mympn_438479_T/C	MPN_367	438479	306	V/A		Myco_fh_475323_A/G	MPNE_0460	475323	224	D/G
						Mympn_439428_A/G	MPN_368	439428	14	Y/C		Myco_fh_476061_C/A	MPNE_0460	476061	470	P/H
						Mympn_439472_G/A	MPN_368	439472	29	V/I		Myco_fh_477200_T/C	MPNE_0459	477200	90	D/G
						Mympn_439505_G/A	MPN_368	439505	40	E/K		Myco_fh_477634_G/A	MPNE_0461	477634	233	A/V
						Mympn_439659_G/A	MPN_368	439659	91	G/D		Myco_fh_478289_A/G	MPNE_0461	478289	15	F/L
						Mympn_440120_G/T	MPN_369	440120	179	T/K		Myco_fh_48110_G/A	MPNE_0044	48110	311	G/D
						Mympn_440162_G/A	MPN_369	440162	165	P/L		Myco_fh_482547_A/G	MPNE_0471	482547	293	I/V
						Mympn_440388_C/T	MPN_369	440388	90	G/S		Myco_fh_483303_T/C	MPNE_0472	483303	13	Y/H
						Mympn_441369_G/T	MPN_370	441369	25	G/V		Myco_fh_484808_A/C	MPNE_0474	484808	49	E/D
						Mympn_441449_G/A	MPN_370	441449	52	D/N		Myco_fh_484873_G/T	MPNE_0474	484873	71	R/L
						Mympn_441792_A/G	MPN_370	441792	166	D/G		Myco_fh_485355_G/T	MPNE_0475	485355	22	E/D
						Mympn_442470_G/A	MPN_370	442470	392	R/Q		Myco_fh_485577_G/T	MPNE_0476	485577	15	V/L
						Mympn_442589_G/A	MPN_370	442589	432	A/T		Myco_fh_48663_G/T	MPNE_0045	48663	3	E/D
						Mympn_442874_C/A	MPN_370	442874	527	Q/K		Myco_fh_48701_C/T	MPNE_0045	48701	16	P/L
						Mympn_443454_T/C	MPN_370	443454	720	V/A		Myco_fh_48959_T/G	MPNE_0045	48959	102	V/G
						Mympn_44370_G/A	MPN_036	44370	264	V/I		Myco_fh_489766_A/C	MPNE_0480	489766	418	N/H
						Mympn_445452_T/G	MPN_372	445452	371	I/S		Myco_fh_490498_T/G	MPNE_0480	490498	662	C/G
						Mympn_446230_A/G	MPN_373	446230	126	V/A		Myco_fh_490582_G/A	MPNE_0480	490582	690	D/N
						Mympn_44629_G/A	MPN_036	44629	350	R/Q		Myco_fh_490595_A/C	MPNE_0480	490595	694	K/T
						Mympn_45079_T/C	MPN_036	45079	500	V/A		Myco_fh_490757_A/G	MPNE_0480	490757	748	D/G
						Mympn_451428_C/T	MPN_376	451428	523	R/K		Myco_fh_490940_C/T	MPNE_0481	490940	24	T/I
						Mympn_452019_G/A	MPN_376	452019	326	S/L		Myco_fh_491143_G/T	MPNE_0481	491143	92	A/S
						Mympn_453577_G/T	MPN_377	453577	52	E/D		Myco_fh_491538_A/T	MPNE_0481	491538	223	L/F
						Mympn_453799_G/T	MPN_378	453799	50	L/F		Myco_fh_491661_T/A	MPNE_0481	491661	264	S/R
						Mympn_454520_A/G	MPN_378	454520	291	S/G		Myco_fh_491870_A/C	MPNE_0481	491870	334	K/T
						Mympn_454855_C/A	MPN_378	454855	402	N/K		Myco_fh_492010_A/G	MPNE_0481	492010	381	T/A
						Mympn_45914_A/C	MPN_037	45914	49	T/P		Myco_fh_492199_A/C	MPNE_0481	492199	444	K/Q
						Mympn_45914_A/C	MPN037a	45914	52	V/G		Myco_fh_492439_C/A	MPNE_0481	492439	524	L/I
						Mympn_460805_A/T	MPN_384	460805	653	F/Y		Myco_fh_493939_G/T	MPNE_0484	493939	81	D/E
						Mympn_461249_C/T	MPN_384	461249	505	R/K		Myco_fh_49754_G/A	MPNE_0046	49754	160	A/T
						Mympn_461969_T/G	MPN_384	461969	265	N/T		Myco_fh_498269_G/A	MPNE_0487	498269	107	G/E
						Mympn_464011_A/G	MPN_387	464011	349	S/P		Myco_fh_501291_T/G	MPNE_0490	501291	494	V/G
						Mympn_465082_G/A	MPN_388	465082	123	T/I		Myco_fh_501807_G/A	MPNE_0491	501807	19	A/V
						Mympn_465533_G/A	MPN_389	465533	305	T/I		Myco_fh_502191_C/T	MPNE_0492	502191	792	A/T
						Mympn_465615_T/C	MPN_389	465615	278	K/E		Myco_fh_502828_C/A	MPNE_0492	502828	579	K/N
						Mympn_466215_C/T	MPN_389	466215	78	A/T		Myco_fh_503397_T/G	MPNE_0492	503397	390	K/Q
						Mympn_466568_C/A	MPN_390	466568	427	V/L		Myco_fh_50373_G/A	MPNE_0046	50373	366	R/H
						Mympn_466582_C/T	MPN_390	466582	422	G/D		Myco_fh_50378_G/C	MPNE_0046	50378	368	A/P
						Mympn_466793_C/T	MPN_390	466793	352	V/M		Myco_fh_50463_G/C	MPNE_0046	50463	396	G/A
						Mympn_470897_C/T	MPN_393	470897	187	V/I		Myco_fh_50814_C/T	MPNE_0046	50814	513	T/I
						Mympn_471093_C/A	MPN_393	471093	121	K/N		Myco_fh_511151_C/G	MPNE_0499	511151	511	R/S
						Mympn_472988_A/T	MPN_395	472988	141	Y/N		Myco_fh_511230_A/G	MPNE_0499	511230	485	V/A
						Mympn_473065_C/T	MPN_395	473065	115	C/Y		Myco_fh_513683_C/A	MPNE_0500	513683	272	D/E
						Mympn_473093_G/A	MPN_395	473093	106	R/C		Myco_fh_514570_C/T	MPNE_0501	514570	47	V/M
						Mympn_473093_G/T	MPN_395	473093	106	R/S		Myco_fh_514573_C/G	MPNE_0501	514573	46	A/P
						Mympn_473167_C/T	MPN_395	473167	81	C/Y		Myco_fh_515270_T/C	MPNE_0502	515270	236	I/V
						Mympn_473189_G/A	MPN_395	473189	74	R/W		Myco_fh_515309_G/A	MPNE_0502	515309	223	L/F
						Mympn_473264_G/T	MPN_395	473264	49	P/T		Myco_fh_515711_C/T	MPNE_0502	515711	89	D/N
						Mympn_473273_C/A	MPN_395	473273	46	V/L		Myco_fh_51698_T/C	MPNE_0048	51698	27	L/S
						Mympn_473279_C/A	MPN_395	473279	44	V/L		Myco_fh_51743_T/C	MPNE_0048	51743	42	V/A
						Mympn_473396_C/A	MPN_395	473396	5	V/L		Myco_fh_517695_C/A	MPNE_0504	517695	94	G/V
						Mympn_474377_T/C	MPN_396	474377	697	Y/C		Myco_fh_518420_C/G	MPNE_0505	518420	203	D/H
						Mympn_474785_C/T	MPN_396	474785	561	S/N		Myco_fh_518528_A/G	MPNE_0505	518528	167	F/L
						Mympn_47519_A/G	MPN_039	47519	109	D/G		Myco_fh_519763_C/T	MPNE_0506	519763	20	E/K
						Mympn_475305_C/T	MPN_396	475305	388	A/T		Myco_fh_520643_C/T	MPNE_0508	520643	375	V/I
						Mympn_476231_C/T	MPN_396	476231	79	S/N		Myco_fh_521916_T/G	MPNE_0509	521916	365	K/Q
						Mympn_477179_G/A	MPN_397	477179	224	G/D		Myco_fh_523362_G/T	MPNE_0510	523362	1131	Q/K
						Mympn_477917_A/C	MPN_397	477917	470	H/P		Myco_fh_523715_G/A	MPNE_0510	523715	1013	T/I
						Mympn_479056_C/T	MPN_398	479056	90	G/D		Myco_fh_523796_T/C	MPNE_0510	523796	986	N/S
						Mympn_480145_G/A	MPN_399	480145	15	L/F		Myco_fh_525038_C/A	MPNE_0510	525038	572	R/I
						Mympn_48125_A/G	MPN_039	48125	311	D/G		Myco_fh_525551_C/T	MPNE_0510	525551	401	S/N
						Mympn_48125_A/G	MPN_040	48125	98	S/P		Myco_fh_527941_C/A	MPNE_0511	527941	574	V/F
						Mympn_484390_G/A	MPN_402	484390	288	D/N		Myco_fh_528525_G/A	MPNE_0511	528525	379	T/I
						Mympn_484405_G/A	MPN_402	484405	293	V/I		Myco_fh_529342_C/A	MPNE_0511	529342	107	A/S
						Mympn_484711_C/A	MPN_402	484711	395	Q/K		Myco_fh_529354_C/A	MPNE_0511	529354	103	V/L
						Mympn_486667_C/A	MPN_405	486667	49	D/E		Myco_fh_529358_T/G	MPNE_0511	529358	101	K/N
						Mympn_486732_T/G	MPN_405	486732	71	L/R		Myco_fh_529453_C/T	MPNE_0511	529453	70	A/T
						Mympn_48678_T/G	MPN_041	48678	3	D/E		Myco_fh_531054_C/A	MPNE_0513	531054	677	D/Y
						Mympn_48716_T/C	MPN_041	48716	16	L/P		Myco_fh_532019_G/A	MPNE_0513	532019	355	P/L
						Mympn_488336_T/G	MPN_407	488336	604	K/N		Myco_fh_532725_T/C	MPNE_0513	532725	120	I/V
						Mympn_48877_G/T	MPN_041	48877	70	D/Y		Myco_fh_535173_C/G	MPNE_0516	535173	241	V/L
						Mympn_48974_G/T	MPN_041	48974	102	G/V		Myco_fh_536463_C/A	MPNE_0517	536463	1103	D/Y
						Mympn_491626_C/A	MPN_408	491626	418	H/N		Myco_fh_537044_G/A	MPNE_0517	537044	909	A/V
						Mympn_492358_G/T	MPN_408	492358	662	G/C		Myco_fh_538326_C/T	MPNE_0517	538326	482	E/K
						Mympn_492455_C/A	MPN_408	492455	694	T/K		Myco_fh_539620_G/C	MPNE_0517	539620	50	D/E
						Mympn_492617_G/A	MPN_408	492617	748	G/D		Myco_fh_539998_C/T	MPNE_0518	539998	24	L/F
						Mympn_493003_T/G	MPN_409	493003	92	S/A		Myco_fh_543093_G/T	MPNE_0520	543093	468	P/Q
						Mympn_493398_T/A	MPN_409	493398	223	F/L		Myco_fh_543610_T/C	MPNE_0520	543610	296	T/A
						Mympn_493521_A/T	MPN_409	493521	264	R/S		Myco_fh_544255_G/A	MPNE_0520	544255	81	P/S
						Mympn_493730_C/A	MPN_409	493730	334	T/K		Myco_fh_544768_T/C	MPNE_0521	544768	197	I/V
						Mympn_493870_G/A	MPN_409	493870	381	A/T		Myco_fh_545846_C/T	MPNE_0522	545846	323	R/Q
						Mympn_494059_C/A	MPN_409	494059	444	Q/K		Myco_fh_547707_G/A	MPNE_0524	547707	351	R/C
						Mympn_49430_T/C	MPN_042	49430	47	S/P		Myco_fh_549342_T/C	MPNE_0525	549342	492	T/A
						Mympn_495798_T/G	MPN_411	495798	81	E/D		Myco_fh_549992_G/C	MPNE_0525	549992	275	P/R
						Mympn_495880_G/T	MPN_411	495880	54	T/K		Myco_fh_550229_A/G	MPNE_0525	550229	196	V/A
						Mympn_49769_A/G	MPN_042	49769	160	T/A		Myco_fh_551719_T/A	MPNE_0527	551719	179	D/V
						Mympn_498103_T/C	MPN_414	498103	10	F/L		Myco_fh_551857_G/T	MPNE_0527	551857	133	T/N
						Mympn_498122_C/T	MPN_414	498122	16	P/L		Myco_fh_552131_G/A	MPNE_0527	552131	42	P/S
						Mympn_498268_C/G	MPN_414	498268	65	P/A		Myco_fh_553417_G/T	MPNE_0530	553417	17	C/F
						Mympn_498313_T/G	MPN_414	498313	80	S/A		Myco_fh_553447_G/T	MPNE_0530	553447	27	S/I
						Mympn_499552_C/A	MPN_414	499552	493	H/N		Myco_fh_553452_C/G	MPNE_0530	553452	29	R/G
						Mympn_500127_A/G	MPN_415	500127	107	E/G		Myco_fh_553750_G/T	MPNE_0531	553750	934	Q/K
						Mympn_500983_G/A	MPN_416	500983	14	R/K		Myco_fh_553757_G/T	MPNE_0531	553757	931	N/K
						Mympn_501508_T/C	MPN_416	501508	189	I/T		Myco_fh_553762_T/C	MPNE_0531	553762	930	K/E
						Mympn_503150_G/T	MPN_417	503150	494	G/V		Myco_fh_553768_T/A	MPNE_0531	553768	928	I/F
						Mympn_503535_A/G	MPN_418	503535	63	F/L		Myco_fh_553775_C/G	MPNE_0531	553775	925	L/F
						Mympn_503666_A/G	MPN_418	503666	19	V/A		Myco_fh_553782_T/C	MPNE_0531	553782	923	Y/C
						Mympn_50388_A/G	MPN_042	50388	366	Q/R		Myco_fh_553783_A/T	MPNE_0531	553783	923	Y/N
						Mympn_50389_A/T	MPN_042	50389	366	Q/H		Myco_fh_553796_T/A	MPNE_0531	553796	918	E/D
						Mympn_50393_C/G	MPN_042	50393	368	P/A		Myco_fh_553806_C/G	MPNE_0531	553806	915	S/T
						Mympn_504687_A/C	MPN_419	504687	579	N/K		Myco_fh_553815_T/A	MPNE_0531	553815	912	N/I
						Mympn_50507_C/T	MPN_042	50507	406	R/C		Myco_fh_553822_C/T	MPNE_0531	553822	910	G/S
						Mympn_505256_G/T	MPN_419	505256	390	Q/K		Myco_fh_553824_T/C	MPNE_0531	553824	909	N/S
						Mympn_506137_C/T	MPN_419	506137	96	G/D		Myco_fh_553826_C/G	MPNE_0531	553826	908	E/D
						Mympn_513010_G/C	MPN_426	513010	511	S/R		Myco_fh_553831_T/A	MPNE_0531	553831	907	I/L
						Mympn_513089_G/A	MPN_426	513089	485	A/V		Myco_fh_553836_T/C	MPNE_0531	553836	905	D/G
						Mympn_513897_G/A	MPN_426	513897	216	R/C		Myco_fh_553837_C/T	MPNE_0531	553837	905	D/N
						Mympn_515542_A/C	MPN_427	515542	272	E/D		Myco_fh_553846_C/T	MPNE_0531	553846	902	G/R
						Mympn_516416_G/T	MPN_428	516416	51	T/N		Myco_fh_553849_G/A	MPNE_0531	553849	901	L/F
						Mympn_516432_G/C	MPN_428	516432	46	P/A		Myco_fh_553855_T/G	MPNE_0531	553855	899	K/Q
						Mympn_517129_C/T	MPN_429	517129	236	V/I		Myco_fh_553858_T/C	MPNE_0531	553858	898	N/D
						Mympn_51713_C/T	MPN_043	51713	27	S/L		Myco_fh_553864_C/T	MPNE_0531	553864	896	D/N
						Mympn_517168_A/G	MPN_429	517168	223	F/L		Myco_fh_553866_T/A	MPNE_0531	553866	895	K/I
						Mympn_517570_T/C	MPN_429	517570	89	N/D		Myco_fh_553887_T/C	MPNE_0531	553887	888	E/G
						Mympn_51758_C/T	MPN_043	51758	42	A/V		Myco_fh_553891_T/C	MPNE_0531	553891	887	K/E
						Mympn_520279_G/C	MPN_432	520279	232	H/D		Myco_fh_553892_G/T	MPNE_0531	553892	886	D/E
						Mympn_520387_G/A	MPN_432	520387	196	L/F		Myco_fh_553899_A/T	MPNE_0531	553899	884	I/N
						Mympn_521622_T/C	MPN_433	521622	20	K/E		Myco_fh_553949_C/G	MPNE_0531	553949	867	E/D
						Mympn_523775_G/T	MPN_435	523775	365	Q/K		Myco_fh_553950_T/G	MPNE_0531	553950	867	E/A
						Mympn_523999_G/A	MPN_435	523999	290	A/V		Myco_fh_553966_T/A	MPNE_0531	553966	862	T/S
						Mympn_524746_G/A	MPN_435	524746	41	T/I		Myco_fh_553983_G/T	MPNE_0531	553983	856	T/K
						Mympn_525221_T/G	MPN_436	525221	1131	K/Q		Myco_fh_553989_C/T	MPNE_0531	553989	854	G/D
						Mympn_525574_A/G	MPN_436	525574	1013	I/T		Myco_fh_553990_C/T	MPNE_0531	553990	854	G/S
						Mympn_525655_C/T	MPN_436	525655	986	S/N		Myco_fh_553999_T/C	MPNE_0531	553999	851	R/G
						Mympn_5266_A/G	MPN_004	5266	149	D/G		Myco_fh_554002_G/T	MPNE_0531	554002	850	Q/K
						Mympn_527410_T/C	MPN_436	527410	401	N/S		Myco_fh_554007_G/T	MPNE_0531	554007	848	A/D
						Mympn_530388_A/G	MPN_437	530388	84	I/T		Myco_fh_554019_G/C	MPNE_0531	554019	844	A/G
						Mympn_531221_A/C	MPN_438	531221	225	L/V		Myco_fh_554020_C/T	MPNE_0531	554020	844	A/T
						Mympn_531225_G/T	MPN_438	531225	223	N/K		Myco_fh_554070_G/T	MPNE_0531	554070	827	S/Y
						Mympn_531320_T/C	MPN_438	531320	192	T/A		Myco_fh_554071_A/T	MPNE_0531	554071	827	S/T
						Mympn_532041_T/G	MPN_439	532041	208	K/Q		Myco_fh_554076_A/C	MPNE_0531	554076	825	V/G
						Mympn_532056_C/T	MPN_439	532056	203	D/N		Myco_fh_554077_C/A	MPNE_0531	554077	825	V/L
						Mympn_532076_A/C	MPN_439	532076	196	V/G		Myco_fh_554081_A/T	MPNE_0531	554081	823	D/E
						Mympn_532916_A/C	MPN_440	532916	695	Y/D		Myco_fh_554086_A/C	MPNE_0531	554086	822	W/G
						Mympn_533881_A/G	MPN_440	533881	373	L/P		Myco_fh_554092_C/G	MPNE_0531	554092	820	E/Q
						Mympn_534587_C/T	MPN_440	534587	138	V/I		Myco_fh_554096_T/A	MPNE_0531	554096	818	E/D
						Mympn_537035_G/C	MPN_443	537035	241	L/V		Myco_fh_554097_T/C	MPNE_0531	554097	818	E/G
						Mympn_537798_A/C	MPN_444	537798	1314	F/L		Myco_fh_554116_T/C	MPNE_0531	554116	812	S/G
						Mympn_537835_T/C	MPN_444	537835	1302	K/R		Myco_fh_554120_T/A	MPNE_0531	554120	810	Q/H
						Mympn_540191_T/C	MPN_444	540191	517	K/E		Myco_fh_554121_T/C	MPNE_0531	554121	810	Q/R
						Mympn_540217_C/A	MPN_444	540217	508	S/I		Myco_fh_554122_G/C	MPNE_0531	554122	810	Q/E
						Mympn_541485_C/G	MPN_444	541485	85	E/D		Myco_fh_554131_C/T	MPNE_0531	554131	807	D/N
						Mympn_541863_T/C	MPN_445	541863	24	F/L		Myco_fh_554164_A/C	MPNE_0531	554164	796	S/A
						Mympn_544958_T/G	MPN_447	544958	468	Q/P		Myco_fh_554167_C/T	MPNE_0531	554167	795	A/T
						Mympn_545475_C/T	MPN_447	545475	296	A/T		Myco_fh_554172_T/C	MPNE_0531	554172	793	N/S
						Mympn_546120_A/G	MPN_447	546120	81	S/P		Myco_fh_554175_T/A	MPNE_0531	554175	792	Q/L
						Mympn_546188_C/T	MPN_447	546188	58	G/E		Myco_fh_554187_T/C	MPNE_0531	554187	788	K/R
						Mympn_546633_C/T	MPN_448	546633	217	V/I		Myco_fh_554200_T/G	MPNE_0531	554200	784	K/Q
						Mympn_547592_C/T	MPN_449	547592	363	A/T		Myco_fh_554212_C/T	MPNE_0531	554212	780	D/N
						Mympn_549185_G/C	MPN_450	549185	135	D/E		Myco_fh_554213_T/A	MPNE_0531	554213	779	K/N
						Mympn_549572_A/G	MPN_451	549572	351	C/R		Myco_fh_554214_T/C	MPNE_0531	554214	779	K/R
						Mympn_550541_T/C	MPN_451	550541	28	I/V		Myco_fh_554291_A/T	MPNE_0531	554291	753	D/E
						Mympn_551207_C/T	MPN_452	551207	492	A/T		Myco_fh_554352_G/A	MPNE_0531	554352	733	S/F
						Mympn_552094_G/A	MPN_452	552094	196	A/V		Myco_fh_554565_C/T	MPNE_0531	554565	662	S/N
						Mympn_552936_G/A	MPN_453	552936	195	P/S		Myco_fh_554572_A/T	MPNE_0531	554572	660	S/T
						Mympn_553585_A/T	MPN_454	553585	179	V/D		Myco_fh_554586_T/C	MPNE_0531	554586	655	K/R
						Mympn_555623_T/G	MPN_456	555623	931	K/N		Myco_fh_554588_T/A	MPNE_0531	554588	654	L/F
						Mympn_556458_G/A	MPN_456	556458	653	A/V		Myco_fh_554592_A/G	MPNE_0531	554592	653	V/A
						Mympn_557219_G/T	MPN_456	557219	399	D/E		Myco_fh_554606_G/T	MPNE_0531	554606	648	H/Q
						Mympn_557671_C/T	MPN_456	557671	249	A/T		Myco_fh_554618_G/T	MPNE_0531	554618	644	N/K
						Mympn_558163_C/T	MPN_456	558163	85	A/T		Myco_fh_554620_T/C	MPNE_0531	554620	644	N/D
						Mympn_560413_A/C	MPN_459	560413	496	L/V		Myco_fh_554624_A/T	MPNE_0531	554624	642	S/R
						Mympn_560416_T/C	MPN_459	560416	495	I/V		Myco_fh_554625_C/T	MPNE_0531	554625	642	S/N
						Mympn_560494_T/C	MPN_459	560494	469	S/G		Myco_fh_554644_A/G	MPNE_0531	554644	636	S/P
						Mympn_560509_G/T	MPN_459	560509	464	R/S		Myco_fh_554653_T/G	MPNE_0531	554653	633	N/H
						Mympn_560533_A/G	MPN_459	560533	456	S/P		Myco_fh_554654_T/A	MPNE_0531	554654	632	Q/H
						Mympn_560538_C/T	MPN_459	560538	454	G/E		Myco_fh_554655_T/A	MPNE_0531	554655	632	Q/L
						Mympn_560632_G/T	MPN_459	560632	423	Q/K		Myco_fh_554667_T/G	MPNE_0531	554667	628	D/A
						Mympn_560640_C/T	MPN_459	560640	420	G/D		Myco_fh_554671_A/C	MPNE_0531	554671	627	S/A
						Mympn_560676_T/G	MPN_459	560676	408	D/A		Myco_fh_554673_G/T	MPNE_0531	554673	626	T/K
						Mympn_560677_C/T	MPN_459	560677	408	D/N		Myco_fh_554682_T/C	MPNE_0531	554682	623	N/S
						Mympn_560687_C/A	MPN_459	560687	404	K/N		Myco_fh_554688_G/A	MPNE_0531	554688	621	A/V
						Mympn_560688_T/C	MPN_459	560688	404	K/R		Myco_fh_554691_A/G	MPNE_0531	554691	620	F/S
						Mympn_560755_C/T	MPN_459	560755	382	A/T		Myco_fh_554692_A/C	MPNE_0531	554692	620	F/V
						Mympn_560775_C/A	MPN_459	560775	375	G/V		Myco_fh_554694_G/A	MPNE_0531	554694	619	A/V
						Mympn_560830_C/A	MPN_459	560830	357	A/S		Myco_fh_554732_T/G	MPNE_0531	554732	606	K/N
						Mympn_560831_A/C	MPN_459	560831	356	S/R		Myco_fh_554735_A/C	MPNE_0531	554735	605	S/R
						Mympn_560833_T/C	MPN_459	560833	356	S/G		Myco_fh_554746_A/G	MPNE_0531	554746	602	Y/H
						Mympn_560982_T/C	MPN_459	560982	306	D/G		Myco_fh_554752_T/C	MPNE_0531	554752	600	I/V
						Mympn_560983_C/T	MPN_459	560983	306	D/N		Myco_fh_554769_T/G	MPNE_0531	554769	594	E/A
						Mympn_560988_C/T	MPN_459	560988	304	S/N		Myco_fh_554770_C/T	MPNE_0531	554770	594	E/K
						Mympn_560989_T/C	MPN_459	560989	304	S/G		Myco_fh_554795_G/T	MPNE_0531	554795	585	N/K
						Mympn_560997_C/T	MPN_459	560997	301	R/K		Myco_fh_554797_T/G	MPNE_0531	554797	585	N/H
						Mympn_561013_C/T	MPN_459	561013	296	D/N		Myco_fh_554878_C/G	MPNE_0531	554878	558	E/Q
						Mympn_561018_T/G	MPN_459	561018	294	N/T		Myco_fh_554889_A/C	MPNE_0531	554889	554	V/G
						Mympn_561019_T/C	MPN_459	561019	294	N/D		Myco_fh_554893_C/T	MPNE_0531	554893	553	A/T
						Mympn_561034_C/T	MPN_459	561034	289	E/K		Myco_fh_554902_G/T	MPNE_0531	554902	550	Q/K
						Mympn_561037_T/C	MPN_459	561037	288	I/V		Myco_fh_554913_C/A	MPNE_0531	554913	546	G/V
						Mympn_561038_C/A	MPN_459	561038	287	K/N		Myco_fh_554917_T/C	MPNE_0531	554917	545	N/D
						Mympn_561039_T/G	MPN_459	561039	287	K/T		Myco_fh_555127_C/A	MPNE_0531	555127	475	V/L
						Mympn_561055_G/T	MPN_459	561055	282	Q/K		Myco_fh_555130_C/T	MPNE_0531	555130	474	V/I
						Mympn_561069_G/T	MPN_459	561069	277	S/Y		Myco_fh_555208_C/T	MPNE_0531	555208	448	G/S
						Mympn_561070_A/C	MPN_459	561070	277	S/A		Myco_fh_555221_C/A	MPNE_0531	555221	443	R/S
						Mympn_561076_T/A	MPN_459	561076	275	T/S		Myco_fh_555247_G/A	MPNE_0531	555247	435	P/S
						Mympn_561110_G/C	MPN_459	561110	263	N/K		Myco_fh_555252_T/C	MPNE_0531	555252	433	E/G
						Mympn_561133_C/T	MPN_459	561133	256	E/K		Myco_fh_555346_T/G	MPNE_0531	555346	402	K/Q
						Mympn_561245_T/A	MPN_459	561245	218	E/D		Myco_fh_555353_T/G	MPNE_0531	555353	399	E/D
						Mympn_561248_T/A	MPN_459	561248	217	Q/H		Myco_fh_555354_T/C	MPNE_0531	555354	399	E/G
						Mympn_561250_G/T	MPN_459	561250	217	Q/K		Myco_fh_555390_G/T	MPNE_0531	555390	387	T/N
						Mympn_561254_T/A	MPN_459	561254	215	K/N		Myco_fh_555391_T/C	MPNE_0531	555391	387	T/A
						Mympn_561255_T/C	MPN_459	561255	215	K/R		Myco_fh_555401_A/C	MPNE_0531	555401	383	S/R
						Mympn_561257_T/A	MPN_459	561257	214	E/D		Myco_fh_555402_C/T	MPNE_0531	555402	383	S/N
						Mympn_561258_T/G	MPN_459	561258	214	E/A		Myco_fh_555469_T/C	MPNE_0531	555469	361	T/A
						Mympn_561301_T/C	MPN_459	561301	200	S/G		Myco_fh_555486_A/C	MPNE_0531	555486	355	V/G
						Mympn_561313_T/C	MPN_459	561313	196	T/A		Myco_fh_555541_A/C	MPNE_0531	555541	337	S/A
						Mympn_561334_G/T	MPN_459	561334	189	Q/K		Myco_fh_555544_C/T	MPNE_0531	555544	336	G/R
						Mympn_561345_G/T	MPN_459	561345	185	T/N		Myco_fh_555693_C/T	MPNE_0531	555693	286	S/N
						Mympn_561346_T/C	MPN_459	561346	185	T/A		Myco_fh_555694_T/C	MPNE_0531	555694	286	S/G
						Mympn_561353_G/T	MPN_459	561353	182	N/K		Myco_fh_555699_T/C	MPNE_0531	555699	284	D/G
						Mympn_561358_A/C	MPN_459	561358	181	S/A		Myco_fh_555700_C/T	MPNE_0531	555700	284	D/N
						Mympn_561359_A/T	MPN_459	561359	180	D/E		Myco_fh_555708_T/C	MPNE_0531	555708	281	Q/R
						Mympn_561385_C/T	MPN_459	561385	172	D/N		Myco_fh_555709_G/T	MPNE_0531	555709	281	Q/K
						Mympn_561389_T/G	MPN_459	561389	170	K/N		Myco_fh_555724_T/C	MPNE_0531	555724	276	N/D
						Mympn_561394_C/T	MPN_459	561394	169	G/R		Myco_fh_555729_G/T	MPNE_0531	555729	274	A/D
						Mympn_561400_C/G	MPN_459	561400	167	E/Q		Myco_fh_555730_C/T	MPNE_0531	555730	274	A/T
						Mympn_561403_G/T	MPN_459	561403	166	R/S		Myco_fh_555745_T/C	MPNE_0531	555745	269	K/E
						Mympn_561431_T/A	MPN_459	561431	156	E/D		Myco_fh_555748_C/T	MPNE_0531	555748	268	V/I
						Mympn_561441_G/C	MPN_459	561441	153	T/S		Myco_fh_555750_G/T	MPNE_0531	555750	267	T/N
						Mympn_561442_T/C	MPN_459	561442	153	T/A		Myco_fh_555768_T/G	MPNE_0531	555768	261	K/T
						Mympn_561450_T/G	MPN_459	561450	150	N/T		Myco_fh_555771_T/G	MPNE_0531	555771	260	E/A
						Mympn_561453_T/G	MPN_459	561453	149	N/T		Myco_fh_555778_A/T	MPNE_0531	555778	258	S/T
						Mympn_561459_G/C	MPN_459	561459	147	T/S		Myco_fh_555805_T/C	MPNE_0531	555805	249	T/A
						Mympn_561466_A/T	MPN_459	561466	145	S/T		Myco_fh_555815_C/G	MPNE_0531	555815	245	K/N
						Mympn_561469_A/T	MPN_459	561469	144	S/T		Myco_fh_555838_T/C	MPNE_0531	555838	238	K/E
						Mympn_561472_T/A	MPN_459	561472	143	S/C		Myco_fh_555950_A/T	MPNE_0531	555950	200	D/E
						Mympn_561502_A/T	MPN_459	561502	133	S/T		Myco_fh_555953_A/T	MPNE_0531	555953	199	N/K
						Mympn_561505_C/A	MPN_459	561505	132	A/S		Myco_fh_555955_T/G	MPNE_0531	555955	199	N/H
						Mympn_561576_C/G	MPN_459	561576	108	S/T		Myco_fh_555959_A/T	MPNE_0531	555959	197	S/R
						Mympn_561696_A/G	MPN_459	561696	68	L/S		Myco_fh_555960_C/T	MPNE_0531	555960	197	S/N
						Mympn_565534_T/G	MPN_462	565534	100	S/A		Myco_fh_555963_G/T	MPNE_0531	555963	196	A/D
						Mympn_565801_G/C	MPN_462	565801	189	V/L		Myco_fh_556006_C/T	MPNE_0531	556006	182	G/S
						Mympn_565842_T/G	MPN_462	565842	202	D/E		Myco_fh_556018_C/T	MPNE_0531	556018	178	A/T
						Mympn_565872_G/T	MPN_462	565872	212	E/D		Myco_fh_556039_T/G	MPNE_0531	556039	171	K/Q
						Mympn_566334_C/T	MPN_463	566334	71	P/S		Myco_fh_556049_T/A	MPNE_0531	556049	167	E/D
						Mympn_566380_A/C	MPN_463	566380	86	H/P		Myco_fh_556050_T/G	MPNE_0531	556050	167	E/A
						Mympn_566440_A/G	MPN_463	566440	106	Y/C		Myco_fh_556051_C/T	MPNE_0531	556051	167	E/K
						Mympn_567047_A/G	MPN_464	567047	53	T/A		Myco_fh_556058_T/G	MPNE_0531	556058	164	K/N
						Mympn_567135_C/G	MPN_464	567135	82	A/G		Myco_fh_556062_T/G	MPNE_0531	556062	163	E/A
						Mympn_567173_A/T	MPN_464	567173	95	T/S		Myco_fh_556064_T/A	MPNE_0531	556064	162	E/D
						Mympn_567693_T/C	MPN_464	567693	268	I/T		Myco_fh_556089_T/C	MPNE_0531	556089	154	Q/R
						Mympn_568746_C/A	MPN464a	568746	41	S/Y		Myco_fh_556103_G/T	MPNE_0531	556103	149	N/K
						Mympn_569646_G/T	MPN_466	569646	22	A/D		Myco_fh_556106_A/T	MPNE_0531	556106	148	S/R
						Mympn_569789_C/A	MPN_467	569789	86	S/I		Myco_fh_556108_T/C	MPNE_0531	556108	148	S/G
						Mympn_571059_A/G	MPN_468	571059	93	E/G		Myco_fh_556117_G/C	MPNE_0531	556117	145	Q/E
						Mympn_571363_C/A	MPN_468	571363	194	F/L		Myco_fh_556118_T/A	MPNE_0531	556118	144	R/S
						Mympn_573115_T/C	MPN_470	573115	326	S/G		Myco_fh_556145_A/T	MPNE_0531	556145	135	D/E
						Mympn_573358_T/C	MPN_470	573358	245	K/E		Myco_fh_556155_C/G	MPNE_0531	556155	132	G/A
						Mympn_573757_C/T	MPN_470	573757	112	E/K		Myco_fh_556156_C/T	MPNE_0531	556156	132	G/S
						Mympn_576086_G/A	MPN_474	576086	286	P/L		Myco_fh_556161_G/T	MPNE_0531	556161	130	T/N
						Mympn_57911_A/G	MPN_048	57911	9	N/S		Myco_fh_556167_G/T	MPNE_0531	556167	128	T/N
						Mympn_58165_C/A	MPN_048	58165	94	H/N		Myco_fh_556173_C/G	MPNE_0531	556173	126	S/T
						Mympn_583533_G/T	MPN_480	583533	796	T/N		Myco_fh_556183_T/A	MPNE_0531	556183	123	T/S
						Mympn_583729_C/T	MPN_480	583729	731	A/T		Myco_fh_556186_T/A	MPNE_0531	556186	122	T/S
						Mympn_58484_C/T	MPN_048	58484	200	P/L		Myco_fh_556189_A/T	MPNE_0531	556189	121	C/S
						Mympn_58495_G/A	MPN_048	58495	204	E/K		Myco_fh_556201_T/A	MPNE_0531	556201	117	T/S
						Mympn_585526_T/G	MPN_480	585526	132	I/L		Myco_fh_556204_A/C	MPNE_0531	556204	116	S/A
						Mympn_58585_T/G	MPN_048	58585	234	S/A		Myco_fh_556293_G/C	MPNE_0531	556293	86	T/S
						Mympn_58632_C/A	MPN_048	58632	249	N/K		Myco_fh_556297_T/C	MPNE_0531	556297	85	T/A
						Mympn_58658_C/A	MPN_048	58658	258	T/N		Myco_fh_556413_G/A	MPNE_0531	556413	46	S/L
						Mympn_587689_C/A	MPN_483	587689	306	N/K		Myco_fh_556806_G/A	MPNE_0532	556806	18	R/W
						Mympn_589709_C/T	MPN_485	589709	91	G/D		Myco_fh_557287_G/A	MPNE_0538	557287	20	S/F
						Mympn_589919_G/A	MPN_485	589919	21	T/I		Myco_fh_559622_C/T	MPNE_0540	559622	173	T/M
						Mympn_590681_C/T	MPN_487	590681	38	T/I		Myco_fh_560249_G/T	MPNE_0541	560249	130	A/S
						Mympn_590822_T/C	MPN_487	590822	85	L/P		Myco_fh_560516_C/G	MPNE_0541	560516	219	L/V
						Mympn_592224_C/T	MPN488a	592224	86	A/T		Myco_fh_560557_G/T	MPNE_0541	560557	232	E/D
						Mympn_592511_G/A	MPN_489	592511	1264	H/Y		Myco_fh_560587_T/G	MPNE_0541	560587	242	D/E
						Mympn_592615_A/C	MPN_489	592615	1229	V/G		Myco_fh_560690_G/A	MPNE_0541	560690	277	A/T
						Mympn_59369_C/A	MPN_048	59369	495	A/E		Myco_fh_564045_G/A	MPNE_0544	564045	218	S/L
						Mympn_594247_C/T	MPN_489	594247	685	G/E		Myco_fh_564360_T/G	MPNE_0544	564360	113	D/A
						Mympn_594412_T/C	MPN_489	594412	630	N/S		Myco_fh_564504_A/C	MPNE_0544	564504	65	I/S
						Mympn_595221_A/T	MPN_489	595221	360	S/R		Myco_fh_565266_A/G	MPNE_0545	565266	37	D/G
						Mympn_595222_C/T	MPN_489	595222	360	S/N		Myco_fh_566584_G/T	MPNE_0549	566584	15	G/C
						Mympn_595337_T/A	MPN_489	595337	322	T/S		Myco_fh_567832_C/T	MPNE_0551	567832	326	G/S
						Mympn_597298_G/T	MPN_490	597298	177	R/S		Myco_fh_568474_T/C	MPNE_0551	568474	112	K/E
						Mympn_598477_T/C	MPN_491	598477	193	I/T		Myco_fh_570803_A/G	MPNE_0554	570803	1096	L/P
						Mympn_598495_A/G	MPN_491	598495	199	K/R		Myco_fh_571858_A/C	MPNE_0554	571858	744	H/Q
						Mympn_598740_A/G	MPN_491	598740	281	K/E		Myco_fh_572107_C/T	MPNE_0554	572107	661	M/I
						Mympn_598777_C/T	MPN_491	598777	293	T/I		Myco_fh_572846_A/G	MPNE_0554	572846	415	V/A
						Mympn_599184_G/A	MPN_491	599184	429	D/N		Myco_fh_573441_G/T	MPNE_0554	573441	217	Q/K
						Mympn_599196_A/C	MPN_491	599196	433	T/P		Myco_fh_574800_C/T	MPNE_0555	574800	226	G/R
						Mympn_600755_T/C	MPN_493	600755	73	N/S		Myco_fh_578251_T/G	MPNE_0560	578251	796	N/T
						Mympn_600771_T/C	MPN_493	600771	68	T/A		Myco_fh_578447_T/C	MPNE_0560	578447	731	T/A
						Mympn_60142_C/A	MPN_049	60142	175	S/Y		Myco_fh_580244_G/T	MPNE_0560	580244	132	L/I
						Mympn_601728_G/T	MPN_495	601728	5	N/K		Myco_fh_581665_A/G	MPNE_0563	581665	59	Q/R
						Mympn_604198_G/A	MPN_497	604198	130	A/V		Myco_fh_584427_T/C	MPNE_0566	584427	256	D/G
						Mympn_60421_A/C	MPN_049	60421	268	N/T		Myco_fh_584965_C/T	MPNE_0566	584965	77	E/K
						Mympn_605141_C/A	MPN_498	605141	82	P/Q		Myco_fh_585084_A/C	MPNE_0566	585084	37	V/G
						Mympn_605208_C/A	MPN_498	605208	104	F/L		Myco_fh_585540_C/T	MPNE_0567	585540	85	P/L
						Mympn_605605_G/A	MPN_498	605605	237	D/N		Myco_fh_593180_C/T	MPNE_0571	593180	193	T/I
						Mympn_60571_T/C	MPN_049	60571	318	V/A		Myco_fh_593198_G/A	MPNE_0571	593198	199	R/K
						Mympn_606364_A/T	MPN_500	606364	49	R/S		Myco_fh_593443_G/A	MPNE_0571	593443	281	E/K
						Mympn_606401_G/C	MPN_500	606401	62	A/P		Myco_fh_593480_T/C	MPNE_0571	593480	293	I/T
						Mympn_607097_A/C	MPN_500	607097	294	I/L		Myco_fh_593887_A/G	MPNE_0571	593887	429	N/D
						Mympn_607455_C/T	MPN_500	607455	413	S/L		Myco_fh_593899_C/A	MPNE_0571	593899	433	P/T
						Mympn_607721_G/A	MPN_500	607721	502	G/R		Myco_fh_594384_G/A	MPNE_0572	594384	221	P/S
						Mympn_611248_C/T	MPN_503	611248	75	T/I		Myco_fh_594482_G/T	MPNE_0572	594482	188	P/Q
						Mympn_611268_C/G	MPN_503	611268	82	P/A		Myco_fh_595458_C/T	MPNE_0573	595458	73	S/N
						Mympn_612056_A/C	MPN_503	612056	344	K/N		Myco_fh_595474_C/T	MPNE_0573	595474	68	A/T
						Mympn_612073_G/C	MPN_503	612073	350	G/A		Myco_fh_596431_T/G	MPNE_0575	596431	5	K/N
						Mympn_61308_C/G	MPN_049	61308	564	R/G		Myco_fh_597365_C/T	MPNE_0576	597365	356	G/S
						Mympn_61321_A/C	MPN_049	61321	568	Q/P		Myco_fh_597685_G/A	MPNE_0576	597685	249	T/M
						Mympn_613507_A/G	MPN_505	613507	148	L/S		Myco_fh_599911_A/C	MPNE_0581	599911	104	L/F
						Mympn_613564_T/C	MPN_505	613564	129	D/G		Myco_fh_600308_A/G	MPNE_0581	600308	237	N/D
						Mympn_617728_G/T	MPN_507	617728	121	K/N		Myco_fh_600866_G/T	MPNE_0583	600866	6	L/F
						Mympn_618193_T/G	MPN_507	618193	276	N/K		Myco_fh_600918_G/T	MPNE_0583	600918	24	G/C
						Mympn_618616_C/A	MPN_508	618616	374	V/F		Myco_fh_601067_T/A	MPNE_0583	601067	73	S/R
						Mympn_619003_G/A	MPN_508	619003	245	P/S		Myco_fh_601104_C/G	MPNE_0583	601104	86	P/A
						Mympn_619414_A/G	MPN_508	619414	108	S/P		Myco_fh_60128_A/C	MPNE_0054	60128	175	Y/S
						Mympn_62162_T/C	MPN_050	62162	448	T/A		Myco_fh_601797_C/A	MPNE_0583	601797	317	L/I
						Mympn_62236_G/T	MPN_050	62236	423	S/Y		Myco_fh_602155_T/C	MPNE_0583	602155	436	L/S
						Mympn_623209_T/A	MPN_510	623209	348	N/Y		Myco_fh_602421_A/G	MPNE_0583	602421	525	R/G
						Mympn_623389_G/C	MPN_510	623389	288	H/D		Myco_fh_60407_C/A	MPNE_0054	60407	268	T/N
						Mympn_623515_C/T	MPN_510	623515	246	G/S		Myco_fh_60557_C/T	MPNE_0054	60557	318	A/V
						Mympn_628177_G/T	MPN_514	628177	24	D/E		Myco_fh_608207_G/A	MPNE_0589	608207	148	S/L
						Mympn_629559_G/T	MPN_515	629559	908	D/E		Myco_fh_608264_C/T	MPNE_0589	608264	129	G/D
						Mympn_630132_T/G	MPN_515	630132	717	E/D		Myco_fh_61016_A/C	MPNE_0054	61016	471	H/P
						Mympn_631472_C/A	MPN_515	631472	271	D/Y		Myco_fh_610192_G/T	MPNE_0591	610192	208	S/I
						Mympn_632718_A/C	MPN_516	632718	1248	I/M		Myco_fh_612433_T/G	MPNE_0592	612433	121	N/K
						Mympn_63298_G/T	MPN_050	63298	69	A/E		Myco_fh_612898_G/T	MPNE_0592	612898	276	K/N
						Mympn_63356_C/A	MPN_050	63356	50	D/Y		Myco_fh_61294_G/C	MPNE_0054	61294	564	G/R
						Mympn_63473_G/T	MPN_050	63473	11	L/I		Myco_fh_61307_C/A	MPNE_0054	61307	568	P/Q
						Mympn_63576_A/G	MPN_051	63576	358	V/A		Myco_fh_613321_A/C	MPNE_0593	613321	534	F/V
						Mympn_63652_C/T	MPN_051	63652	333	V/I		Myco_fh_613708_A/G	MPNE_0593	613708	405	S/P
						Mympn_638170_G/A	MPN_518	638170	342	P/S		Myco_fh_613737_G/T	MPNE_0593	613737	395	P/H
						Mympn_638211_G/A	MPN_518	638211	328	A/V		Myco_fh_614119_G/A	MPNE_0593	614119	268	P/S
						Mympn_639210_T/C	MPN_519	639210	269	S/G		Myco_fh_614443_G/T	MPNE_0593	614443	160	Q/K
						Mympn_640524_C/A	MPN_520	640524	732	V/L		Myco_fh_617077_T/C	MPNE_0594	617077	43	H/R
						Mympn_6417_G/T	MPN_004	6417	533	A/S		Myco_fh_617832_A/G	MPNE_0595	617832	369	Y/H
						Mympn_64216_T/C	MPN_051	64216	145	I/V		Myco_fh_617913_A/T	MPNE_0595	617913	342	Y/N
						Mympn_643794_A/G	MPN_522	643794	182	T/A		Myco_fh_618093_C/G	MPNE_0595	618093	282	D/H
						Mympn_644160_G/A	MPN_523	644160	266	P/S		Myco_fh_618219_T/C	MPNE_0595	618219	240	S/G
						Mympn_645686_C/A	MPN_524	645686	73	K/N		Myco_fh_620391_C/T	MPNE_0598	620391	361	E/K
						Mympn_645786_A/C	MPN_524	645786	40	V/G		Myco_fh_62148_C/T	MPNE_0055	62148	448	A/T
						Mympn_647053_A/G	MPN_525	647053	137	N/S		Myco_fh_622240_C/A	MPNE_0600	622240	35	D/Y
						Mympn_648527_G/C	MPN_526	648527	221	C/S		Myco_fh_62234_C/T	MPNE_0055	62234	419	G/D
						Mympn_64858_A/G	MPN_052	64858	10	S/G		Myco_fh_622882_T/G	MPNE_0602	622882	24	E/D
						Mympn_649231_C/A	MPN_527	649231	185	G/V		Myco_fh_624264_T/G	MPNE_0603	624264	908	E/D
						Mympn_650214_C/T	MPN_528	650214	126	L/F		Myco_fh_624837_G/T	MPNE_0603	624837	717	D/E
						Mympn_653054_C/T	MPN_531	653054	299	G/E		Myco_fh_626177_A/C	MPNE_0603	626177	271	Y/D
						Mympn_654724_C/T	MPN_532	654724	84	A/T		Myco_fh_627423_C/A	MPNE_0604	627423	1248	M/I
						Mympn_654951_T/G	MPN_532	654951	8	D/A		Myco_fh_63065_G/A	MPNE_0055	63065	142	T/I
						Mympn_655837_T/G	MPN_533	655837	106	E/A		Myco_fh_63342_A/C	MPNE_0055	63342	50	Y/D
						Mympn_655903_A/G	MPN_533	655903	84	I/T		Myco_fh_633919_C/T	MPNE_0609	633919	269	G/S
						Mympn_65633_G/A	MPN_052	65633	268	S/N		Myco_fh_63426_C/T	MPNE_0055	63426	22	V/M
						Mympn_657593_T/C	MPN_536	657593	26	L/P		Myco_fh_63459_T/G	MPNE_0055	63459	11	I/L
						Mympn_658583_G/A	MPN_537	658583	361	S/F		Myco_fh_63562_G/A	MPNE_0056	63562	358	A/V
						Mympn_658869_A/C	MPN_537	658869	266	Y/D		Myco_fh_63638_T/C	MPNE_0056	63638	333	I/V
						Mympn_660491_A/G	MPN_539	660491	63	T/A		Myco_fh_638501_G/A	MPNE_0613	638501	182	A/T
						Mympn_660795_T/C	MPN_540	660795	39	F/S		Myco_fh_638866_A/G	MPNE_0615	638866	266	S/P
						Mympn_660909_A/G	MPN_541	660909	73	V/A		Myco_fh_6402_T/G	MPNE_0005	6402	533	S/A
						Mympn_662277_G/T	MPN_543	662277	144	A/S		Myco_fh_640370_A/C	MPNE_0618	640370	122	N/K
						Mympn_663980_G/A	MPN_544	663980	400	G/R		Myco_fh_640470_C/A	MPNE_0618	640470	89	G/V
						Mympn_664317_C/T	MPN_544	664317	512	A/V		Myco_fh_641737_G/A	MPNE_0620	641737	137	S/N
						Mympn_664398_C/T	MPN_544	664398	539	A/V		Myco_fh_64202_C/T	MPNE_0056	64202	145	V/I
						Mympn_664759_T/G	MPN_544	664759	659	F/L		Myco_fh_643915_A/C	MPNE_0623	643915	185	V/G
						Mympn_666039_G/T	MPN_546	666039	183	H/N		Myco_fh_644898_T/C	MPNE_0624	644898	126	F/L
						Mympn_670377_G/A	MPN_550	670377	347	T/I		Myco_fh_645188_C/T	MPNE_0626	645188	35	P/S
						Mympn_671707_C/A	MPN_551	671707	181	S/I		Myco_fh_646224_C/T	MPNE_0628	646224	49	T/I
						Mympn_671785_T/C	MPN_551	671785	155	N/S		Myco_fh_647738_T/C	MPNE_0627	647738	299	E/G
						Mympn_672508_G/A	MPN_552	672508	186	T/I		Myco_fh_64844_G/A	MPNE_0057	64844	10	G/S
						Mympn_675594_C/T	MPN_555	675594	19	E/K		Myco_fh_649408_T/C	MPNE_0629	649408	84	T/A
						Mympn_675993_C/G	MPN_556	675993	438	A/P		Myco_fh_649635_G/T	MPNE_0629	649635	8	A/D
						Mympn_676698_G/T	MPN_556	676698	203	L/I		Myco_fh_650521_G/T	MPNE_0630	650521	106	A/E
						Mympn_676699_T/G	MPN_556	676699	202	K/N		Myco_fh_650587_G/A	MPNE_0630	650587	84	T/I
						Mympn_683099_T/C	MPN_562	683099	45	T/A		Myco_fh_651314_C/T	MPNE_0632	651314	46	A/V
						Mympn_685079_C/T	MPN_564	685079	236	V/M		Myco_fh_65193_C/G	MPNE_0057	65193	126	A/G
						Mympn_685109_C/T	MPN_564	685109	226	E/K		Myco_fh_653553_C/A	MPNE_0634	653553	266	D/Y
						Mympn_685266_A/C	MPN_564	685266	173	F/L		Myco_fh_654070_G/T	MPNE_0634	654070	93	N/K
						Mympn_686320_C/A	MPN_565	686320	46	C/F		Myco_fh_655175_G/A	MPNE_0637	655175	63	A/T
						Mympn_68667_C/T	MPN_054	68667	14	A/V		Myco_fh_655593_G/A	MPNE_0638	655593	42	A/V
						Mympn_687129_T/C	MPN_566	687129	71	N/D		Myco_fh_656961_T/G	MPNE_0640	656961	144	S/A
						Mympn_688070_G/A	MPN_567	688070	795	S/F		Myco_fh_657962_G/A	MPNE_0642	657962	166	V/I
						Mympn_688323_G/T	MPN_567	688323	711	P/T		Myco_fh_658664_A/G	MPNE_0642	658664	400	R/G
						Mympn_688914_A/G	MPN_567	688914	514	S/P		Myco_fh_659001_T/C	MPNE_0642	659001	512	V/A
						Mympn_688982_G/A	MPN_567	688982	491	T/I		Myco_fh_659082_T/C	MPNE_0642	659082	539	V/A
						Mympn_690004_A/C	MPN_567	690004	150	H/Q		Myco_fh_659443_G/T	MPNE_0642	659443	659	L/F
						Mympn_690131_T/C	MPN_567	690131	108	D/G		Myco_fh_660723_T/G	MPNE_0643	660723	183	N/H
						Mympn_690768_C/T	MPN_568	690768	221	A/T		Myco_fh_663075_G/A	MPNE_0646	663075	302	A/V
						Mympn_693351_A/G	MPN_571	693351	296	V/A		Myco_fh_667567_C/A	MPNE_0650	667567	61	V/F
						Mympn_6933_T/G	MPN_004	6933	705	C/G		Myco_fh_670277_T/C	MPNE_0653	670277	19	K/E
						Mympn_696732_C/T	MPN_573	696732	198	A/T		Myco_fh_671381_T/G	MPNE_0654	671381	203	I/L
						Mympn_698022_A/G	MPN_575	698022	58	Y/H		Myco_fh_671382_G/T	MPNE_0654	671382	202	N/K
						Mympn_699275_T/C	MPN_576	699275	211	T/A		Myco_fh_671452_T/C	MPNE_0654	671452	179	H/R
						Mympn_701701_C/T	MPN_578	701701	53	P/S		Myco_fh_677715_G/T	MPNE_0661	677715	67	H/N
						Mympn_701966_C/A	MPN_579	701966	76	W/L		Myco_fh_677781_C/T	MPNE_0661	677781	45	A/T
						Mympn_702363_T/C	MPN_580	702363	132	K/E		Myco_fh_678902_G/T	MPNE_0663	678902	102	N/K
						Mympn_704470_G/A	MPN_582	704470	216	S/F		Myco_fh_681001_A/C	MPNE_0666	681001	102	F/C
						Mympn_704950_A/G	MPN_582	704950	56	F/S		Myco_fh_681810_C/T	MPNE_0667	681810	71	D/N
						Mympn_705092_C/A	MPN_582	705092	9	G/C		Myco_fh_682751_A/G	MPNE_0668	682751	797	F/S
						Mympn_706832_A/G	MPN_584	706832	104	V/A		Myco_fh_683004_T/G	MPNE_0668	683004	713	T/P
						Mympn_707437_T/C	MPN_585	707437	226	N/D		Myco_fh_683595_G/A	MPNE_0668	683595	516	P/S
						Mympn_707810_G/T	MPN_585	707810	101	H/Q		Myco_fh_684313_T/G	MPNE_0668	684313	276	E/D
						Mympn_708539_T/C	MPN_586	708539	231	K/E		Myco_fh_684685_C/A	MPNE_0668	684685	152	Q/H
						Mympn_709316_A/C	MPN_587	709316	81	L/W		Myco_fh_684812_C/T	MPNE_0668	684812	110	G/D
						Mympn_709647_T/C	MPN_588	709647	522	T/A		Myco_fh_686040_G/T	MPNE_0669	686040	24	H/N
						Mympn_710305_C/A	MPN_588	710305	302	L/F		Myco_fh_6918_G/T	MPNE_0005	6918	705	G/C
						Mympn_711740_C/A	MPN_589	711740	53	D/Y		Myco_fh_691918_A/G	MPNE_0675	691918	28	V/A
						Mympn_712111_T/C	MPN_590	712111	194	T/A		Myco_fh_692699_G/A	MPNE_0677	692699	77	H/Y
						Mympn_714809_T/G	MPN_592	714809	396	L/F		Myco_fh_692782_C/T	MPNE_0677	692782	49	G/E
						Mympn_715255_T/C	MPN_592	715255	248	S/G		Myco_fh_693951_C/T	MPNE_0678	693951	211	A/T
						Mympn_718278_C/A	MPN_596	718278	124	Q/H		Myco_fh_698781_G/A	MPNE_0683	698781	338	T/I
						Mympn_7194_C/G	MPN_004	7194	792	R/G		Myco_fh_699147_A/G	MPNE_0683	699147	216	F/S
						Mympn_720387_A/G	MPN_598	720387	197	Y/H		Myco_fh_699627_G/A	MPNE_0683	699627	56	S/F
						Mympn_722683_C/T	MPN_600	722683	230	D/N		Myco_fh_699769_A/C	MPNE_0683	699769	9	C/G
						Mympn_723765_C/T	MPN_601	723765	49	A/T		Myco_fh_704323_C/T	MPNE_0689	704323	522	A/T
						Mympn_724396_G/A	MPN_602	724396	44	L/F		Myco_fh_704649_T/C	MPNE_0689	704649	413	Y/C
						Mympn_724656_C/A	MPN_603	724656	64	V/L		Myco_fh_706787_C/T	MPNE_0691	706787	194	A/T
						Mympn_725063_G/A	MPN_604	725063	223	P/S		Myco_fh_707191_G/A	MPNE_0691	707191	59	P/L
						Mympn_728311_C/T	MPN_608	728311	146	D/N		Myco_fh_709485_G/T	MPNE_0693	709485	396	F/L
						Mympn_728452_C/T	MPN_608	728452	99	E/K		Myco_fh_709931_C/T	MPNE_0693	709931	248	G/S
						Mympn_72925_A/G	MPN_056	72925	280	K/E		Myco_fh_712954_A/C	MPNE_0697	712954	289	H/Q
						Mympn_730549_C/A	MPN_610	730549	377	G/V		Myco_fh_715774_G/T	MPNE_0700	715774	239	N/K
						Mympn_733767_T/C	MPN_612	733767	768	I/M		Myco_fh_717359_T/C	MPNE_0701	717359	230	N/D
						Mympn_735242_G/A	MPN_612	735242	277	P/S		Myco_fh_7179_G/C	MPNE_0005	7179	792	G/R
						Mympn_736231_T/C	MPN_613	736231	330	N/S		Myco_fh_718441_T/C	MPNE_0702	718441	49	T/A
						Mympn_73691_A/G	MPN_057	73691	251	T/A		Myco_fh_728443_C/T	MPNE_0713	728443	86	M/I
						Mympn_737338_T/G	MPN_614	737338	274	L/F		Myco_fh_72900_G/A	MPNE_0065	72900	280	E/K
						Mympn_738682_C/A	MPN_615	738682	105	G/C		Myco_fh_730907_C/T	MPNE_0716	730907	262	S/N
						Mympn_739690_G/T	MPN_616	739690	45	L/I		Myco_fh_734366_T/G	MPNE_0721	734366	45	I/L
						Mympn_740343_C/T	MPN_618	740343	668	E/K		Myco_fh_735309_G/A	MPNE_0723	735309	571	A/V
						Mympn_740633_A/G	MPN_618	740633	571	V/A		Myco_fh_735888_G/T	MPNE_0723	735888	378	P/H
						Mympn_741024_G/A	MPN_618	741024	441	P/S		Myco_fh_735962_T/G	MPNE_0723	735962	353	K/N
						Mympn_741212_T/G	MPN_618	741212	378	H/P		Myco_fh_736026_T/G	MPNE_0723	736026	332	N/T
						Mympn_741286_G/T	MPN_618	741286	353	N/K		Myco_fh_73666_G/A	MPNE_0066	73666	248	A/T
						Mympn_741350_G/T	MPN_618	741350	332	T/N		Myco_fh_738102_T/G	MPNE_0724	738102	592	T/P
						Mympn_743426_G/T	MPN_619	743426	592	P/T		Myco_fh_740632_C/T	MPNE_0725	740632	581	D/N
						Mympn_74545_G/A	MPN_058	74545	254	A/T		Myco_fh_740763_G/A	MPNE_0725	740763	537	T/I
						Mympn_745956_T/C	MPN_620	745956	581	N/D		Myco_fh_742459_C/T	MPNE_0726	742459	549	A/T
						Mympn_7480_C/A	MPN_005	7480	57	Q/K		Myco_fh_744698_C/G	MPNE_0728	744698	58	A/G
						Mympn_748972_G/T	MPN_621	748972	152	H/Q		Myco_fh_745042_G/A	MPNE_0728	745042	173	G/S
						Mympn_74963_A/G	MPN_058	74963	393	Q/R		Myco_fh_7465_A/C	MPNE_0006	7465	57	K/Q
						Mympn_749877_G/A	MPN_623	749877	10	V/I		Myco_fh_746948_A/G	MPNE_0732	746948	51	D/G
						Mympn_750022_G/C	MPN_623	750022	58	G/A		Myco_fh_748692_T/C	MPNE_0731	748692	81	I/M
						Mympn_750366_A/G	MPN_623	750366	173	S/G		Myco_fh_74938_G/A	MPNE_0067	74938	378	R/Q
						Mympn_7508_C/T	MPN_005	7508	66	P/L		Myco_fh_7493_T/C	MPNE_0006	7493	66	L/P
						Mympn_752272_G/A	MPN_626	752272	51	G/D		Myco_fh_749616_G/A	MPNE_0733	749616	284	H/Y
						Mympn_754016_C/T	MPN_627	754016	81	M/I		Myco_fh_751672_C/T	MPNE_0735	751672	263	G/E
						Mympn_754940_A/G	MPN_628	754940	284	Y/H		Myco_fh_751751_C/A	MPNE_0735	751751	237	V/F
						Mympn_756848_C/A	MPN_630	756848	312	M/I		Myco_fh_751765_C/T	MPNE_0735	751765	232	G/D
						Mympn_756996_T/C	MPN_630	756996	263	E/G		Myco_fh_752231_T/C	MPNE_0735	752231	77	N/D
						Mympn_757555_C/T	MPN_630	757555	77	D/N		Myco_fh_752688_C/T	MPNE_0736	752688	48	S/F
						Mympn_758161_G/A	MPN_631	758161	98	E/K		Myco_fh_753780_G/A	MPNE_0737	753780	113	A/T
						Mympn_759104_A/G	MPN_632	759104	120	T/A		Myco_fh_754366_C/T	MPNE_0738	754366	38	A/V
						Mympn_760577_T/G	MPN_634	760577	59	F/V		Myco_fh_755562_A/C	MPNE_0738	755562	437	K/Q
						Mympn_760886_C/A	MPN_634	760886	162	Q/K		Myco_fh_757090_A/G	MPNE_0740	757090	129	E/G
						Mympn_762164_G/A	MPN_635	762164	221	A/T		Myco_fh_757435_A/C	MPNE_0741	757435	42	I/L
						Mympn_762414_G/A	MPN_635	762414	304	G/E		Myco_fh_758318_G/T	MPNE_0742	758318	150	L/F
						Mympn_762759_C/A	MPN_636	762759	41	L/I		Myco_fh_759934_G/A	MPNE_0744	759934	287	E/K
						Mympn_763642_T/G	MPN_637	763642	150	F/L		Myco_fh_760130_A/G	MPNE_0744	760130	352	Y/C
						Mympn_765258_A/G	MPN_638	765258	287	K/E		Myco_fh_760922_G/A	MPNE_0743	760922	44	R/C
						Mympn_765454_G/A	MPN_638	765454	352	C/Y		Myco_fh_761280_G/A	MPNE_0745	761280	232	S/L
						Mympn_766975_T/C	MPN_640	766975	108	N/S		Myco_fh_764925_A/G	MPNE_0750	764925	117	V/A
						Mympn_770249_G/A	MPN_644	770249	134	A/V		Myco_fh_765803_A/C	MPNE_0751	765803	126	I/S
						Mympn_771127_C/A	MPN_645	771127	126	S/I		Myco_fh_766149_G/A	MPNE_0751	766149	11	P/S
						Mympn_771473_A/G	MPN_645	771473	11	S/P		Myco_fh_766460_G/C	MPNE_0752	766460	185	L/V
						Mympn_771784_C/G	MPN_646	771784	185	V/L		Myco_fh_766631_C/T	MPNE_0752	766631	128	G/S
						Mympn_772543_T/C	MPN_647	772543	230	N/S		Myco_fh_767219_C/T	MPNE_0753	767219	230	S/N
						Mympn_772900_T/G	MPN_647	772900	111	N/T		Myco_fh_767576_G/T	MPNE_0753	767576	111	T/N
						Mympn_775025_G/A	MPN_649	775025	9	L/F		Myco_fh_767663_C/T	MPNE_0753	767663	82	S/N
						Mympn_776346_G/T	MPN_651	776346	4	G/C		Myco_fh_772448_G/T	MPNE_0760	772448	103	D/Y
						Mympn_776362_G/T	MPN_651	776362	9	G/V		Myco_fh_772689_C/A	MPNE_0760	772689	183	T/K
						Mympn_776799_A/G	MPN_651	776799	155	S/G		Myco_fh_774888_C/T	MPNE_0764	774888	68	P/L
						Mympn_776887_T/G	MPN_651	776887	184	V/G		Myco_fh_774893_A/C	MPNE_0764	774893	70	T/P
						Mympn_777682_G/A	MPN_652	777682	68	A/T		Myco_fh_775202_G/A	MPNE_0764	775202	173	G/S
						Mympn_778010_A/C	MPN_652	778010	177	K/T		Myco_fh_775256_G/A	MPNE_0764	775256	191	D/N
						Mympn_780524_A/G	MPN_655	780524	63	S/G		Myco_fh_776573_A/G	MPNE_0767	776573	398	C/R
						Mympn_78064_G/A	MPN_061	78064	305	A/V		Myco_fh_777256_G/T	MPNE_0767	777256	170	A/D
						Mympn_781236_G/T	MPN_656	781236	225	F/L		Myco_fh_777392_C/A	MPNE_0767	777392	125	G/W
						Mympn_781893_G/A	MPN_657	781893	398	R/C		Myco_fh_777694_C/T	MPNE_0767	777694	24	R/K
						Mympn_781917_C/A	MPN_657	781917	390	G/W		Myco_fh_778638_T/C	MPNE_0769	778638	61	I/V
						Mympn_782576_T/G	MPN_657	782576	170	D/A		Myco_fh_779428_G/T	MPNE_0771	779428	464	T/N
						Mympn_782634_C/T	MPN_657	782634	151	G/R		Myco_fh_78039_A/G	MPNE_0071	78039	305	V/A
						Mympn_782665_G/T	MPN_657	782665	140	N/K		Myco_fh_780536_C/T	MPNE_0771	780536	95	A/T
						Mympn_783958_C/T	MPN_659	783958	61	V/I		Myco_fh_780815_T/C	MPNE_0771	780815	2	N/D
						Mympn_784748_T/G	MPN_661	784748	464	N/T		Myco_fh_781378_G/T	MPNE_0773	781378	164	H/N
						Mympn_7849_C/T	MPN_005	7849	180	L/F		Myco_fh_782191_T/C	MPNE_0774	782191	211	T/A
						Mympn_786135_C/T	MPN_661	786135	2	D/N		Myco_fh_782254_G/A	MPNE_0774	782254	190	H/Y
						Mympn_786698_T/G	MPN_663	786698	189	N/H		Myco_fh_782401_G/A	MPNE_0774	782401	141	P/S
						Mympn_787511_C/T	MPN_664	787511	211	A/T		Myco_fh_7834_T/C	MPNE_0006	7834	180	F/L
						Mympn_789986_G/A	MPN_666	789986	193	V/I		Myco_fh_783810_C/A	MPNE_0775	783810	66	A/S
						Mympn_790460_G/A	MPN_667	790460	103	R/H		Myco_fh_787088_C/T	MPNE_0779	787088	308	A/V
						Mympn_791270_C/T	MPN_668	791270	60	V/M		Myco_fh_788872_C/T	MPNE_0781	788872	47	G/D
						Mympn_792395_T/C	MPN_669	792395	308	V/A		Myco_fh_789727_G/T	MPNE_0782	789727	466	D/E
						Mympn_79319_G/A	MPN_062	79319	96	G/D		Myco_fh_790329_G/T	MPNE_0782	790329	266	L/I
						Mympn_794179_T/C	MPN671a	794179	47	D/G		Myco_fh_791538_T/C	MPNE_0784	791538	99	I/V
						Mympn_79523_T/C	MPN_062	79523	164	I/T		Myco_fh_791888_A/G	MPNE_0785	791888	152	S/P
						Mympn_795599_G/C	MPN_671	795599	278	A/G		Myco_fh_79294_A/G	MPNE_0072	79294	96	D/G
						Mympn_796845_C/T	MPN_672	796845	113	V/I		Myco_fh_79498_C/T	MPNE_0072	79498	164	T/I
						Mympn_797195_G/A	MPN_673	797195	152	P/S		Myco_fh_796471_T/C	MPNE_0789	796471	79	N/D
						Mympn_79823_A/G	MPN_063	79823	24	D/G		Myco_fh_796814_T/C	MPNE_0790	796814	443	M/V
						Mympn_79943_G/T	MPN_063	79943	64	G/V		Myco_fh_796934_G/A	MPNE_0790	796934	403	P/S
						Mympn_79957_C/G	MPN_063	79957	69	Q/E		Myco_fh_797081_C/T	MPNE_0790	797081	354	D/N
						Mympn_799966_C/T	MPN_676	799966	37	H/Y		Myco_fh_797437_T/C	MPNE_0790	797437	235	K/R
						Mympn_800025_G/C	MPN_676	800025	56	W/C		Myco_fh_79774_C/A	MPNE_0073	79774	16	A/D
						Mympn_80068_G/T	MPN_063	80068	106	V/F		Myco_fh_79815_G/T	MPNE_0073	79815	30	A/S
						Mympn_801778_C/T	MPN_677	801778	79	D/N		Myco_fh_801485_A/C	MPNE_0795	801485	33	F/L
						Mympn_80203_G/T	MPN_063	80203	151	V/F		Myco_fh_80325_G/T	MPNE_0073	80325	200	V/F
						Mympn_802241_A/G	MPN_678	802241	403	S/P		Myco_fh_805376_C/T	MPNE_0796	805376	620	D/N
						Mympn_802388_T/C	MPN_678	802388	354	N/D		Myco_fh_806528_C/T	MPNE_0796	806528	236	E/K
						Mympn_802744_C/T	MPN_678	802744	235	R/K		Myco_fh_808314_G/T	MPNE_0798	808314	390	L/I
						Mympn_806792_C/A	MPN_683	806792	33	L/F		Myco_fh_808921_G/T	MPNE_0798	808921	187	D/E
						Mympn_806805_A/G	MPN_683	806805	29	F/S		Myco_fh_81246_A/C	MPNE_0074	81246	286	K/N
						Mympn_807575_C/T	MPN_684	807575	1656	V/I		Myco_fh_81352_C/T	MPNE_0074	81352	322	R/W
						Mympn_810683_T/C	MPN_684	810683	620	N/D		Myco_fh_83202_G/A	MPNE_0077	83202	377	D/N
						Mympn_811835_T/C	MPN_684	811835	236	K/E		Myco_fh_83639_A/C	MPNE_0077	83639	522	K/N
						Mympn_813620_T/G	MPN_686	813620	390	I/L		Myco_fh_84127_A/C	MPNE_0076	84127	175	F/C
						Mympn_81377_T/C	MPN_064	81377	322	W/R		Myco_fh_85968_T/C	MPNE_0080	85968	146	I/V
						Mympn_814227_T/G	MPN_686	814227	187	E/D		Myco_fh_87031_T/C	MPNE_0082	87031	286	N/D
						Mympn_83227_A/G	MPN_066	83227	383	N/D		Myco_fh_87444_T/C	MPNE_0082	87444	148	Q/R
						Mympn_83664_C/A	MPN_066	83664	528	N/K		Myco_fh_89972_C/T	MPNE_0085	89972	333	S/N
						Mympn_84152_C/A	MPN_067	84152	175	C/F		Myco_fh_91222_C/A	MPNE_0086	91222	523	V/L
						Mympn_85993_C/T	MPN_071	85993	146	V/I		Myco_fh_93270_C/A	MPNE_0088	93270	31	A/D
						Mympn_87056_C/T	MPN_073	87056	346	D/N		Myco_fh_95564_G/T	MPNE_0089	95564	107	M/I
						Mympn_87469_C/T	MPN_073	87469	208	R/Q		Myco_fh_959_T/C	MPNE_0001	959	90	I/T
						Mympn_91246_A/C	MPN_077	91246	547	L/V		Myco_fh_96088_G/C	MPNE_0089	96088	282	G/A
						Mympn_93294_A/C	MPN_078	93294	35	D/A		Myco_fh_97085_G/T	MPNE_0091	97085	235	V/F
						Mympn_95588_T/G	MPN_079	95588	107	I/M		Myco_fh_9757_A/G	MPNE_0008	9757	197	K/E
						Mympn_960_C/T	MPN_001	960	90	T/I		Myco_fh_98637_C/A	MPNE_0091	98637	752	T/N
						Mympn_96112_C/G	MPN_079	96112	282	A/G		Myco_fh_99603_C/T	MPNE_0091	99603	1074	T/I
						Mympn_97109_T/G	MPN_080	97109	235	F/V		Myco_fh_99938_G/T	MPNE_0091	99938	1186	D/Y
						Mympn_9772_G/A	MPN_007	9772	197	E/K
						Mympn_99962_T/G	MPN_080	99962	1186	Y/D
