# Supplementary material for: Comparative “-omics” in Mycoplasma pneumoniae Clinical Isolates Reveals Key Virulence Factors
Source: PLoS One. 2015 Sep 3;10(9):e0137354. doi: 10.1371/journal.pone.0137354 (PMC4559472; doi:10.1371/journal.pone.0137354)
Supplement: S11 Table — A) ORF name of the studied gene. From B) to I) log 2 of CPKMs (counts per kilobase per million reads) for the two biological replicates of the four studied strains (type 2 strains: 6009 and 2882 strains; type 1a: 5817 and 5954 strains). J) to M) Averages of log2 of CPKMs for the two biological replicates for each one of the studied strains. N) Average of log2 of CPKMs of the four samples corresponding to the two type 2 strains. O) Average of log2 of CPKMs of the four samples corresponding to the two type 1 strains. P) Fold change of log2 CPKMs of type 2 versus type 1 strains. Q) P-value obtained by the T-test. R) Protein name. S) Function associated to the gene. T) COG category: A, membrane proteins of unknown function; C, energy production and conversion, coenzyme metabolism; D, cell division and chromosome partitioning; E, amino acid transport and metabolism; F, nucleotide transport and metabolism, coenzyme; G, carbohydrate transport and metabolism; H, coenzyme metabolism; I, lipid metabolism; J, translation, ribosomal structure, and biogenesis; K, transcription; L, DNA replication, recombination, and repair; M, cell envelope biogenesis, outer membrane; N, cell motility and secretion; O, post-translational modification, protein turnover, chaperones; P, inorganic ion transport and metabolism; R, general function prediction only; S, function unknown; T, signal transduction mechanisms; U, intracellular trafficking, secretion, and vesicular transport; and V, defense mechanisms. The attached table shows the results of the Fisher’s test for the enrichment in COG categories in genes that are differentially expressed between type 1 and type 2 strains. (XLSX) [file pone.0137354.s012.xlsx]

## Sheet: TableS11
ORF	6009A log2 CPKMs	6009B log2 CPKMs	2882A log2 CPKMs	2882B log2 CPKMs	5817A log2 CPKMs	5817B log2 CPKMs	5954A log2 CPKMs	5954B log2 CPKMs	Average 6009 log2 CPKMs	Average 2882 log2 CPKMs	Average 5817 log2 CPKMs	Average 5954 log2 CPKMs	Average Type 2 log2 CPKMs	Average Type 1 log2 CPKMs	Fch type 2/type 1	P-value T-test	Protein name	Function	COG category		Enrichment by COG: Fisher's test
MPN203	1.43545	1.51074	4.3127	4.4167	6.71884	7.39577	7.1833	7.0467	1.47309	4.3647	7.0573	7.115	2.9189	7.08615	-4.16725	0.00265866	0	Putative adhesin P1-like protein MPN_203	M		COG	Total in genome	Down	Up	Changes	OddsRatio Up	Pvalue Up	OddsRatio Down	PValueDown	OddsRatio Change	Pvalue Change	Function
MPN128	2.98276	3.54668	2.2222	2.6006	6.80261	7.42312	4.0119	4.0788	3.26472	2.4114	7.11286	4.04535	2.83806	5.57911	-2.74104	0.0265783	0	Uncharacterized protein MPN_128	M		A	26	0	1	1	1.15883	0.59484	0	1	0.55471	0.837172	Membrane Proteins of unknown function
MPN202	4.38932	5.04158	4.3061	4.4267	5.29025	5.85645	6.1288	6.2187	4.71545	4.3664	5.57335	6.17375	4.54093	5.87355	-1.33262	0.00255528	0	Putative adhesin P1-like protein MPN_202	M		C	25	1	0	1	0	1	1.15453	0.596072	0.577751	0.825629	Energy production and conversion, Coenzyme metabolism
ncMPN384	3.04977	3.11145	2.38	1.7894	4.79487	4.22296	3.2156	3.3967	3.08061	2.0847	4.50892	3.30615	2.58265	3.90753	-1.32488	0.0334974	ncRNA	ncRNA	ncRNA		E	19	1	0	1	0	1	1.53205	0.500557	0.76682	0.737555	Cell division and chromosome partitioning
MPN103	4.52024	4.38642	3.582	3.307	5.87365	5.30552	4.7528	4.5353	4.45333	3.4445	5.58958	4.64405	3.94891	5.11682	-1.1679	0.0327107	0	Uncharacterized protein MPN_103	S		F	23	0	0	0	0	1	0	1	0	1	Amino acid transport and metabolism
MPN104	5.38604	4.98797	4.1854	4.0073	6.53373	5.73189	5.5194	5.3313	5.18701	4.09635	6.13281	5.42535	4.64168	5.77908	-1.1374	0.035419	0	Uncharacterized protein MPN_104	N		P	20	0	0	0	0	1	0	1	0	1	Nucleotide transport and metabolism; coenzyme metabolism
ncMPN095	4.63813	4.09061	3.552	3.642	5.22256	4.65131	4.7641	4.6533	4.36437	3.597	4.93694	4.7087	3.98069	4.82282	-0.842134	0.0249279	ncRNA	ncRNA	ncRNA		G	37	2	0	2	0	1	1.60067	0.382366	0.783447	0.72902	Carbohydrate transport and metabolism
MPN164	5.42876	5.81785	5.3227	5.3159	5.61736	6.10376	6.8719	6.4281	5.62331	5.3193	5.86056	6.65	5.4713	6.25528	-0.783979	0.0353487	nusE	30S ribosomal protein S10- NusE termination antitermination factor	J		H	12	0	0	0	0	1	0	1	0	1	Coenzyme metabolism
MPN055	1.982	2.63567	1.5902	1.5211	2.31884	3.14626	2.8973	2.4611	2.30884	1.55565	2.73255	2.6792	1.93224	2.70588	-0.773633	0.0516718	potA	Spermidine/putrescine import ATP-binding protein potA (EC 3.6.3.31)	E		I	26	1	0	1	0	1	1.10852	0.610183	0.55471	0.837172	Lipid metabolism
MPN076	4.77154	5.12884	4.489	4.3259	5.35436	5.67682	5.1623	5.0806	4.95019	4.40745	5.51559	5.12145	4.67882	5.31852	-0.6397	0.0271996	uhpT	Hexose phosphate transport protein	G		J	119	5	2	7	0.45658	0.92461	1.26007	0.407909	0.838427	0.723584	Translation, ribosomal structure and biogenesis
MPN115	7.7311	7.7712	7.5283	7.33	7.87787	7.85903	8.6274	8.4655	7.75115	7.42915	7.86845	8.54645	7.59015	8.20745	-0.6173	0.0325382	infC	Translation initiation factor IF-3	J		K	19	0	0	0	0	1	0	1	0	1	Transcription
MPN207	7.43925	6.93702	7.0292	6.9336	7.59893	7.25625	7.95	7.8152	7.18814	6.9814	7.42759	7.8826	7.08477	7.65509	-0.570324	0.0255853	ptsG	PTS system glucose-specific EIICBA component (EIICBA-Glc) (EII-Glc/EIII-Glc) (EC 2.7.1.69)	G		L	49	0	1	1	0.594055	0.817704	0	1	0.284244	0.96724	DNA replication, recombination and repair
ncMPN282	7.06681	6.44547	6.6586	6.4435	7.20362	6.85906	7.5022	7.3293	6.75614	6.55105	7.03134	7.41575	6.65359	7.22354	-0.56995	0.0292262	ncRNA	ncRNA	ncRNA		M*	123	4	12	16	5.0039	0.000276336	0.920449	0.644865	2.37159	0.00793579	Cell envelope biogenesis, outer membrane
MPN504	4.11921	3.69	3.5924	3.3844	4.3483	4.293	4.2557	4.1273	3.9046	3.4884	4.32065	4.1915	3.6965	4.25607	-0.559573	0.0134272	0	Uncharacterized protein MPN_504	N		N*	26	5	0	5	0	1	6.67187	0.00263897	3.02864	0.0412997	Cell motility and secretion
MPN117	6.74438	7.12154	6.8816	6.7437	7.13169	7.18682	7.7542	7.4843	6.93296	6.81265	7.15926	7.61925	6.8728	7.38925	-0.51645	0.0225862	rpLT	50S ribosomal protein L20	J		O	32	0	3	3	3.07187	0.098083	0	1	1.39912	0.389814	Post-translational modification, protein turnover, chaperones
MPN116	6.86845	7.20795	6.9979	6.8711	7.40297	7.36705	7.7089	7.4092	7.0382	6.9345	7.38501	7.55905	6.98635	7.47203	-0.485679	0.00502861	rpmI	50S ribosomal protein L35	J		D	16	0	0	0	0	1	0	1	0	1	Inorganic ion transport and metabolism
MPN393	8.00945	8.22378	7.9106	7.9062	8.4314	8.12335	8.644	8.5854	8.11662	7.9084	8.27738	8.6147	8.01251	8.44604	-0.433529	0.0201621	pdhA	Pyruvate dehydrogenase E1 component subunit alpha (EC 1.2.4.1)	C		R	17	2	1	3	1.79482	0.450285	3.58189	0.131095	2.68964	0.129549	General function prediction only
MPN518	3.81969	3.83887	3.9791	3.9658	4.0287	4.18316	4.6641	4.3755	3.82928	3.97245	4.10593	4.5198	3.90087	4.31286	-0.411998	0.0280703	0	Conserved hypothetical protein MPN_518	T		S	54	2	3	5	1.76213	0.277346	1.06895	0.576463	1.39918	0.321657	Function unknown
MPN427	4.70286	4.98934	4.6443	4.7452	5.2907	5.24611	5.0449	4.8427	4.8461	4.69475	5.26841	4.9438	4.77043	5.1061	-0.335678	0.0391828	yidA	P-sugar phosphatase YidA (Canadian consortium)	R		T	8	1	0	1	0	1	3.68816	0.266505	1.84844	0.449684	Signal transduction mechanisms
MPN430	5.9238	6.37256	6.2416	6.1295	6.36926	6.37683	6.4391	6.6063	6.14818	6.18555	6.37305	6.5227	6.16687	6.44787	-0.281007	0.043003	gap	Glyceraldehyde-3-phosphate dehydrogenase (GAPDH) (EC 1.2.1.12)	I		U	15	0	0	0	0	1	0	1	0	1	Intracellular trafficking, secretion and vesicular transport
MPN192	7.0255	7.14506	6.8526	6.9856	7.26854	7.12453	7.3783	7.2654	7.08528	6.9191	7.19654	7.32185	7.00219	7.25919	-0.257004	0.0179497	rplQ	50S ribosomal protein L17	J		V	23	0	0	0	0	1	0	1	0	1	Defense mechanisms
MPN381	4.61488	4.77622	4.8785	4.8227	5.02729	5.10095	5.0192	4.8657	4.69555	4.8506	5.06412	4.94245	4.77308	5.00329	-0.23021	0.0222201	yidA	Putative Cof-like hydrolase acting on phosphorylated sugars and small metabolites	R		*In bold enriched categories
ncMPN108	4.28611	4.14935	4.4833	4.3003	4.17651	4.127	3.9914	3.9824	4.21773	4.3918	4.15175	3.9869	4.30477	4.06933	0.235439	0.0311596	ncRNA	ncRNA	ncRNA
MPN264	6.63209	6.81765	6.4428	6.4957	6.33553	6.52218	6.2693	6.1551	6.72487	6.46925	6.42886	6.2122	6.59706	6.32053	0.276532	0.0508555	0	Uncharacterized hydrolase, haloacid dehalogenase-like family protein (EC 3.1.-.-)	R
MPN656	2.8828	2.80151	3.1359	3.033	2.45063	2.76846	2.7547	2.6362	2.84215	3.08445	2.60955	2.69545	2.9633	2.6525	0.310805	0.0252489	rbgA	Ribosome biogenesis GTPase A	J
MPN012	3.2293	3.18677	3.0567	2.8879	2.76167	2.59004	2.9732	2.7118	3.20804	2.9723	2.67586	2.8425	3.09017	2.75918	0.33099	0.0244277	0	Conserved hypothetical protein MPN_012	M
MPN014	4.06789	4.06132	3.771	3.8144	3.64008	3.83682	3.4898	3.3003	4.0646	3.7927	3.73845	3.39505	3.92865	3.56675	0.3619	0.0399417	0	Contains the TOPRIM domain of the DNA primase	L
MPN021	5.63662	5.82156	6.1713	6.1064	5.37334	5.35552	5.6636	5.7492	5.72909	6.13885	5.36443	5.7064	5.93397	5.53542	0.398554	0.0472759	dnaJ	Chaperone protein dnaJ	O
MPN263	6.80541	6.93837	6.6076	6.4726	6.04351	6.09202	6.5283	6.4622	6.87189	6.5401	6.06776	6.49525	6.706	6.28151	0.424489	0.039397	trx	Thioredoxin (Trx)	O
MPN023	4.60646	4.59617	5.1099	5.2214	4.29506	4.26806	4.539	4.5086	4.60131	5.16565	4.28156	4.5238	4.88348	4.40268	0.480801	0.0362026	metS	Methionyl-tRNA synthetase (EC 6.1.1.10) (Methionine--tRNA ligase) (MetRS)	J
MPN022	5.52226	5.83705	6.0796	6.1232	5.13043	5.2001	5.5361	5.6212	5.67965	6.1014	5.16527	5.57865	5.89053	5.37196	0.518568	0.0302873	pip	Putative proline iminopeptidase (PIP) (EC 3.4.11.5) (Prolyl aminopeptidase) (PAP)	O
ncMPN376	4.27082	4.95311	5.0981	4.9558	4.24486	4.32902	4.2977	4.2869	4.61197	5.02695	4.28694	4.2923	4.81946	4.28962	0.529838	0.0297059	ncRNA	ncRNA	ncRNA
MPN102	1.66849	1.68373	1.412	1.706	1.09766	0.966537	0.90784	1.1333	1.67611	1.559	1.0321	1.02057	1.61756	1.02634	0.591221	0.000502553	0	Putative mgpC-like protein MPN_102	M
MPN150	4.29126	4.60043	4.4606	4.7888	3.95538	3.41354	4.2828	4.1116	4.44585	4.6247	3.68446	4.1972	4.53527	3.94083	0.594444	0.0329985	0	Putative mgpC-like protein MPN_150	M
ncMPN271	5.17444	5.56982	5.188	5.5	4.72246	4.59729	4.8724	4.816	5.37213	5.344	4.65988	4.8442	5.35806	4.75204	0.606026	0.0022737	ncRNA	ncRNA	ncRNA
ncMPN005	3.31823	3.12807	2.9492	3.3173	3.05751	2.41907	2.3092	2.4352	3.22315	3.13325	2.73829	2.3722	3.1782	2.55525	0.622954	0.0173688	ncRNA	ncRNA	ncRNA
ncMPN388	2.52462	2.25354	2.5436	2.3119	1.76141	1.15565	2.0259	1.9125	2.38908	2.42775	1.45853	1.9692	2.40841	1.71387	0.694547	0.0154161	ncRNA	ncRNA	ncRNA
ncMPN028	4.54777	4.89355	4.7884	4.829	3.9022	4.47635	4.083	3.7688	4.72066	4.8087	4.18927	3.9259	4.76468	4.05759	0.707093	0.0061533	ncRNA	ncRNA	ncRNA
MPN527	5.14061	6.25745	5.6246	5.5416	4.43903	4.86375	5.3232	5.0938	5.69903	5.5831	4.65139	5.2085	5.64107	4.92995	0.71112	0.0544462	0	Uncharacterized protein MPN_527	A
ncMPN256	0.871168	0.962485	1.4583	0.90949	0.13996	0.464353	0.086316	0.053906	0.916827	1.18389	0.302157	0.070111	1.05036	0.186134	0.864227	0.0020397	ncRNA	ncRNA	ncRNA
MPN037a	4.85155	4.84368	4.3029	4.2882	3.57584	3.44308	4.1988	3.5784	4.84761	4.29555	3.50946	3.8886	4.57158	3.69903	0.872552	0.00951748	New ORF	New ORF	S
MPN037	4.73178	4.70444	4.2082	4.1806	3.35561	3.35617	4.0474	3.4491	4.71811	4.1944	3.35589	3.74825	4.45626	3.55207	0.904188	0.00698186	0	Uncharacterized protein MPN_037	M
ncMPN344	5.45346	6.10669	4.7611	4.6043	4.08754	4.17847	4.321	4.0988	5.78007	4.6827	4.13301	4.2099	5.23139	4.17145	1.05993	0.0229809	ncRNA	ncRNA	ncRNA
ncMPN240	8.45675	8.09792	7.2052	7.2469	7.16478	6.0144	6.841	6.733	8.27734	7.22605	6.58959	6.787	7.75169	6.68829	1.0634	0.0361092	ncRNA	ncRNA	ncRNA
MPN092	5.4405	5.85922	4.7934	5.0632	4.07533	4.49193	4.0418	3.9889	5.64986	4.9283	4.28363	4.01535	5.28908	4.14949	1.13959	0.00456706	0	Putative mgpC-like protein MPN_092	M
MPNt14	4.19516	4.20549	3.9076	3.6979	2.9886	3.46872	2.3213	2.6318	4.20033	3.80275	3.22866	2.47655	4.00154	2.85261	1.14893	0.00585295	tRNA	tRNA	tRNA
MPN214	5.5966	5.39258	5.4994	5.2867	3.8457	4.06473	4.7504	4.4736	5.49459	5.39305	3.95522	4.612	5.44382	4.28361	1.16021	0.0016142	OppA??	Conserved hypothetical protein MPN_214	M
ncMPN006	6.65223	7.11414	6.2195	6.036	5.11627	4.85198	5.8156	5.4442	6.88319	6.12775	4.98413	5.6299	6.50547	5.30701	1.19846	0.00933037	ncRNA	ncRNA	ncRNA
MPN509	7.02684	7.79455	6.0686	5.7772	5.53932	5.36805	5.4408	5.4835	7.41069	5.9229	5.45369	5.46215	6.6668	5.45792	1.20888	0.039902	0	Uncharacterized protein MPN_509	S
ncMPN396	1.93872	2.79684	1.8621	1.3928	1.12456	1.28364	0.39856	0.12705	2.36778	1.62745	1.2041	0.262805	1.99762	0.733452	1.26416	0.0204166	ncRNA	ncRNA	ncRNA
ncMPN029	6.59469	6.1386	6.179	5.9505	3.63016	3.7004	5.4444	5.5283	6.36664	6.06475	3.66528	5.48635	6.2157	4.57581	1.63988	0.0234648	ncRNA	ncRNA	ncRNA
MPN049	5.06313	5.86185	4.1529	3.9848	2.61553	2.19966	3.579	3.1717	5.46249	4.06885	2.4076	3.37535	4.76567	2.89147	1.8742	0.0123569	0	Uncharacterized protein MPN_049	M
ncMPN239	6.35433	6.9645	6.0566	6.3601	3.37562	3.15454	4.6514	3.6743	6.65942	6.20835	3.26508	4.16285	6.43388	3.71396	2.71992	0.000381503	ncRNA	ncRNA	ncRNA
MPN367	2.50016	2.75758	2.6598	2.8035	0	0	0	0	2.62887	2.73165	0	0	2.68026	No in Type I	No in Type I	1.64486e-08	0	Putative mgpC-like protein MPN_367	M
MPN366	3.47273	4.02907	3.7083	3.7604	0	0	0	0	3.7509	3.73435	0	0	3.74262	No in Type I	No in Type I	5.35789e-08	0	Putative mgpC-like protein MPN_366	M
MPN205	3.53763	4.02157	3.1195	3.3042	0	0	0	0	3.7796	3.21185	0	0	3.49572	No in Type I	No in Type I	1.9398e-06	0	Uncharacterized protein MPN_205	M
MPN414	6.07551	6.82095	4.3107	4.4965	0	0	0	0	6.44823	4.4036	0	0	5.42592	No in Type I	No in Type I	0.000113211	0	Putative mgpC-like protein MPN_414	M
MPN099	5.15337	5.76312	1.5923	3.0081	0	0	0	0	5.45825	2.3002	0	0	3.87922	No in Type I	No in Type I	0.00694057	0	Putative adhesin P1-like protein MPN_099	M
MPN371	0	0	0	0	5.19779	5.76854	5.6788	5.1973	0	0	5.48316	5.43805	No in TypeII	5.46061	No in TypeII	3.2234e-08	0	Uncharacterized protein MPN_371	S
MPN524	0	0	0	0	5.25335	4.45342	5.317	4.3066	0	0	4.85338	4.8118	No in TypeII	4.83259	No in TypeII	1.687e-06	0	Uncharacterized protein MPN_524	N
MPN137	0	0	0	0	3.81492	3.29611	4.3991	3.1175	0	0	3.55551	3.7583	No in TypeII	3.65691	No in TypeII	1.47013e-05	0	Uncharacterized protein MPN_137	N
MPN495	0	0	0	0	4.53976	3.84697	5.614	5.0512	0	0	4.19336	5.3326	No in TypeII	4.76298	No in TypeII	1.48275e-05	ulaB	Ascorbate-specific phosphotransferase enzyme IIB component (EC 2.7.1.69) (Ascorbate-specific PTS system EIIB component)	G
ncMPN343	0	0	0	0	5.27362	5.21885	7.5689	7.5225	0	0	5.24623	7.5457	No in TypeII	6.39597	No in TypeII	7.16532e-05	ncRNA	ncRNA	ncRNA
MPN500	0	0	0	0	5.50993	5.44837	7.8902	7.9504	0	0	5.47915	7.9203	No in TypeII	6.69972	No in TypeII	7.73432e-05	0	Putative adhesin P1-like protein MPN_500	M
ncMPN369	0	0	0	0	1.11977	0.822244	0.97952	0.56243	0	0	0.971008	0.770975	No in TypeII	0.870991	No in TypeII	0.00033926	ncRNA	ncRNA	ncRNA
MPN347a	0	0	0	0	2.88054	2.96072	1.6984	1.8147	0	0	2.92063	1.75655	No in TypeII	2.33859	No in TypeII	0.000445883	New ORF	New ORF (putative antitoxin)	S
ncMPN117	0	0	0	0	2.5661	2.51797	5.4	4.6534	0	0	2.54203	5.0267	No in TypeII	3.78437	No in TypeII	0.00209378	ncRNA	ncRNA	ncRNA
MPN130	0	0	0	0	5.10664	4.2048	2.0606	1.7519	0	0	4.65572	1.90625	No in TypeII	3.28099	No in TypeII	0.0069994	0	Uncharacterized protein MPN_130	N
MPN459	0	0	0	0	6.55222	6.19988	1.9252	1.7367	0	0	6.37605	1.83095	No in TypeII	4.1035	No in TypeII	0.0205455	0	Conserved hypothetical lipoprotein MPN_459	E
MPN272	4.77954	4.9703	5.0147	4.7186	5.40251	5.17663	4.9444	5.0988	4.87492	4.86665	5.28957	5.0216	4.87079	5.15558	-0.284796	0.0545139	0	Uncharacterized protein MPN_272	S
ncMPN002	3.20867	3.21733	3.1646	3.001	2.86947	2.7719	3.1316	2.9491	3.213	3.0828	2.82068	3.04035	3.1479	2.93052	0.217383	0.0547048	ncRNA	ncRNA	ncRNA
MPN350	3.85814	4.48147	4.4569	4.4492	3.94015	4.05909	3.9502	3.7883	4.16981	4.45305	3.99962	3.86925	4.31143	3.93443	0.376996	0.0579114	plsY	Putative glycerol-3-phosphate acyltransferase PlsY (EC 2.3.1.15)	I
ncMPN027	10.8325	12.8687	11.679	10.696	8.7465	9.76468	10.459	10.816	11.8506	11.1875	9.25559	10.6375	11.519	9.94655	1.57249	0.0590161	ncRNA	ncRNA	ncRNA
ncMPN078	7.05215	6.52559	5.7191	5.8403	6.84202	6.96083	7.1774	7.1204	6.78887	5.7797	6.90142	7.1489	6.28428	7.02516	-0.740877	0.060265	ncRNA	ncRNA	ncRNA
MPN477	7.06652	7.48774	6.4683	6.5442	6.55985	6.28302	6.2454	6.1444	7.27713	6.50625	6.42144	6.1949	6.89169	6.30817	0.583522	0.0621227	0	Conserved hypothetical protein MPN_477	A
ncMPN220	4.93755	5.71199	4.2278	4.3693	3.90917	4.20782	4.1906	3.6342	5.32477	4.29855	4.0585	3.9124	4.81166	3.98545	0.826212	0.0632971	ncRNA	ncRNA	ncRNA
ncMPN247	3.5958	3.99752	4.1491	4.1707	1.95081	1.81189	3.6975	3.631	3.79666	4.1599	1.88135	3.66425	3.97828	2.7728	1.20548	0.0642338	ncRNA	ncRNA	ncRNA
ncMPN418	4.82835	5.01224	4.5301	4.5327	5.06468	4.91823	5.0246	5.0031	4.9203	4.5314	4.99146	5.01385	4.72585	5.00265	-0.276804	0.0643219	ncRNA	ncRNA	ncRNA
MPN541	3.52267	3.7488	4.3266	3.7548	4.10785	4.14471	4.5362	4.3486	3.63574	4.0407	4.12628	4.4424	3.83822	4.28434	-0.446121	0.0653311	rpsT	30S ribosomal protein S20	J
MPN419	5.78045	5.97691	5.4157	5.614	5.46192	5.40633	5.474	5.3308	5.87868	5.51485	5.43413	5.4024	5.69677	5.41826	0.278503	0.0655966	ruvX	Putative Holliday junction resolvase (EC 3.1.-.-)	L
MPN017	6.0474	5.87412	5.0634	5.0244	4.58029	4.86357	5.1463	4.8117	5.96076	5.0439	4.72193	4.979	5.50233	4.85046	0.651864	0.0665828	mtd1	Methylenetetrahydrofolate dehydrogenase (EC 1.5.1.5); Methenyltetrahydrofolate cyclohydrolase (EC 3.5.4.9)	H
MPN219	5.52801	5.83707	5.3917	5.2973	6.07848	6.4327	5.8375	5.6013	5.68254	5.3445	6.25559	5.7194	5.51352	5.9875	-0.473977	0.0677437	rplK	50S ribosomal protein L11	J
MPN087	0.288569	0.647849	0.55442	0.58157	-0.198663	0.652952	-0.18326	-0.22446	0.468209	0.567995	0.227144	-0.20386	0.518102	0.0116422	0.50646	0.068124	0	Uncharacterized protein MPN_087	M
MPN287	4.746	4.06729	4.2795	3.8894	5.05277	4.2748	5.0247	4.9531	4.40665	4.08445	4.66378	4.9889	4.24555	4.82634	-0.580793	0.0681696	0	Uncharacterized protein MPN_287	N
MPN002	3.4133	3.49194	4.4697	4.4755	3.2658	3.77196	2.5307	2.2412	3.45262	4.4726	3.51888	2.38595	3.96261	2.95241	1.0102	0.0687103	xdj1,CbpA	DnaJ-like protein	L
ncMPN229	-1.27374	-1.27291	-0.5073	-1.5916	-3.14383	-5.18957	-1.5885	-2.0748	-1.27332	-1.04945	-4.1667	-1.83165	-1.16139	-2.99918	1.83779	0.0691804	ncRNA	ncRNA	ncRNA
MPN510	5.51194	6.07738	4.4074	4.3707	4.16295	3.86886	4.3045	4.2275	5.79466	4.38905	4.01591	4.266	5.09186	4.14095	0.950903	0.0702524	0	Uncharacterized protein MPN_510	S
MPN408a	1.62697	2.267	1.9374	1.4523	1.65666	1.3399	1.0696	1.3221	1.94698	1.69485	1.49828	1.19585	1.82092	1.34707	0.473852	0.0706486	New ORF	New ORF	S
ncMPN351	3.72639	3.56581	3.4022	3.3791	3.58892	4.44413	3.8426	3.9245	3.6461	3.39065	4.01653	3.88355	3.51838	3.95004	-0.431661	0.0708314	ncRNA	ncRNA	ncRNA
ncMPN079	6.9829	6.30352	5.6835	5.7341	6.62278	6.70011	7.2478	7.0614	6.64321	5.7088	6.66145	7.1546	6.17601	6.90802	-0.732016	0.0733196	ncRNA	ncRNA	ncRNA
ncMPN371	2.60287	2.47915	3.0584	2.5282	2.36093	2.43657	2.3846	2.33	2.54101	2.7933	2.39875	2.3573	2.66715	2.37802	0.289131	0.075575	ncRNA	ncRNA	ncRNA
MPN225	7.98097	8.15849	7.9538	7.8623	8.29319	8.01904	8.6609	8.2401	8.06973	7.90805	8.15612	8.4505	7.98889	8.30331	-0.314419	0.0760714	rpsL	30S ribosomal protein S12	J
MPNt03	7.01922	7.71493	7.745	7.2608	6.05315	6.07144	6.9028	7.4412	7.36708	7.5029	6.06229	7.172	7.43499	6.61715	0.817842	0.0762526	tRNA	tRNA	tRNA
ncMPN055	3.39533	3.9757	3.3753	3.0004	3.9443	3.9518	3.7946	3.8051	3.68552	3.18785	3.94805	3.79985	3.43668	3.87395	-0.437266	0.0778128	ncRNA	ncRNA	ncRNA
MPN140	4.91528	5.11395	4.6836	4.6937	5.10848	4.91805	5.2192	5.2213	5.01462	4.68865	5.01327	5.22025	4.85163	5.11676	-0.265126	0.0778773	ytqI	Oligoribonuclease (DHH family phosphoesterases)	J
MPN167	4.51403	5.72158	4.8977	4.9041	4.94762	5.99349	6.4428	6.1677	5.1178	4.9009	5.47056	6.30525	5.00935	5.8879	-0.878552	0.0781053	rplW	50S ribosomal protein L23	J
MPN112	2.3929	1.79775	1.7153	1.804	1.72438	1.63897	1.5057	1.1975	2.09533	1.75965	1.68167	1.3516	1.92749	1.51664	0.410851	0.0790759	0	Major facilitator family protein CglT	U
ncMPN391	2.07754	1.83987	0	0	1.83901	2.78877	2.3134	2.0534	1.9587	0	2.31389	2.1834	No in 2882	2.24865	#VALUE!	0.0800156	ncRNA	ncRNA	ncRNA
MPN531	4.23307	3.14704	6.4651	6.1968	3.14799	2.29806	3.7869	3.5908	3.69005	6.33095	2.72302	3.68885	5.0105	3.20594	1.80457	0.0811658	clpB	Chaperone protein clpB; ClpB is a chaperon but is not a protease, to function as a protease it needs to make a complex with another protein. It is called ClpC in subtilis and the hexameric protease is called ClpP	O
MPN094	5.41075	4.15767	4.3332	4.5332	4.13424	3.64261	4.2149	3.8781	4.78421	4.4332	3.88843	4.0465	4.6087	3.96746	0.64124	0.0817282	0	UPF0134 protein MPN_094	N
MPN584	0	0	2.1851	2.1179	2.93996	2.45084	2.3067	2.0326	0	2.1515	2.6954	2.16965	No in 6009	2.43253	#VALUE!	0.0817771	0	Conserved hypothetical protein MPN_584	M
ncMPN419	6.61157	6.76873	6.5097	6.4377	6.79919	6.61488	6.861	6.7955	6.69015	6.4737	6.70703	6.82825	6.58192	6.76764	-0.185717	0.082672	ncRNA	ncRNA	ncRNA
MPN456	7.1515	6.61271	5.6134	5.8198	6.86624	6.98511	7.2636	7.1221	6.88211	5.7166	6.92568	7.19285	6.29935	7.05926	-0.75991	0.0835985	0	Conserved hypothetical lipoprotein MPN_456	E
MPN138	0	0	0	0	5.31478	4.42508	0.51147	0.39665	0	0	4.86993	0.45406	No in TypeII	2.662	#VALUE!	0.0842332	0	Uncharacterized protein MPN_138	N
MPN522	3.56233	3.22065	3.2121	3.3506	3.34468	4.02335	3.6114	3.702	3.39149	3.28135	3.68402	3.6567	3.33642	3.67036	-0.333937	0.0850187	trmB	tRNA (guanine-N(7)-)-methyltransferase (EC 2.1.1.33) (tRNA(m7G46)-methyltransferase)	J
ncMPN007	3.34125	3.88856	3.0109	3.0409	2.22161	2.714	3.1216	2.922	3.6149	3.0259	2.4678	3.0218	3.3204	2.7448	0.5756	0.0861325	ncRNA	ncRNA	ncRNA
MPN035	4.17478	4.36348	3.3311	3.464	1.8898	2.2497	3.7733	3.277	4.26913	3.39755	2.06975	3.52515	3.83334	2.79745	1.03589	0.0873724	0	Conserved hypothetical protein MPN_035	M
ncMPN022	8.57938	8.69281	8.4425	8.2503	8.80117	8.44092	9.3666	9.2663	8.63609	8.3464	8.62104	9.31645	8.49125	8.96875	-0.4775	0.0883608	ncRNA	ncRNA	ncRNA
MPNt07	8.52144	9.83899	7.7999	7.8998	8.1532	7.71971	6.7144	6.3105	9.18022	7.84985	7.93645	6.51245	8.51503	7.22445	1.29058	0.0885591	tRNA	tRNA	tRNA
ncMPN267	3.02128	2.90086	2.482	2.5813	2.88555	2.1815	1.7992	1.592	2.96107	2.53165	2.53353	1.6956	2.74636	2.11456	0.631797	0.0892691	ncRNA	ncRNA	ncRNA
ncMPN210	4.48131	4.20111	4.9733	5.1403	4.193	4.04725	4.3929	4.3093	4.34121	5.0568	4.12013	4.3511	4.699	4.23561	0.463391	0.0901463	ncRNA	ncRNA	ncRNA
MPN144	4.32249	4.83031	5.1733	5.2253	0	0	4.4808	4.5672	4.5764	5.1993	0	4.524	4.88785	No in 5817	#VALUE!	0.094303	0	Putative adhesin P1-like protein MPN_144	M
MPN234	4.3563	5.54996	3.0227	3.1762	2.91376	3.16228	2.6815	2.6287	4.95313	3.09945	3.03802	2.6551	4.02629	2.84656	1.17973	0.0974443	0	Conserved hypothetical lipoprotein MPN_234	M
MPNt34	3.85652	3.69475	3.6113	3.1141	3.94267	5.0572	3.9538	3.8755	3.77564	3.3627	4.49993	3.91465	3.56917	4.20729	-0.638122	0.0978978	tRNA	tRNA	tRNA
MPN011	2.67293	2.37884	2.7299	2.7202	2.35244	2.29129	2.6353	2.3266	2.52588	2.72505	2.32187	2.48095	2.62547	2.40141	0.224058	0.0985145	0	Conserved hypothetical lipoprotein MPN_011	M
ncMPN077	6.6141	6.18451	4.876	5.2244	6.36063	6.58829	6.6399	6.5012	6.3993	5.0502	6.47446	6.57055	5.72475	6.5225	-0.797753	0.0996864	ncRNA	ncRNA	ncRNA
MPN001	3.83379	3.51893	4.8045	4.5942	3.87356	3.8436	3.0875	2.7898	3.67636	4.69935	3.85858	2.93865	4.18785	3.39861	0.78924	0.102014	dnaN	DNA polymerase III subunit beta (EC 2.7.7.7)	L
MPN565	4.13753	3.9655	4.8703	5.0606	4.2959	4.04445	3.7534	3.3844	4.05151	4.96545	4.17017	3.5689	4.50848	3.86954	0.638945	0.103314	0	Conserved hypothetical protein MPN_565	A
ncMPN328	1.61082	3.29138	2.7182	1.9359	0.654723	2.07831	1.952	0.73621	2.4511	2.32705	1.36652	1.3441	2.38907	1.35531	1.03376	0.10357	ncRNA	ncRNA	ncRNA
MPN505	2.83241	2.29308	2.5618	2.2358	3.36096	3.41196	2.5625	2.6309	2.56275	2.3988	3.38646	2.5967	2.48077	2.99158	-0.510806	0.103825	0	Uncharacterized protein MPN_505	M
MPN468	2.51119	1.51731	2.8416	2.9355	2.2991	1.73631	1.2596	1.5046	2.01425	2.88855	2.01771	1.3821	2.4514	1.6999	0.751496	0.104515	0	Putative adhesin P1-like protein MPN_468	M
MPN265	4.46333	4.54012	4.2986	4.3136	4.16492	4.49179	3.8555	3.7402	4.50172	4.3061	4.32836	3.79785	4.40391	4.0631	0.340808	0.10499	trpS	Tryptophanyl-tRNA synthetase (EC 6.1.1.2) (Tryptophan--tRNA ligase) (TrpRS)	J
MPN535	2.29969	2.54317	2.2297	2.1677	1.90984	2.40595	1.8266	1.9143	2.42143	2.1987	2.15789	1.87045	2.31007	2.01417	0.295894	0.10601	ruvA	Holliday junction ATP-dependent DNA helicase ruvA (EC 3.6.1.-)	L
MPN168	5.08022	6.29798	5.4252	5.4099	5.36755	6.4961	6.9385	6.7269	5.6891	5.41755	5.93183	6.8327	5.55333	6.38226	-0.828938	0.106292	rplB	50S ribosomal protein L2	J
MPN186	8.13133	8.17792	7.9767	7.8894	8.30286	7.95127	8.7715	8.5971	8.15462	7.93305	8.12706	8.6843	8.04384	8.40568	-0.361846	0.108187	map	Methionine aminopeptidase (MAP) (EC 3.4.11.18) (Peptidase M)	J
ncMPN360	1.45491	0.706129	1.8528	1.5389	0.881735	0.342632	0.9438	1.1429	1.08052	1.69585	0.612184	1.04335	1.38818	0.827767	0.560417	0.108214	ncRNA	ncRNA	ncRNA
MPN536	2.74511	2.6333	3.0198	3.2017	2.50194	3.03902	1.7803	1.79	2.68921	3.11075	2.77048	1.78515	2.89998	2.27781	0.622164	0.109307	ruvB	Holliday junction ATP-dependent DNA helicase ruvB (EC 3.6.1.-)	L
ncMPN030	7.20342	7.6158	6.9936	7.1123	7.46727	7.60037	7.5259	7.3978	7.40961	7.05295	7.53382	7.46185	7.23128	7.49784	-0.266555	0.109324	ncRNA	ncRNA	ncRNA
MPN289	3.68035	3.60162	2.4186	2.3613	0	0	2.9316	2.5641	3.64098	2.38995	0	2.74785	3.01547	No in 5817	#VALUE!	0.109763	hsdS1B	Putative type-1 restriction enzyme specificity protein MPN_289 (S.mpnORFEBP) (Type I restriction enzyme specificity protein MPN_289) (S protein)	V
MPN131	6.4509	5.85071	2.6483	4.0115	3.56313	2.67756	3.5636	2.1064	6.1508	3.3299	3.12035	2.835	4.74035	2.97767	1.76268	0.109869	0	Putative adhesin P1-like protein MPN_131	M
MPNt24	6.09728	6.73611	6.6159	6.2045	5.56353	5.78365	6.0569	6.4338	6.41669	6.4102	5.67359	6.24535	6.41345	5.95947	0.453976	0.111418	tRNA	tRNA	tRNA
MPN060a	6.66408	6.63624	6.0694	6.0759	7.04102	6.32029	6.9351	6.8763	6.65016	6.07265	6.68065	6.9057	6.36141	6.79318	-0.431772	0.112086	New ORF	New ORF	S
ncMPN318	2.65517	2.70366	2.9118	2.6326	2.87055	3.61598	3.1072	2.7812	2.67942	2.7722	3.24326	2.9442	2.72581	3.09373	-0.367923	0.112111	ncRNA	ncRNA	ncRNA
MPN418	4.87984	5.42752	4.6859	4.9702	4.25503	5.00536	4.6284	4.3806	5.15368	4.82805	4.6302	4.5045	4.99087	4.56735	0.423517	0.112753	alaS	Alanyl-tRNA synthetase (EC 6.1.1.7) (Alanine--tRNA ligase) (AlaRS)	J
MPNt18	7.72538	9.69436	7.1712	7.0513	6.82485	7.29821	6.2889	6.4051	8.70987	7.11125	7.06153	6.347	7.91056	6.70426	1.2063	0.114604	tRNA	tRNA	tRNA
MPN462	0	0	3.5997	3.8093	2.35808	3.14918	6.9629	6.7998	0	3.7045	2.75363	6.88135	No in 6009	4.81749	#VALUE!	0.115117	0	Uncharacterized protein MPN_462	M
MPN539	5.31189	6.11726	5.8089	5.6062	5.89162	6.37975	6.2042	5.8954	5.71458	5.70755	6.13568	6.0498	5.71106	6.09274	-0.381677	0.116162	rplL	50S ribosomal protein L7/L12	J
MPN170	5.65811	6.98464	6.0034	6.0101	6.00801	7.1659	7.4022	7.2122	6.32138	6.00675	6.58696	7.3072	6.16406	6.94708	-0.783015	0.116249	rplV	50S ribosomal protein L22	J
ncMPN411	4.57657	4.37033	1.568	2.668	1.95076	1.91682	2.1785	1.8528	4.47345	2.118	1.93379	2.01565	3.29572	1.97472	1.321	0.116555	ncRNA	ncRNA	ncRNA
MPN173	6.43879	7.69858	6.6921	6.6926	6.73748	7.78061	8.2073	7.9008	7.06868	6.69235	7.25905	8.05405	6.88052	7.65655	-0.776031	0.117008	rpmC	50S ribosomal protein L29	J
ncMPN407	3.91119	3.09222	6.3505	6.1478	3.1523	2.71781	3.8812	3.5681	3.50171	6.24915	2.93506	3.72465	4.87543	3.32985	1.54558	0.118917	ncRNA	ncRNA	ncRNA
MPN365	1.81582	2.22491	2.7921	2.451	1.68319	2.12764	2.0742	1.6789	2.02036	2.62155	1.90541	1.87655	2.32096	1.89098	0.429975	0.121126	0	Putative type-1 restriction enzyme specificity protein MPN_365 (S.mpnORFCP) (Type I restriction enzyme specificity protein MPN_365) (S protein)	V
MPN172	6.00535	7.28841	6.3066	6.3954	6.32841	7.41202	7.735	7.5363	6.64688	6.351	6.87022	7.63565	6.49894	7.25293	-0.753992	0.122081	rplP	50S ribosomal protein L16	J
MPN171	5.81464	7.07626	6.0108	6.2041	6.12428	7.16162	7.4492	7.3236	6.44545	6.10745	6.64295	7.3864	6.27645	7.01468	-0.738226	0.122628	rpsC	30S ribosomal protein S3	J
ncMPN249	1.20932	1.20718	0.4118	0.99344	1.13183	0.543433	-0.83803	-1.1917	1.20825	0.70262	0.837633	-1.01486	0.955437	-0.0886159	1.04405	0.12402	ncRNA	ncRNA	ncRNA
MPN177	5.43442	6.52179	5.9571	5.9264	5.85692	6.77799	6.8502	6.5932	5.97811	5.94175	6.31746	6.7217	5.95993	6.51958	-0.55965	0.128927	rplE	50S ribosomal protein L5	J
MPN476	5.13624	5.57167	4.5563	4.6735	4.67243	4.74156	4.433	4.3104	5.35395	4.6149	4.707	4.3717	4.98443	4.53935	0.445079	0.129463	cmk	Cytidylate kinase (CK) (EC 2.7.4.14) (Cytidine monophosphate kinase) (CMP kinase)	F
MPN086	2.82686	3.47737	2.8132	2.322	1.71332	1.89018	2.8247	2.528	3.15211	2.5676	1.80175	2.67635	2.85986	2.23905	0.620808	0.129464	0	Uncharacterized protein MPN_086	M
MPNt32	6.62132	7.27254	6.705	6.5588	5.98818	6.53294	6.6213	6.4893	6.94693	6.6319	6.26056	6.5553	6.78942	6.40793	0.381484	0.129496	tRNA	tRNA	tRNA
MPN127	5.50967	4.67104	4.2201	4.1792	5.24903	4.73932	5.6883	5.5111	5.09035	4.19965	4.99417	5.5997	4.645	5.29694	-0.651934	0.129999	0	Uncharacterized protein MPN_127	N
MPN028	3.84018	4.37598	3.5657	3.5943	3.32584	3.45307	3.6231	3.5786	4.10808	3.58	3.38945	3.60085	3.84404	3.49515	0.34889	0.130569	trsB	Uncharacterized glycosyl transferase	M
MPN151	4.44117	4.1357	3.987	4.1165	4.50003	4.21173	4.4715	4.3193	4.28843	4.05175	4.35588	4.3954	4.17009	4.37564	-0.205549	0.130893	0	Uncharacterized protein MPN_151	N
MPN262	7.7124	7.87286	7.1368	7.0922	4.06178	5.2481	7.282	7.394	7.79263	7.1145	4.65494	7.338	7.45356	5.99647	1.4571	0.131893	0	Uncharacterized protein, similar to reticulocyte binding protein	M
MPN540	7.10571	8.02089	7.3778	7.2792	7.4867	7.86511	8.1988	7.9576	7.5633	7.3285	7.6759	8.0782	7.4459	7.87705	-0.431152	0.133483	rpmF	50S ribosomal protein L32	J
ncMPN202	3.63266	3.34754	3.3619	3.5873	3.46866	2.92715	3.437	2.9333	3.4901	3.4746	3.19791	3.18515	3.48235	3.19153	0.290822	0.134739	ncRNA	ncRNA	ncRNA
MPNt26	0	0	0	0	1.54813	1.39504	0	0	0	0	1.47158	0	No in TypeII	No in 5954	#VALUE!	0.134842	tRNA	tRNA	tRNA
MPN175	5.98278	7.10778	6.528	6.4814	6.33566	7.28471	7.6361	7.3601	6.54528	6.5047	6.81018	7.4981	6.52499	7.15414	-0.629151	0.135378	rplN	50S ribosomal protein L14	J
MPN101	0	0	0	0	0	0	5.1629	4.4872	0	0	0	4.82505	No in TypeII	No in 5817	#VALUE!	0.135545	0	Uncharacterized protein MPN_101	M
MPN176	6.24357	7.33176	6.7464	6.7373	6.59301	7.35759	7.8694	7.7446	6.78766	6.74185	6.9753	7.807	6.76476	7.39115	-0.626394	0.135661	rplX	50S ribosomal protein L24	J
MPN433	1.13448	2.14331	2.1558	2.0565	1.41308	1.844	1.1683	0.64395	1.6389	2.10615	1.62854	0.906125	1.87252	1.26733	0.60519	0.136083	cbiO 2	Putative cobalt ABC transporter ATP-binding protein CbiO	P
MPN502	0	0	0	0	4.09847	4.88894	0	0	0	0	4.4937	0	No in TypeII	No in 5954	#VALUE!	0.136449	0	Uncharacterized protein MPN_502	M
MPN107	2.1491	2.1718	2.1632	2.0389	2.31912	2.76435	2.3514	2.0827	2.16045	2.10105	2.54173	2.21705	2.13075	2.37939	-0.248641	0.137116	0	Possible uncharacterized DNA methylase	L
MPN345	4.92549	4.60492	3.6892	3.7248	3.98821	3.58434	3.6486	3.4362	4.7652	3.707	3.78628	3.5424	4.2361	3.66434	0.571764	0.137365	hsdR	Putative type-1 restriction enzyme mpnORFDP R protein part 2 (EC 3.1.21.3) (Putative type I restriction enzyme mpnORFDP R protein part 2) (mpnORFDBP)	V
ncMPN288	6.94661	7.65019	6.662	6.7414	7.10139	7.72962	7.5127	7.4362	7.2984	6.7017	7.41551	7.47445	7.00005	7.44498	-0.444929	0.137727	ncRNA	ncRNA	ncRNA
MPN343	0	0	0	0	0	0	1.6877	1.3459	0	0	0	1.5168	No in TypeII	No in 5817	#VALUE!	0.138029	0	Putative type-1 restriction enzyme specificity protein MPN_343 (S.mpnORFDP) (Type I restriction enzyme specificity protein MPN_343) (S protein)	V
MPNt25	6.66182	7.23471	6.6637	6.3773	6.11915	6.36773	6.3699	6.654	6.94827	6.5205	6.24344	6.51195	6.73438	6.37769	0.356689	0.141024	tRNA	tRNA	tRNA
MPN169a	5.55303	6.86737	5.9377	5.9297	5.7936	7.10167	7.3422	7.063	6.2102	5.9337	6.44764	7.2026	6.07195	6.82512	-0.75317	0.143464	rpsS	30S ribosomal protein S19	J
ncMPN278	5.53039	6.61436	6.2255	6.0232	6.00347	6.81307	6.9419	6.6918	6.07237	6.12435	6.40827	6.81685	6.09836	6.61256	-0.514198	0.145802	ncRNA	ncRNA	ncRNA
MPN244	6.52037	7.13032	6.3215	6.366	6.76277	7.34792	6.9837	6.7852	6.82534	6.34375	7.05534	6.88445	6.58455	6.9699	-0.385348	0.145987	disA	DNA integrity scanning protein DisA	L
MPN337	2.45093	2.23686	1.9867	2.1267	2.90246	3.25493	2.3454	2.1286	2.34389	2.0567	3.0787	2.237	2.2003	2.65785	-0.457551	0.147533	0	Conserved hypothetical protein MPN_337	A
ncMPN381	1.18265	1.14842	1.4273	1.4011	0.778786	1.22939	1.1329	1.1841	1.16554	1.4142	1.00409	1.1585	1.28987	1.08129	0.208575	0.147975	ncRNA	ncRNA	ncRNA
MPN625	7.36696	7.02204	6.8789	6.9539	7.64137	6.79608	7.7067	7.7388	7.1945	6.9164	7.21873	7.72275	7.05545	7.47074	-0.415287	0.148075	osmC	Peroxiredoxin osmC	O
ncMPN324	2.78306	2.75716	2.9238	2.8565	2.88859	2.76029	2.3561	2.1651	2.77011	2.89015	2.82444	2.2606	2.83013	2.54252	0.287611	0.148532	ncRNA	ncRNA	ncRNA
MPN174	5.91315	7.11566	6.5118	6.4799	6.24111	7.31352	7.6649	7.4595	6.51441	6.49585	6.77732	7.5622	6.50513	7.16976	-0.66463	0.149072	rpsQ	30S ribosomal protein S17	J
MPN325	8.88181	8.57742	8.203	8.0833	9.14988	8.23993	9.2773	9.034	8.72961	8.14315	8.6949	9.15565	8.43638	8.92528	-0.488895	0.150002	rplU	50S ribosomal protein L21	J
ncMPN208	7.29577	7.40309	6.8857	6.8412	8.01602	7.19467	7.4781	7.2743	7.34943	6.86345	7.60534	7.3762	7.10644	7.49077	-0.384331	0.150675	ncRNA	ncRNA	ncRNA
ncMPN276	6.38604	7.65269	6.8226	6.795	6.66127	7.71778	8.2715	7.8581	7.01936	6.8088	7.18953	8.0648	6.91408	7.62716	-0.713081	0.1512	ncRNA	ncRNA	ncRNA
MPN132	2.35433	2.09861	1.6811	1.4881	1.93363	1.7854	0.6109	0.53119	2.22647	1.5846	1.85951	0.571045	1.90553	1.21528	0.690255	0.153074	0	Putative adhesin P1-like protein MPN_132	M
MPNt08	8.71374	9.93735	7.8867	8.1398	8.34151	8.31664	7.2558	7.0159	9.32554	8.01325	8.32907	7.13585	8.6694	7.73246	0.936936	0.153821	tRNA	tRNA	tRNA
MPN417	2.88998	2.76735	2.8343	3.0839	2.72863	3.01477	2.3064	1.9575	2.82866	2.9591	2.8717	2.13195	2.89388	2.50183	0.392057	0.156827	hatC	ABC transport system permease protein p69	P
MPN206	8.28466	7.78951	7.7296	7.3322	8.16092	7.59059	8.9967	8.8317	8.03709	7.5309	7.87576	8.9142	7.78399	8.39498	-0.610984	0.156918	0	Uncharacterized protein MPN_206	S
ncMPN215	5.99371	7.14569	5.9003	5.7888	4.51714	5.3026	6.0385	5.9339	6.5697	5.84455	4.90987	5.9862	6.20713	5.44804	0.75909	0.158552	ncRNA	ncRNA	ncRNA
ncMPN417	4.33583	4.40046	4.4514	4.1996	4.44175	4.24233	3.6839	3.8394	4.36814	4.3255	4.34204	3.76165	4.34682	4.05184	0.294977	0.159226	ncRNA	ncRNA	ncRNA
ncMPN375	10.6357	10.1247	10.196	9.9392	13.4184	11.621	10.494	10.17	10.3802	10.0676	12.5197	10.332	10.2239	11.4258	-1.20194	0.159233	ncRNA	ncRNA	ncRNA
ncMPN088	7.56419	9.04274	8.6157	8.4776	8.10824	7.63501	7.8886	7.9713	8.30347	8.54665	7.87162	7.92995	8.42506	7.90079	0.52427	0.159634	ncRNA	ncRNA	ncRNA
MPN568	2.62575	3.11997	2.8925	2.9051	2.37829	3.1652	2.2089	2.1526	2.87286	2.8988	2.77174	2.18075	2.88583	2.47625	0.409585	0.160037	spg	GTP-binding protein Era homolog	D
MPN615	3.33703	3.43803	3.6972	3.7867	3.58161	3.81057	0	0	3.38753	3.74195	3.69609	0	3.56474	No in 5954	#VALUE!	0.160815	hsdS	Putative type I restriction enzyme S protein (HsdS)	V
MPN349	3.33742	4.17082	3.6219	3.7475	3.57219	3.62728	3.1599	3.1621	3.75412	3.6847	3.59973	3.161	3.71941	3.38037	0.339043	0.165652	ymdB	M-pesterase	R
MPN062	3.04202	4.46733	0	0	2.86503	3.19632	4.5991	4.4133	3.75468	0	3.03067	4.5062	No in 2882	3.76844	#VALUE!	0.166973	deoC	Purine nucleoside phosphorylase deoD-type (PNP) (EC 2.4.2.1)	F
MPN207a	7.94593	7.40456	7.3604	6.9681	7.79068	7.22375	8.5443	8.3824	7.67524	7.16425	7.50721	8.46335	7.41975	7.98528	-0.565534	0.169266	New ORF	New ORF	S
MPN449	5.52934	5.57997	5.051	5.1328	6.03697	5.78097	5.3808	5.3964	5.55465	5.0919	5.90897	5.3886	5.32328	5.64878	-0.325507	0.169772	0	Conserved hypothetical protein MPN_449	A
MPN333	6.86677	5.96726	7.9939	8.0798	7.41073	5.90678	6.0432	5.4564	6.41702	8.03685	6.65875	5.7498	7.22693	6.20428	1.02266	0.169935	0	Putative ABC transport system permease protein	R
MPN105	4.28267	4.05056	3.3233	3.2698	4.38554	4.31688	4.0376	3.9216	4.16661	3.29655	4.35121	3.9796	3.73158	4.1654	-0.433821	0.170666	pheS	Phenylalanyl-tRNA synthetase alpha chain (EC 6.1.1.20) (Phenylalanine--tRNA ligase alpha chain) (PheRS)	J
MPN314	6.75347	7.75341	5.3525	5.2615	6.83199	8.46825	7.217	6.9709	7.25344	5.307	7.65012	7.09395	6.28022	7.37204	-1.09182	0.172636	mraZ	Protein mraZ	D
MPN281	2.98135	4.01924	3.2779	3.0635	3.44286	3.51554	4.4635	3.9915	3.50029	3.1707	3.4792	4.2275	3.3355	3.85335	-0.517853	0.172764	0	Conserved hypothetical lipoprotein MPN_281	M
ncMPN345	5.24676	5.63994	4.319	4.268	4.61868	3.96506	4.4242	4.1822	5.44335	4.2935	4.29187	4.3032	4.86843	4.29754	0.570889	0.173896	ncRNA	ncRNA	ncRNA
MPNt13	3.49876	4.04186	3.1336	3.352	2.87269	3.76662	2.6993	2.7221	3.77031	3.2428	3.31965	2.7107	3.50656	3.01518	0.491378	0.174266	tRNA	tRNA	tRNA
MPNt15	3.49876	4.04186	3.1336	3.352	2.87269	3.76662	2.6993	2.7221	3.77031	3.2428	3.31965	2.7107	3.50656	3.01518	0.491378	0.174266	tRNA	tRNA	tRNA
MPNt16	3.49876	4.04186	3.1336	3.352	2.87269	3.76662	2.6993	2.7221	3.77031	3.2428	3.31965	2.7107	3.50656	3.01518	0.491378	0.174266	tRNA	tRNA	tRNA
MPNt23	3.49876	4.04186	3.1336	3.352	2.87269	3.76662	2.6993	2.7221	3.77031	3.2428	3.31965	2.7107	3.50656	3.01518	0.491378	0.174266	tRNA	tRNA	tRNA
MPN523	5.57405	5.50949	5.0675	4.7005	5.11247	5.89006	5.6847	5.8241	5.54177	4.884	5.50127	5.7544	5.21288	5.62783	-0.414948	0.175959	0	Uncharacterized lipoprotein MPN_523	M
MPN183	6.61033	7.46164	6.7677	6.6836	6.93578	7.36412	7.4586	7.1625	7.03599	6.72565	7.14995	7.31055	6.88082	7.23025	-0.34943	0.176197	rplO	50S ribosomal protein L15	J
MPN680	5.8181	6.25336	5.8002	5.8081	5.80332	5.64595	5.867	5.5507	6.03573	5.80415	5.72464	5.70885	5.91994	5.71674	0.203195	0.176355	yidC	Inner membrane protein oxaA; Membrane insertion of proteins	U
MPN532	4.13353	4.73483	4.2532	4.2602	3.5786	4.55283	3.9035	3.8505	4.43418	4.2567	4.06572	3.877	4.34544	3.97136	0.374079	0.178571	licA	Predicted choline kinase (EC 2.7.1.32)	I
MPN474	6.25267	6.43261	5.8136	5.8191	6.27877	6.49342	6.3645	6.2051	6.34264	5.81635	6.38609	6.2848	6.07949	6.33545	-0.255954	0.178731	0	Uncharacterized protein MPN_474	N
MPN200a	1.44293	2.49232	2.2736	2.2848	1.91639	2.317	3.9611	3.6401	1.96763	2.2792	2.11669	3.8006	2.12341	2.95865	-0.835233	0.178896	New ORF	New ORF	S
ncMPN393	3.80899	4.65906	4.6914	4.4004	4.10273	4.46505	3.6153	3.603	4.23402	4.5459	4.28389	3.60915	4.38996	3.94652	0.443442	0.179426	ncRNA	ncRNA	ncRNA
MPN508	4.37264	5.3592	3.8954	3.7291	3.2093	3.67247	4.0489	3.9328	4.86592	3.81225	3.44089	3.99085	4.33909	3.71587	0.623218	0.180229	0	Putative membrane export protein	U
MPN675	5.23565	6.21993	5.2698	5.3429	5.46997	5.21984	4.943	4.6853	5.72779	5.30635	5.34491	4.81415	5.51707	5.07953	0.43754	0.182406	0	Uncharacterized protein MPN_675	N
ncMPN406	8.14305	8.92946	6.959	6.378	5.51574	5.16713	7.2012	7.5523	8.53626	6.6685	5.34144	7.37675	7.60238	6.35909	1.24329	0.183992	ncRNA	ncRNA	ncRNA
MPN169	5.47941	6.76317	5.9382	5.8565	5.59576	6.87047	7.3581	7.0465	6.12129	5.89735	6.23311	7.2023	6.00932	6.71771	-0.708386	0.184385	rpsS	30S ribosomal protein S19	J
MPN646	2.18018	3.26219	2.2898	2.0411	1.99795	2.78315	0.88968	0.86577	2.72119	2.16545	2.39055	0.877725	2.44332	1.63414	0.80918	0.185906	0	Conserved hypothetical lipoprotein MPN_646	M
MPN420	7.17283	7.00414	6.2519	6.4234	6.75402	6.10359	6.3183	6.0356	7.08848	6.33765	6.4288	6.17695	6.71307	6.30288	0.410189	0.186423	glpQ	Glycerophosphoryl diester phosphodiesterase	I
MPNt27	7.3538	8.17089	7.3767	7.1035	6.61635	7.43192	7.2211	7.0077	7.76234	7.2401	7.02414	7.1144	7.50122	7.06927	0.431953	0.186593	tRNA	tRNA	tRNA
MPN410a	3.90893	3.11915	3.0443	2.5805	4.21855	3.6632	3.4353	3.345	3.51404	2.8124	3.94087	3.39015	3.16322	3.66551	-0.502293	0.188138	New ORF	New ORF	S
MPN089	4.0343	3.46858	0	0	3.90422	3.50785	3.4126	3.1823	3.75144	0	3.70604	3.29745	No in 2882	3.50174	#VALUE!	0.189638	hsdS	Putative type-1 restriction enzyme specificity protein MPN_089 (S.mpnORFAP) (Type I restriction enzyme specificity protein MPN_089) (S protein)	V
MPN243	6.73031	7.43708	6.4124	6.4439	6.83897	7.44998	7.1746	7.1487	7.0837	6.42815	7.14447	7.16165	6.75592	7.15306	-0.397136	0.190084	vacB	Ribonuclease R (RNase R) (EC 3.1.-.-) (VacB protein homolog)	K
MPN271	4.11399	3.47675	3.2742	2.8928	3.94555	3.56946	4.014	3.8434	3.79537	3.0835	3.75751	3.9287	3.43944	3.8431	-0.403668	0.190308	0	Conserved hypothetical lipoprotein MPN_271	M
MPN346	5.07275	5.00891	2.1037	3.2652	2.69343	2.44757	3.0828	2.9021	5.04083	2.68445	2.5705	2.99245	3.86264	2.78147	1.08117	0.190847	0	Uncharacterized protein MPN_346	V
ncMPN057	6.55569	6.54262	5.2395	5.3505	5.98001	5.22425	5.0048	4.9059	6.54915	5.295	5.60213	4.95535	5.92208	5.27874	0.643338	0.191088	ncRNA	ncRNA	ncRNA
MPN041	2.30576	1.45559	0	0	2.53038	1.80373	1.7115	1.3633	1.88068	0	2.16706	1.5374	No in 2882	1.85223	#VALUE!	0.192029	0	Conserved hypothetical protein MPN_041	M
ncMPN387	-1.64955	-1.10817	-1.0241	-1.5453	-1.73084	-1.1861	-1.8805	-1.8449	-1.37886	-1.2847	-1.45847	-1.8627	-1.33178	-1.66059	0.328807	0.192999	ncRNA	ncRNA	ncRNA
MPN180	6.12472	7.30869	6.6914	6.5658	6.53111	7.31012	7.4448	7.2773	6.7167	6.6286	6.92062	7.36105	6.67265	7.14083	-0.468181	0.193649	rplF	50S ribosomal protein L6	J
MPN184	6.13621	7.0087	6.0896	6.1151	6.60501	6.90897	6.738	6.5029	6.57246	6.10235	6.75699	6.62045	6.3374	6.68872	-0.351316	0.194475	secY	Preprotein translocase subunit secY	U
ncMPN230	2.18848	3.01819	1.9336	2.2361	2.29371	3.18157	2.9257	2.7263	2.60333	2.08485	2.73764	2.826	2.34409	2.78182	-0.437729	0.194933	ncRNA	ncRNA	ncRNA
MPN676	10.1779	9.64602	9.7457	9.4928	12.9553	11.1609	9.9009	9.5786	9.91197	9.61925	12.0581	9.73975	9.76561	10.8989	-1.13332	0.196317	0	Uncharacterized protein MPN_676	S
MPN179	5.63542	6.86474	6.2338	6.2262	6.09777	6.99006	7.011	6.7756	6.25008	6.23	6.54392	6.8933	6.24004	6.71861	-0.47857	0.196757	rpsH	30S ribosomal protein S8	J
ncMPN400	-1.56904	-2.05655	0.43699	-1.1502	-2.70763	-1.62674	-1.6348	-1.8386	-1.81279	-0.356605	-2.16718	-1.7367	-1.0847	-1.95194	0.867243	0.197084	ncRNA	ncRNA	ncRNA
MPNt30	7.33873	8.42467	7.1229	6.7879	6.83276	7.31536	6.6359	6.6375	7.8817	6.9554	7.07406	6.6367	7.41855	6.85538	0.563166	0.197386	tRNA	tRNA	tRNA
MPN421	6.8973	6.77055	5.6414	5.6167	6.34906	5.49554	5.3638	5.2258	6.83392	5.62905	5.9223	5.2948	6.23149	5.60855	0.622937	0.19836	cglT	Major facilitator family protein CglT	U
MPN181	5.76382	6.53559	6.0365	5.9813	5.94726	6.77382	6.5056	6.4611	6.14971	6.0089	6.36054	6.48335	6.0793	6.42195	-0.342643	0.199191	rplR	50S ribosomal protein L18	J
MPN178	5.6583	6.84739	6.3755	6.144	6.11757	6.89053	7.0467	6.8267	6.25285	6.25975	6.50405	6.9367	6.2563	6.72037	-0.464076	0.19956	rpsN	30S ribosomal protein S14 type Z	J
MPN159	4.25467	5.02846	5.0438	5.009	4.52408	4.86297	4.2991	4.2989	4.64157	5.0264	4.69353	4.299	4.83398	4.49626	0.337719	0.200263	tlyC	Hemolysisn, TlyC-like protein	V
ncMPN025	3.59626	4.15442	3.8393	3.9439	3.67425	3.90853	5.1229	5.2124	3.87534	3.8916	3.79139	5.16765	3.88347	4.47952	-0.59605	0.202867	ncRNA	ncRNA	ncRNA
ncMPN092	6.0275	6.56218	4.9639	4.8462	5.01002	4.62983	5.1397	5.1439	6.29484	4.90505	4.81992	5.1418	5.59994	4.98086	0.619083	0.203371	ncRNA	ncRNA	ncRNA
MPNt33	5.35214	5.71824	4.7066	4.7367	4.81291	4.9314	4.5239	4.7582	5.53519	4.72165	4.87215	4.64105	5.12842	4.7566	0.371817	0.204085	tRNA	tRNA	tRNA
ncMPN103	1.35315	1.89948	1.8675	1.2779	0.397231	2.0161	0.90669	0.92468	1.62632	1.5727	1.20667	0.915685	1.59951	1.06118	0.538334	0.205013	ncRNA	ncRNA	ncRNA
ncMPN084	-0.735896	-1.68419	0.01595	-0.083704	-1.19809	-1.86088	-0.67733	-1.3731	-1.21004	-0.033877	-1.52949	-1.02521	-0.62196	-1.27735	0.65539	0.205241	ncRNA	ncRNA	ncRNA
MPN275	4.94491	4.87297	4.246	4.3044	5.29127	4.90115	4.7865	4.6729	4.90894	4.2752	5.09621	4.7297	4.59207	4.91296	-0.320885	0.208626	yaaK	Putative uncharacterized protein yaaK	L
ncMPN254	2.59592	2.05166	3.5578	3.2344	1.94907	1.75837	2.49	2.8732	2.32379	3.3961	1.85372	2.6816	2.85994	2.26766	0.592282	0.209133	ncRNA	ncRNA	ncRNA
MPN528	3.79471	4.44193	4.6878	4.5716	3.21631	3.78457	4.3955	4.242	4.11832	4.6297	3.50044	4.31875	4.37401	3.90959	0.464417	0.211052	ppa	Inorganic pyrophosphatase (EC 3.6.1.1) (Pyrophosphate phospho-hydrolase) (PPase)	C
MPN357	5.97987	6.13254	5.7717	5.7894	5.55076	6.288	5.1882	4.9364	6.0562	5.78055	5.91938	5.0623	5.91838	5.49084	0.427539	0.212236	lig	DNA ligase (EC 6.5.1.2) (Polydeoxyribonucleotide synthase [NAD+])	L
MPN100	5.10278	5.28204	5.113	5.0528	5.32089	5.28361	3.697	3.6879	5.19241	5.0829	5.30225	3.69245	5.13765	4.49735	0.640304	0.2198	0	Uncharacterized protein MPN_100	N
MPN571	3.68449	2.53414	3.2862	3.3402	3.56258	2.64896	2.3991	1.9482	3.10931	3.3132	3.10577	2.17365	3.21126	2.63971	0.571545	0.220126	0	Hemolysin-type ABC transporter	U
MPN313	4.48644	5.3252	4.0854	4.5969	4.26455	4.73411	3.9421	3.6535	4.90582	4.34115	4.49933	3.7978	4.62349	4.14857	0.47492	0.220216	0	Conserved hypothetical protein MPN_313	S
ncMPN101	6.05076	5.73852	5.4657	5.5266	4.46428	4.44819	5.8166	5.8057	5.89464	5.49615	4.45623	5.81115	5.69539	5.13369	0.561702	0.22255	ncRNA	ncRNA	ncRNA
MPN006	5.52598	5.94661	5.4753	5.5547	5.99892	5.94497	5.6476	5.6737	5.73629	5.515	5.97195	5.66065	5.62565	5.8163	-0.190651	0.225686	tmk	Thymidylate kinase (EC 2.7.4.9) (dTMP kinase)	F
MPN200	1.46896	1.94878	1.8929	1.7672	1.49666	3.04653	2.2303	2.1059	1.70887	1.83005	2.27159	2.1681	1.76946	2.21985	-0.450387	0.228996	0	Conserved hypothetical lipoprotein MPN_200	M
ncMPN087	6.40921	6.47354	6.0434	5.8548	6.37346	6.47148	6.3454	6.3952	6.44137	5.9491	6.42247	6.3703	6.19524	6.39639	-0.201149	0.229178	ncRNA	ncRNA	ncRNA
MPN530	3.07156	4.59551	5.0413	4.9934	2.37941	2.98136	4.4783	4.227	3.83353	5.01735	2.68039	4.35265	4.42544	3.51652	0.908923	0.230682	0	Conserved hypothetical protein MPN_530	S
MPN036	6.31586	7.61722	6.4296	6.2083	4.65494	5.51855	6.7591	6.5223	6.96654	6.31895	5.08675	6.6407	6.64275	5.86372	0.779023	0.231308	0	Conserved hypothetical protein MPN_036	M
ncMPN213	3.05969	3.70801	3.2888	3.3828	2.96219	3.43852	2.9765	3.1354	3.38385	3.3358	3.20035	3.05595	3.35983	3.12815	0.231674	0.23167	ncRNA	ncRNA	ncRNA
MPN187	8.26669	8.10849	7.9756	7.9817	8.31211	7.81709	8.9013	8.5702	8.18759	7.97865	8.0646	8.73575	8.08312	8.40018	-0.317056	0.23245	infA	Translation initiation factor IF-1	J
ncMPN347	3.72672	3.34298	4.3317	4.3119	3.75796	3.1982	3.8885	3.3116	3.53485	4.3218	3.47808	3.60005	3.92832	3.53907	0.389259	0.232472	ncRNA	ncRNA	ncRNA
MPN655a	1.46913	1.27676	2.6745	2.1545	0.772166	1.62352	1.4218	1.7123	1.37295	2.4145	1.19784	1.56705	1.89372	1.38245	0.511276	0.232551	New ORF	New ORF	S
ncMPN228	4.47371	5.25322	4.5458	4.7152	4.06896	4.82439	4.3843	4.4637	4.86347	4.6305	4.44667	4.424	4.74698	4.43534	0.311645	0.232643	ncRNA	ncRNA	ncRNA
MPN315	5.86835	6.87598	4.4752	4.4734	5.87137	7.80064	6.2011	5.8004	6.37216	4.4743	6.836	6.00075	5.42323	6.41838	-0.995145	0.23277	mraW	S-adenosyl-L-methionine-dependent methyltransferase mraW (EC 2.1.1.-)	D
MPN045	3.84235	4.69336	3.6402	3.6084	3.34349	4.04735	3.3762	3.3971	4.26785	3.6243	3.69542	3.38665	3.94608	3.54104	0.405041	0.233151	hisS	Histidyl-tRNA synthetase (EC 6.1.1.21) (Histidine--tRNA ligase) (HisRS)	J
ncMPN121	4.0205	4.58844	4.0339	4.2332	3.935	4.66985	3.0313	3.0177	4.30447	4.13355	4.30242	3.0245	4.21901	3.66346	0.555549	0.233782	ncRNA	ncRNA	ncRNA
ncMPN106	2.78048	2.90919	2.7514	2.6956	3.77012	3.91722	2.8265	2.4796	2.84483	2.7235	3.84367	2.65305	2.78417	3.24836	-0.464192	0.238994	ncRNA	ncRNA	ncRNA
MPN318	5.08833	5.35124	4.6364	4.4271	4.67109	5.70156	5.4598	5.2566	5.21978	4.53175	5.18632	5.3582	4.87577	5.27226	-0.396495	0.240313	0	Putative amino acid pernease	E
MPN199	2.8663	3.36316	3.3407	3.3395	2.9012	3.1791	4.7767	4.6985	3.11473	3.3401	3.04015	4.7376	3.22741	3.88887	-0.66146	0.240668	0	Conserved hypothetical lipoprotein MPN_199	M
MPN043	4.81769	5.62895	0	0	3.95568	4.52607	5.0155	4.9321	5.22332	0	4.24087	4.9738	No in 2882	4.60734	#VALUE!	0.241569	glpF	Glycerol uptake facilitator protein	G
MPN574	5.73334	6.2013	5.8646	5.3872	4.26846	4.68238	6.0971	5.7419	5.96732	5.6259	4.47542	5.9195	5.79661	5.19746	0.599151	0.243357	groES	10 kDa chaperonin (Protein Cpn10) (GroES protein)	O
MPNt36	9.01863	9.8208	7.8455	7.1626	6.19895	5.91701	8.2576	8.7261	9.41972	7.50405	6.05798	8.49185	8.46188	7.27491	1.18697	0.247373	tRNA	tRNA	tRNA
MPN347	3.85437	3.37017	0.8202	1.9632	1.49598	1.06675	2.5943	0.76718	3.61227	1.3917	1.28136	1.68074	2.50198	1.48105	1.02093	0.247477	hsdR	Putative type I restriction enzyme mpnORFDP R protein part 1 (EC 3.1.21.3) (mpnORFDAP)	V
MPN104a	5.04522	4.39347	4.9357	4.4998	4.78171	4.34476	6.125	6.0909	4.71935	4.71775	4.56323	6.10795	4.71855	5.33559	-0.617042	0.247877	New ORF	New ORF	S
ncMPN342	5.09507	5.33645	4.8698	4.9472	4.01099	3.61483	5.2156	5.2256	5.21576	4.9085	3.81291	5.2206	5.06213	4.51676	0.545374	0.248594	ncRNA	ncRNA	ncRNA
MPNt11	10.0779	11.5271	9.364	9.5824	9.84049	9.8843	9.1951	8.816	10.8025	9.4732	9.8624	9.00555	10.1379	9.43397	0.703879	0.248922	tRNA	tRNA	tRNA
ncMPN225	1.04579	1.30506	1.1314	1.045	0.879975	0.484631	1.2936	0.96947	1.17543	1.0882	0.682303	1.13153	1.13181	0.906919	0.224894	0.251752	ncRNA	ncRNA	ncRNA
ncMPN269	4.77206	5.74597	5.9816	6.2944	5.37472	6.1549	4.185	4.0201	5.25901	6.138	5.76481	4.10255	5.69851	4.93368	0.764827	0.252309	ncRNA	ncRNA	ncRNA
MPN316a	5.56203	7.14085	4.7205	4.6421	5.58568	8.34873	6.2283	6.1536	6.35144	4.6813	6.9672	6.19095	5.51637	6.57908	-1.06271	0.252592	New ORF	New ORF	S
MPN044	4.43571	5.46789	4.5731	4.4374	3.51096	4.42813	4.5749	4.5993	4.9518	4.50525	3.96954	4.5871	4.72853	4.27832	0.450204	0.256059	tdk	Thymidine kinase (EC 2.7.1.21)	F
MPN512	3.30974	5.73012	1.9467	2.0994	2.60604	2.4286	1.9159	1.6087	4.51993	2.02305	2.51732	1.7623	3.27149	2.13981	1.13168	0.257246	0	Uncharacterized protein MPN_512	M
MPN484	3.5104	3.28869	2.9073	2.5252	2.87929	2.71207	2.8563	2.6759	3.39954	2.71625	2.79568	2.7661	3.0579	2.78089	0.277008	0.260103	0	Uncharacterized protein MPN_484	N
ncMPN021	4.27497	5.26906	3.9511	3.6137	5.59252	5.56807	4.3006	4.2341	4.77202	3.7824	5.5803	4.26735	4.27721	4.92382	-0.646616	0.26085	ncRNA	ncRNA	ncRNA
MPN079	1.50974	2.11659	1.8081	1.6773	1.32769	1.8951	1.4853	1.5324	1.81317	1.7427	1.61139	1.50885	1.77793	1.56012	0.217812	0.261268	fruK	Fructose 1-phosphate kinase (EC 2.7.1.56)	G
MPN220	5.40907	6.0926	5.5284	5.484	6.21445	6.7957	5.6533	5.503	5.75083	5.5062	6.50507	5.57815	5.62852	6.04161	-0.413096	0.261596	rplA	50S ribosomal protein L1	J
MPN412	4.7544	5.60572	4.5673	4.7858	4.71608	5.59436	5.4346	5.4782	5.18006	4.67655	5.15522	5.4564	4.92831	5.30581	-0.377502	0.262215	0	Uncharacterized protein MPN_412	M
MPN538	5.57505	6.47725	5.8381	5.653	5.99871	6.72506	6.1561	5.9893	6.02615	5.74555	6.36189	6.0727	5.88585	6.21729	-0.331445	0.262963	rplJ	50S ribosomal protein L10	J
MPN579	3.04236	2.77922	2.6874	2.2779	3.03415	2.34581	3.5185	3.4132	2.91079	2.48265	2.68998	3.46585	2.69672	3.07792	-0.381196	0.263543	0	Conserved hypothetical protein MPN_579	A
MPN152	1.94294	1.58163	1.445	1.5098	1.64087	1.42157	1.5288	1.0567	1.76229	1.4774	1.53122	1.29275	1.61984	1.41198	0.207858	0.263603	0	Uncharacterized lipoprotein MPN_152	M
MPNt31	7.5917	8.58476	7.3949	7.1668	7.06132	7.63695	7.3197	7.0311	8.08823	7.28085	7.34914	7.1754	7.68454	7.26227	0.422272	0.263841	tRNA	tRNA	tRNA
MPN191	7.45972	7.74024	7.3254	7.3366	7.54249	7.35418	7.9953	7.8178	7.59998	7.331	7.44833	7.90655	7.46549	7.67744	-0.211951	0.264061	rpoA	DNA-directed RNA polymerase subunit alpha (RNAP subunit alpha) (EC 2.7.7.6) (Transcriptase subunit alpha)	K
MPN148	8.16381	8.50412	8.8295	8.5078	8.24074	8.27983	10.131	10.031	8.33396	8.66865	8.26029	10.081	8.50131	9.17064	-0.669337	0.264062	0	Conserved hypothetical protein MPN_148	M
MPN334	4.18402	4.36463	5.1146	5.3255	5.25358	4.77232	2.8655	2.3354	4.27433	5.22005	5.01295	2.60045	4.74719	3.8067	0.940488	0.264538	bcrA	Putative ABC transporter ATP-binding protein MPN_334	R
MPN594	4.81721	4.5448	4.7798	4.5268	4.55494	4.46858	4.6505	4.5771	4.681	4.6533	4.51176	4.6138	4.66715	4.56278	0.104371	0.265495	0	Conserved hypothetical protein MPN_594	M
ncMPN094	3.8671	3.98944	4.3104	4.0553	3.50103	4.21747	3.8147	3.8359	3.92827	4.18285	3.85925	3.8253	4.05556	3.84228	0.213285	0.265933	ncRNA	ncRNA	ncRNA
MPN595	4.20801	4.16417	4.4149	4.159	4.23474	4.15216	4.1531	4.0651	4.18609	4.28695	4.19345	4.1091	4.23652	4.15128	0.0852461	0.267075	lacA	Probable ribose-5-phosphate isomerase B (EC 5.3.1.6) (Phosphoriboisomerase B)	G
MPN635	2.95853	2.2501	1.6867	1.9455	1.86789	2.15034	1.9317	1.2462	2.60432	1.8161	2.00912	1.58895	2.21021	1.79903	0.411176	0.267294	0	Conserved hypothetical protein MPN_635	S
MPN575	6.35731	7.0833	5.4082	5.2755	3.24222	3.30944	6.439	6.2984	6.7203	5.34185	3.27583	6.3687	6.03108	4.82227	1.20881	0.267681	0	Conserved hypothetical protein MPN_575	A
ncMPN424	4.71905	3.9926	5.0222	4.8957	4.85776	4.48102	5.4755	5.4419	4.35583	4.95895	4.66939	5.4587	4.65739	5.06404	-0.406655	0.267738	ncRNA	ncRNA	ncRNA
MPN348	2.39184	2.47265	2.6547	2.4928	2.76637	2.31339	2.0577	1.9441	2.43225	2.57375	2.53988	2.0009	2.503	2.27039	0.232608	0.2681	mthfs	5-formyltetrahydrofolate cyclo-ligase (EC 6.3.3.2)	H
MPNt19	7.70101	9.53798	7.8808	7.8488	7.37855	8.42606	7.3974	7.2723	8.6195	7.8648	7.9023	7.33485	8.24215	7.61858	0.623571	0.268292	tRNA	tRNA	tRNA
MPN235	4.39052	5.22434	3.0466	3.0724	3.69857	3.37309	2.9981	2.9356	4.80743	3.0595	3.53583	2.96685	3.93347	3.25134	0.682125	0.269982	ung	Uracil-DNA glycosylase (UDG) (EC 3.2.2.-)	L
MPN586	2.7765	2.9181	2.77	2.7101	3.69296	3.83011	2.8009	2.476	2.8473	2.74005	3.76154	2.63845	2.79368	3.19999	-0.406316	0.270777	0	Conserved hypothetical protein MPN_586	O
ncMPN099	4.44541	3.82916	3.9322	4.0369	4.01582	3.73356	3.9064	3.8772	4.13729	3.98455	3.87469	3.8918	4.06092	3.88325	0.177675	0.272206	ncRNA	ncRNA	ncRNA
ncMPN366	1.57654	-2.94763	1.0691	-2.273	1.241	0.518735	0.6957	0.57862	-0.685548	-0.60195	0.879869	0.63716	-0.643749	0.758515	-1.40226	0.272263	ncRNA	ncRNA	ncRNA
ncMPN398	4.90917	4.15626	4.2662	3.7414	4.78929	4.88799	4.3905	4.3471	4.53271	4.0038	4.83864	4.3688	4.26826	4.60372	-0.335464	0.27297	ncRNA	ncRNA	ncRNA
MPN469	5.78148	6.04741	6.3491	6.4243	6.15238	6.24125	5.5391	5.4628	5.91444	6.3867	6.19682	5.50095	6.15057	5.84888	0.301689	0.273604	0	Conserved hypothetical protein MPN_469	A
MPN377	6.46774	6.17022	6.1416	5.7161	7.09917	6.54352	6.0506	6.1617	6.31898	5.92885	6.82135	6.10615	6.12391	6.46375	-0.339835	0.274611	0	Uncharacterized protein MPN_377	A
MPN232	4.69169	5.48929	5.3229	5.3652	5.16525	5.50609	5.6167	5.5683	5.09049	5.34405	5.33567	5.5925	5.21727	5.46408	-0.246813	0.275728	dnaB	Replicative DNA helicase (EC 3.6.1.-)	L
MPN583	3.17233	3.0141	2.959	3.0129	3.75896	2.42983	3.957	3.695	3.09321	2.98595	3.09439	3.826	3.03958	3.4602	-0.420614	0.275959	0	Conserved hypothetical protein MPN_583	S
MPN569	3.02361	2.79834	2.734	2.6043	2.76731	3.01871	2.1257	2.0145	2.91097	2.66915	2.89301	2.0701	2.79006	2.48156	0.308506	0.279185	ybeY	Putative metalloprotease MPN_569 (EC 3.4.24.-)	O
MPN455	5.78063	6.33387	5.5996	5.6108	5.73608	5.6472	5.6681	5.365	6.05725	5.6052	5.69164	5.51655	5.83122	5.6041	0.227129	0.279407	ctaD	Putative phosphatidic acid phosphatase family protein	I
MPN042	1.67424	0.969457	1.1963	1.3021	1.64961	1.1004	0.52861	0.17638	1.32185	1.2492	1.375	0.352495	1.28553	0.863749	0.421776	0.280447	0	Conserved hypothetical protein MPN_042	M
ncMPN119	4.11488	4.14377	4.5092	4.4253	3.31879	4.06418	4.4354	4.1512	4.12933	4.46725	3.69149	4.2933	4.29829	3.99239	0.305896	0.280511	ncRNA	ncRNA	ncRNA
MPNt29	7.32695	8.49724	6.8745	6.704	6.82609	7.47725	6.5651	6.277	7.91209	6.78925	7.15167	6.42105	7.35067	6.78636	0.564312	0.282895	tRNA	tRNA	tRNA
ncMPN299	2.89186	2.27706	2.9166	2.7203	2.39236	2.35816	2.7181	2.5389	2.58446	2.81845	2.37526	2.6285	2.70145	2.50188	0.199575	0.282985	ncRNA	ncRNA	ncRNA
MPN003	6.11613	5.91981	6.02	6.0756	6.53206	6.46494	5.9688	5.937	6.01797	6.0478	6.4985	5.9529	6.03288	6.2257	-0.192815	0.283837	gyrB	DNA gyrase subunit B (EC 5.99.1.3)	L
MPNt35	4.1693	3.78058	3.456	3.068	3.68446	4.15313	3.8514	3.9754	3.97494	3.262	3.9188	3.9134	3.61847	3.9161	-0.297628	0.286402	tRNA	tRNA	tRNA
ncMPN315	4.49392	5.786	5.4439	5.3294	4.0183	4.78166	5.3088	5.1025	5.13996	5.38665	4.39998	5.20565	5.26331	4.80281	0.460492	0.286953	ncRNA	ncRNA	ncRNA
MPN199a	2.27851	2.63232	3.0926	2.8032	2.1924	2.63339	4.4772	4.3329	2.45542	2.9479	2.4129	4.40505	2.70166	3.40897	-0.707315	0.288234	New ORF	New ORF	S
MPN229	5.7951	6.90073	6.6232	6.6471	6.32489	6.87962	7.0921	7.0503	6.34791	6.63515	6.60225	7.0712	6.49153	6.83673	-0.345193	0.291348	ssbA	Single-stranded DNA-binding protein (SSB) (Helix-destabilizing protein)	L
ncMPN382	0.0322165	-1.75281	0.75085	-2.0804	-1.7734	-3.69955	-1.2028	-0.74109	-0.860298	-0.664775	-2.73647	-0.971945	-0.762536	-1.85421	1.09167	0.291892	ncRNA	ncRNA	ncRNA
MPN385	5.34052	5.40216	5.762	5.6463	5.59078	5.38036	6.1981	5.9388	5.37134	5.70415	5.48557	6.06845	5.53775	5.77701	-0.239265	0.291965	0	Conserved hypothetical protein MPN_385	A
MPN005	5.85783	5.99982	5.6249	5.8187	6.44593	6.34525	5.758	5.7097	5.92882	5.7218	6.39559	5.73385	5.82531	6.06472	-0.239407	0.292125	serS	Seryl-tRNA synthetase (EC 6.1.1.11) (Seryl-tRNA(Ser/Sec) synthetase) (Serine--tRNA ligase) (SerRS)	J
MPN075	2.3735	2.20046	2.109	1.9628	2.85933	3.14991	2.1016	1.9402	2.28698	2.0359	3.00462	2.0209	2.16144	2.51276	-0.351322	0.29228	ywdF	Uncharacterized glycosyltransferase family 2 (EC 2.4.-.-)	M
ncMPN076	7.27761	6.94053	6.284	6.3895	6.76492	6.41961	6.3045	6.1732	7.10907	6.33675	6.59226	6.23885	6.72291	6.41556	0.307354	0.292584	ncRNA	ncRNA	ncRNA
MPN478	6.47319	6.54106	5.8861	5.8388	6.18833	5.71813	5.9666	5.8967	6.50713	5.86245	5.95323	5.93165	6.18479	5.94244	0.242348	0.293728	YebC	YebC family protein; Transcription factor of the tetR family	F
MPN080	2.29124	2.54576	1.9441	2.1913	2.60513	2.33581	1.0787	0.83513	2.4185	2.0677	2.47047	0.956915	2.2431	1.71369	0.529406	0.29388	0	MPN074	L
MPN441	3.54002	4.07286	3.9072	4.451	4.26655	4.36462	2.3701	1.9598	3.80644	4.1791	4.31559	2.16495	3.99277	3.24027	0.752501	0.294114	0	Conserved hypothetical protein MPN_441	S
MPN302	4.42831	5.42952	4.68	4.8546	4.54338	4.99823	4.2942	4.3286	4.92892	4.7673	4.7708	4.3114	4.84811	4.5411	0.307006	0.294533	pfk	6-phosphofructokinase (Phosphofructokinase) (EC 2.7.1.11) (Phosphohexokinase)	G
ncMPN233	0.753861	1.59997	1.56	1.472	-0.210144	1.44977	1.1705	1.0581	1.17691	1.516	0.619812	1.1143	1.34646	0.867056	0.479401	0.295993	ncRNA	ncRNA	ncRNA
ncMPN026	2.73367	3.33464	3.4843	3.2705	2.70053	3.06381	5.0699	4.8614	3.03416	3.3774	2.88217	4.96565	3.20578	3.92391	-0.718134	0.297184	ncRNA	ncRNA	ncRNA
MPN475	4.53563	4.87967	4.077	4.2118	4.14775	4.42934	4.1762	4.0568	4.70765	4.1444	4.28854	4.1165	4.42602	4.20252	0.223502	0.298046	engA	GTP-binding protein engA	T
MPN056	2.13862	2.81774	1.7485	2.0969	2.12777	2.86996	2.5611	2.4721	2.47818	1.9227	2.49886	2.5166	2.20044	2.50773	-0.30729	0.299661	potB	Spermidine/putrescine transport system permease protein potB homolog	E
MPN496	3.79455	3.33252	4.0062	4.0181	4.28147	3.20661	3.1618	2.9728	3.56353	4.01215	3.74404	3.0673	3.78784	3.40567	0.382172	0.29984	ulaA	Ascorbate-specific permease IIC component ulaA (Ascorbate-specific PTS system EIIC component)	G
ncMPN016	1.3135	1.53132	1.552	1.3358	-0.197367	-1.0911	1.8822	1.7801	1.42241	1.4439	-0.644234	1.83115	1.43315	0.593458	0.839697	0.300063	ncRNA	ncRNA	ncRNA
ncMPN086	6.38861	6.54278	6.8883	6.9198	6.84934	6.60058	6.2122	6.0855	6.4657	6.90405	6.72496	6.14885	6.68487	6.43691	0.247968	0.300682	ncRNA	ncRNA	ncRNA
MPNt20	8.44454	10.6272	8.5106	8.3994	8.17562	8.92944	8.1772	8.0805	9.53589	8.455	8.55253	8.12885	8.99544	8.34069	0.654754	0.301399	tRNA	tRNA	tRNA
ncMPN056	6.28115	6.52489	6.0816	6.1482	6.23691	5.85346	6.1709	6.1829	6.40302	6.1149	6.04518	6.1769	6.25896	6.11104	0.147917	0.301889	ncRNA	ncRNA	ncRNA
MPN155	6.6717	7.03161	7.0785	7.2291	6.84169	6.57936	7.0894	6.7897	6.85166	7.1538	6.71053	6.93955	7.00273	6.82504	0.177688	0.303427	infB	Translation initiation factor IF-2	J
ncMPN262	2.29405	2.94378	2.0204	2.3983	2.20092	2.47751	1.921	2.0303	2.61891	2.20935	2.33922	1.97565	2.41413	2.15743	0.256699	0.304221	ncRNA	ncRNA	ncRNA
ncMPN064	1.55135	2.05652	2.75	2.6411	-0.405427	1.08355	2.6276	2.3465	1.80394	2.69555	0.339064	2.48705	2.24974	1.41306	0.836687	0.30532	ncRNA	ncRNA	ncRNA
MPN027	3.88863	4.52441	4.095	4.1625	3.69151	3.68264	4.3076	4.0831	4.20652	4.12875	3.68708	4.19535	4.16763	3.94121	0.22642	0.307142	rimL	Ribosomal-protein alanineacetyltransferase	J
MPN158	5.59151	6.21234	5.968	6.1853	5.83542	6.07955	5.7077	5.496	5.90192	6.07665	5.95749	5.60185	5.98929	5.77967	0.209619	0.308241	yaaC	Putative riboflavin biosynthesis protein ribF [Includes: Riboflavin kinase (EC 2.7.1.26) (Flavokinase); FMN adenylyltransferase (EC 2.7.7.2) (FAD pyrophosphorylase) (FAD synthetase)]	H
ncMPN374	4.69381	4.55526	4.831	4.8065	4.05956	3.74324	4.9119	4.8507	4.62453	4.81875	3.9014	4.8813	4.72164	4.39135	0.330292	0.308915	ncRNA	ncRNA	ncRNA
MPN463	4.29951	4.7907	0	0	2.97348	3.05911	4.5978	4.6526	4.5451	0	3.01629	4.6252	No in 2882	3.82075	#VALUE!	0.309756	0	Conserved hypothetical protein MPN_463	S
MPN402	4.22291	5.1835	4.6713	4.5037	3.82768	4.91399	4.4949	3.89	4.70321	4.5875	4.37084	4.19245	4.64535	4.28164	0.363709	0.310388	proS	Prolyl-tRNA synthetase (EC 6.1.1.15) (Proline--tRNA ligase) (ProRS)	J
ncMPN066	0.386521	-0.157779	1.5046	1.5136	0.944407	0.985993	-0.59884	-1.0531	0.114371	1.5091	0.9652	-0.82597	0.811735	0.0696148	0.74212	0.31121	ncRNA	ncRNA	ncRNA
MPN661	5.01145	5.51399	4.7527	4.9868	4.8737	5.26495	4.6678	4.3715	5.26272	4.86975	5.06933	4.51965	5.06624	4.79449	0.271747	0.31299	0	Conserved hypothetical protein MPN_661	V
MPNt12	7.86388	8.56191	6.9007	7.0209	7.54104	7.73415	6.6061	5.9841	8.21289	6.9608	7.63759	6.2951	7.58685	6.96635	0.620499	0.31434	tRNA	tRNA	tRNA
ncMPN246	4.95269	5.36046	4.4014	4.3448	5.09033	4.67818	5.392	5.1369	5.15657	4.3731	4.88425	5.26445	4.76484	5.07435	-0.309515	0.315933	ncRNA	ncRNA	ncRNA
MPN157	6.53631	7.18366	6.926	7.0957	6.67038	6.86772	6.7868	6.7658	6.85998	7.01085	6.76905	6.7763	6.93542	6.77267	0.162742	0.316659	0	Conserved hypothetical protein MPN_157	M
ncMPN395	5.87596	6.35835	6.0582	6.0946	6.3811	6.32955	4.9505	4.8203	6.11715	6.0764	6.35533	4.8854	6.09678	5.62036	0.476414	0.317226	ncRNA	ncRNA	ncRNA
MPNt28	6.75055	7.72578	6.3844	6.1531	6.49528	6.97525	5.7558	5.8219	7.23817	6.26875	6.73526	5.78885	6.75346	6.26206	0.491401	0.319009	tRNA	tRNA	tRNA
MPN193	6.1618	6.49025	5.9894	6.1603	6.50299	6.38652	6.3915	6.1049	6.32602	6.07485	6.44476	6.2482	6.20044	6.34648	-0.146042	0.320305	cbiO 1	Cobalt/nickel import ATP-binding protein CbiO 1 (EC 3.6.3.-)	P
ncMPN270	3.02752	3.89364	4.4921	4.0267	2.26469	2.28879	4.0865	4.1466	3.46058	4.2594	2.27674	4.11655	3.85999	3.19664	0.663347	0.32072	ncRNA	ncRNA	ncRNA
MPN125	2.38873	2.89362	2.0014	2.4041	2.23884	2.64345	1.7855	1.8562	2.64118	2.20275	2.44114	1.82085	2.42196	2.131	0.290967	0.321343	uvrC	UvrABC system protein C (Protein uvrC) (Excinuclease ABC subunit C)	L
MPN547	3.77996	4.92547	4.6677	4.5337	3.83113	4.75819	3.9061	4.0021	4.35271	4.6007	4.29466	3.9541	4.47671	4.12438	0.352324	0.321597	dak	Dihydroxyacetone kinase (DHA kinase) (EC 2.7.1.29) (Glycerone kinase)	C
MPN209	5.3409	6.7367	5.9313	6.0144	5.43238	6.3882	5.3182	5.169	6.0388	5.97285	5.91029	5.2436	6.00583	5.57695	0.428879	0.321862	mgtA	Probable cation-transporting P-type ATPase (EC 3.6.3.-)	P
MPN436	3.38246	3.94724	4.2364	4.0629	4.84014	5.21602	3.8682	3.5671	3.66485	4.14965	5.02808	3.71765	3.90725	4.37286	-0.465616	0.322855	0	Uncharacterized lipoprotein MPN_436	M
MPN316	5.02758	6.25215	4.0554	4.0204	4.95987	7.52186	5.2608	5.078	5.63986	4.0379	6.24087	5.1694	4.83888	5.70513	-0.866253	0.32287	ftsA	Cell division protein ftsA	D
ncMPN201	2.05445	1.41107	2.4253	1.9025	2.46519	1.08404	1.3002	1.3275	1.73276	2.1639	1.77461	1.31385	1.94833	1.54423	0.4041	0.32373	ncRNA	ncRNA	ncRNA
MPN507	2.37572	2.74975	1.5376	1.9206	1.82046	2.20866	1.7295	1.5388	2.56273	1.7291	2.01456	1.63415	2.14592	1.82436	0.321562	0.324261	0	Putative type-1 restriction enzyme specificity protein MPN_507 (S.mpnORFBP) (Type I restriction enzyme specificity protein MPN_507) (S protein)	V
MPNt02	3.81122	4.09209	3.5842	3.3453	3.63191	3.50045	3.2159	3.6768	3.95166	3.46475	3.56618	3.44635	3.7082	3.50626	0.201939	0.329299	tRNA	tRNA	tRNA
ncMPN285	6.99389	7.38588	7.4214	7.3967	7.36767	7.18387	7.9053	7.5147	7.18989	7.40905	7.27577	7.71	7.29947	7.49289	-0.193417	0.333999	ncRNA	ncRNA	ncRNA
MPN060	5.3433	5.15156	4.8391	5.0239	5.44316	4.78896	5.5532	5.426	5.24743	4.9315	5.11606	5.4896	5.08946	5.30283	-0.213365	0.334775	metX	S-adenosylmethionine synthetase (EC 2.5.1.6) (Methionine adenosyltransferase) (AdoMet synthetase) (MAT)	H
MPN331	6.35829	6.35945	6.1876	6.18	6.48448	6.22423	6.3677	6.319	6.35887	6.1838	6.35435	6.34335	6.27133	6.34885	-0.0775177	0.335674	tig	Trigger factor (TF) (EC 5.2.1.8)	O
MPN119	5.2629	5.29156	4.8059	4.8429	5.19037	5.573	5.1091	5.0633	5.27723	4.8244	5.38168	5.0862	5.05081	5.23394	-0.183128	0.335795	0	DnaJ-like, terminal organelle protein	O
MPN446	6.70117	7.46485	7.5209	7.5515	7.65761	7.6928	7.4844	7.3261	7.08301	7.5362	7.67521	7.40525	7.3096	7.54023	-0.230623	0.335912	rpsD	30S ribosomal protein S4	J
MPNt22	5.93935	6.88153	6.2826	5.8825	5.39057	6.12682	6.1422	6.1048	6.41044	6.08255	5.7587	6.1235	6.2465	5.9411	0.305398	0.338731	tRNA	tRNA	tRNA
MPN537	1.93636	2.48086	1.7949	1.6533	3.14462	3.83637	1.8008	1.5013	2.20861	1.7241	3.4905	1.65105	1.96635	2.57077	-0.60442	0.338836	mucB	UV protection protein MucB	L
MPN124	3.74511	4.28283	3.8909	3.9753	3.86439	4.27522	3.3717	3.3557	4.01397	3.9331	4.06981	3.3637	3.97354	3.71675	0.256782	0.34031	hrcA	Heat-inducible transcription repressor hrcA	K
ncMPN317	4.01625	4.18656	4.6323	4.9616	5.25007	4.72269	2.4285	1.7466	4.10141	4.79695	4.98638	2.08755	4.44918	3.53696	0.912213	0.340704	ncRNA	ncRNA	ncRNA
ncMPN013	4.28731	3.97921	4.542	4.1859	4.57825	4.32193	3.2844	3.3678	4.13326	4.36395	4.45009	3.3261	4.24861	3.8881	0.36051	0.34177	ncRNA	ncRNA	ncRNA
MPN221	4.63413	5.31566	4.9072	4.983	5.83833	6.41727	4.8615	4.5778	4.97489	4.9451	6.1278	4.71965	4.96	5.42372	-0.463728	0.342208	pth	Peptidyl-tRNA hydrolase (PTH) (EC 3.1.1.29)	J
MPN212	7.66683	7.5535	7.2687	7.2045	7.81828	7.2701	6.8033	6.5857	7.61017	7.2366	7.54419	6.6945	7.42338	7.11934	0.30404	0.342372	0	Conserved hypothetical protein MPN_212	S
MPN326	8.68577	8.34485	7.4572	7.5188	8.81286	8.02007	8.5219	8.1162	8.51531	7.488	8.41646	8.31905	8.00165	8.36776	-0.366102	0.34352	ysxB	Predicted ribosomal protein	J
MPN398	6.44755	6.64763	6.2628	6.2475	6.38797	6.46102	6.2397	5.8024	6.54759	6.25515	6.42449	6.02105	6.40137	6.22277	0.178597	0.346355	0	Uncharacterized protein MPN_398	A
MPN110	2.05471	1.97726	3.919	3.5893	0.902802	1.04153	3.1154	3.1811	2.01599	3.75415	0.972167	3.14825	2.88507	2.06021	0.824861	0.346454	0	Conserved hypothetical protein MPN_110	V
MPN645	2.21439	3.1357	2.6495	2.3181	2.60432	2.94286	1.531	1.5173	2.67505	2.4838	2.77359	1.52415	2.57942	2.14887	0.430554	0.346689	0	Conserved hypothetical lipoprotein MPN_645	M
ncMPN353	2.68885	2.7578	2.4569	2.2623	2.39174	2.70746	2.1832	2.2075	2.72332	2.3596	2.5496	2.19535	2.54146	2.37248	0.168986	0.34699	ncRNA	ncRNA	ncRNA
MPN445	6.92934	8.20188	7.5258	7.6702	7.76164	7.73643	6.6624	6.3228	7.56561	7.598	7.74903	6.4926	7.5818	7.12082	0.460988	0.347687	lip3	Triacylglycerol lipase (lip) 3 (EC 3.1.-.-)	I
MPN437	1.32363	0.809791	1.1402	1.0961	3.31413	2.67963	0.68097	0.56802	1.06671	1.11815	2.99688	0.624495	1.09243	1.81069	-0.718256	0.347874	0	Uncharacterized protein MPN_437	M
MPN431	0.822366	3.01004	1.2544	1.2632	3.39441	3.95558	1.2635	1.2349	1.9162	1.2588	3.675	1.2492	1.5875	2.4621	-0.874597	0.348214	cbiQ	Similar to CbiQ, cobalt ABC transporter ATP-binding protein	P
ncMPN421	5.64279	6.77972	6.5662	6.6498	6.17483	6.70232	7.076	7.0388	6.21125	6.608	6.43857	7.0574	6.40963	6.74799	-0.338361	0.348674	ncRNA	ncRNA	ncRNA
ncMPN338	1.07158	2.3684	1.5753	1.4083	4.44163	5.10332	0.98324	0.68601	1.71999	1.4918	4.77248	0.834625	1.6059	2.80355	-1.19766	0.348861	ncRNA	ncRNA	ncRNA
MPN182	6.71784	7.66454	6.886	6.7834	6.92503	7.48048	7.4179	7.2519	7.19119	6.8347	7.20275	7.3349	7.01295	7.26883	-0.255879	0.350248	rpsE	30S ribosomal protein S5	J
MPNt04	5.3241	5.81504	5.8153	5.321	4.64978	5.83762	4.8626	5.6286	5.56957	5.56815	5.2437	5.2456	5.56886	5.24465	0.324212	0.352385	tRNA	tRNA	tRNA
MPN007	5.27756	5.52323	5.0358	5.2376	5.82687	5.71921	5.1802	5.1605	5.4004	5.1367	5.77304	5.17035	5.26855	5.4717	-0.203146	0.353234	holB	DNA polymerase III subunit delta'	L
ncMPN408	3.39341	2.85633	3.1594	2.9082	3.763	3.38974	3.0261	3.0094	3.12487	3.0338	3.57637	3.01775	3.07933	3.29706	-0.217728	0.354764	ncRNA	ncRNA	ncRNA
MPN335	2.96788	3.75483	3.4564	3.542	3.80301	3.89062	1.7723	1.7574	3.36135	3.4992	3.84682	1.76485	3.43028	2.80583	0.624444	0.355521	0	Putative ABC transport system permease protein	R
ncMPN410	4.1694	5.07602	4.4581	4.6997	4.31411	4.99035	4.0145	3.7957	4.62271	4.5789	4.65223	3.9051	4.6008	4.27867	0.322138	0.357274	ncRNA	ncRNA	ncRNA
MPN534	3.15757	2.67579	2.4732	2.4474	2.71477	2.83827	2.1872	1.9401	2.91668	2.4603	2.77652	2.06365	2.68849	2.42008	0.268407	0.357587	0	Conserved hypothetical protein MPN_534	S
MPN153a	6.2414	5.55615	5.7036	5.785	6.24218	6.07707	6.0332	5.6837	5.89878	5.7443	6.15962	5.85845	5.82154	6.00904	-0.187499	0.358808	New ORF	New ORF	S
MPN674	7.1579	6.24754	6.3913	6.6272	6.54627	4.99974	6.7474	6.3678	6.70272	6.50925	5.773	6.5576	6.60599	6.1653	0.440684	0.35903	ldh	L-lactate dehydrogenase (L-LDH) (EC 1.1.1.27)	C
MPN525	0.555032	1.34791	2.2252	1.9786	1.44826	2.32265	2.1602	1.8428	0.951473	2.1019	1.88546	2.0015	1.52669	1.94348	-0.416793	0.359079	dnaB	Replication initiation and membrane attachment protein	L
MPN564	6.24446	6.03424	5.6808	5.7476	4.76228	4.76106	6.2578	6.1778	6.13935	5.7142	4.76167	6.2178	5.92677	5.48973	0.43704	0.359448	adh	Probable NADP-dependent alcohol dehydrogenase (EC 1.1.1.2)	C
MPN066	4.86358	5.86769	5.0258	5.122	4.73053	5.39153	4.8617	4.8385	5.36564	5.0739	5.06103	4.8501	5.21977	4.95556	0.264203	0.361036	cdd	Phosphomannomutase (PMM) (EC 5.4.2.8)	G
MPN081	1.56261	2.51536	1.9362	2.1175	1.92155	2.6347	0.85729	0.80446	2.03898	2.02685	2.27813	0.830875	2.03292	1.5545	0.478416	0.361858	glnQ	Gln transport; ATP-binding protein	E
MPN501	3.74832	3.49396	0	0	2.85419	2.84166	2.7477	2.9291	3.62114	0	2.84793	2.8384	No in 2882	2.84316	#VALUE!	0.362221	0	Uncharacterized protein MPN_501	N
MPN684	6.4353	6.98295	5.4276	5.5076	5.58168	6.03662	5.6596	5.5273	6.70912	5.4676	5.80915	5.59345	6.08836	5.7013	0.387062	0.362702	mpn684	Uncharacterized ABC transporter permease MPN_684	P
MPN040	3.28855	2.03836	2.5589	2.4635	3.46255	3.06375	2.7591	2.4114	2.66346	2.5112	3.26315	2.58525	2.58733	2.9242	-0.336872	0.363481	0	Conserved hypothetical protein MPN_040	M
MPN544	2.15997	2.42599	2.4661	2.3484	2.43816	2.53529	1.86	1.7258	2.29298	2.40725	2.48672	1.7929	2.35012	2.13981	0.210305	0.364067	0	Conserved hypothetical protein MPN_544	S
MPN651	0.708387	-0.399085	-0.26724	0.10155	-0.0218216	0.0040988	-0.32799	-0.65951	0.154651	-0.082845	-0.0088614	-0.49375	0.0359029	-0.251306	0.287209	0.364365	mtlA	PTS system mannitol-specific EIICB component (EIICB-Mtl) (EII-Mtl)	G
MPN057	1.38326	2.70799	1.1358	1.4276	1.449	2.84141	2.1273	2.0212	2.04562	1.2817	2.1452	2.07425	1.66366	2.10973	-0.446064	0.364712	potI	Spermidine/putrescine transport system permease protein potC homolog	E
MPN109	1.79652	1.55375	3.1515	2.4363	1.7546	1.2516	2.1269	2.1741	1.67514	2.7939	1.5031	2.1505	2.23452	1.8268	0.407719	0.365633	0	Uncharacterized protein MPN_109	V
MPN360	7.05207	6.86275	7.3602	7.3007	7.61585	7.76915	7.1826	6.9047	6.95741	7.33045	7.6925	7.04365	7.14393	7.36807	-0.224145	0.365809	rpmE	50S ribosomal protein L31	J
ncMPN355	1.72428	2.50529	2.8724	2.6053	1.68786	2.71331	2.2413	1.7043	2.11478	2.73885	2.20059	1.9728	2.42682	2.08669	0.340123	0.365938	ncRNA	ncRNA	ncRNA
MPN327	8.34135	7.88938	7.1963	7.3442	8.48467	7.55092	8.2837	7.7822	8.11537	7.27025	8.0178	8.03295	7.69281	8.02537	-0.332565	0.366109	rpl27	50S ribosomal protein L27	J
MPN032	5.08665	5.41017	4.7864	5.0075	4.95657	5.05923	4.9269	4.8032	5.24841	4.89695	5.0079	4.86505	5.07268	4.93647	0.136206	0.366675	YfkM	DJ-1/PfpI family intracellular protease	O
ncMPN327	3.88765	4.39546	2.7988	2.8839	2.6143	3.1415	3.3192	3.2518	4.14155	2.84135	2.8779	3.2855	3.49145	3.0817	0.409752	0.368375	ncRNA	ncRNA	ncRNA
MPN273	4.61716	5.13153	4.6194	4.5266	5.1023	5.1979	4.67	4.683	4.87434	4.573	5.1501	4.6765	4.72367	4.9133	-0.189628	0.368409	hit1	Diadenosine tetraphosphate Ap4A hydrolase (EC 3.6.1.41)	F
MPN004	6.39055	6.64622	6.3154	6.4757	6.91394	7.01923	6.3357	6.3223	6.51839	6.39555	6.96658	6.329	6.45697	6.64779	-0.190823	0.373484	gyrA	DNA gyrase subunit A (EC 5.99.1.3)	L
ncMPN204	7.36114	7.10145	6.6898	6.4304	7.5865	6.51361	7.3224	7.3645	7.23129	6.5601	7.05006	7.34345	6.8957	7.19675	-0.301056	0.374173	ncRNA	ncRNA	ncRNA
MPN044a	4.96774	6.41366	5.3585	5.1636	3.61988	5.04656	5.4682	5.6277	5.6907	5.26105	4.33322	5.54795	5.47587	4.94059	0.535289	0.375558	New ORF	New ORF	S
MPN520	3.67155	3.81975	3.7492	3.6934	3.60732	4.03621	3.3634	3.2474	3.74565	3.7213	3.82177	3.3054	3.73347	3.56358	0.169891	0.375692	ileS	Isoleucyl-tRNA synthetase (EC 6.1.1.5) (Isoleucine--tRNA ligase) (IleRS)	J
MPN156a	5.86772	4.81263	5.0152	4.5912	6.01818	5.38142	5.3685	4.8967	5.34017	4.8032	5.6998	5.1326	5.07169	5.4162	-0.344513	0.377723	rbfA	Ribosome-binding factor A	J
MPN562	5.28642	5.34032	4.7721	4.8751	5.07788	5.21457	5.3201	5.2382	5.31337	4.8236	5.14622	5.27915	5.06849	5.21269	-0.1442	0.37921	outB	Probable NH(3)-dependent NAD(+) synthetase (EC 6.3.1.5)	H
MPN145	3.57608	3.20688	4.0233	3.8978	3.48727	3.9182	4.0598	4.1161	3.39148	3.96055	3.70274	4.08795	3.67602	3.89534	-0.219328	0.379861	0	Uncharacterized protein MPN_145	N
MPN394	7.23323	7.20054	6.8647	6.9356	6.85345	6.84999	7.0942	7.0159	7.21688	6.90015	6.85172	7.05505	7.05852	6.95338	0.105133	0.380029	nox	Probable NADH oxidase (NOXase) (EC 1.6.99.3)	C
ncMPN298	4.22266	3.96718	3.7256	3.3307	3.98775	3.95482	4.1911	3.8739	4.09492	3.52815	3.97129	4.0325	3.81154	4.00189	-0.190356	0.380923	ncRNA	ncRNA	ncRNA
MPN310	6.11506	6.70988	6.8254	6.8044	6.57069	6.84599	6.0908	5.9212	6.41247	6.8149	6.70834	6.006	6.61369	6.35717	0.256516	0.381252	hmw2	Cytadherence high molecular weight protein 2 (Cytadherence accessory protein 2)	M
MPN161	2.77315	4.2153	3.7637	3.5795	2.86899	3.95824	2.9999	3.0246	3.49423	3.6716	3.41361	3.01225	3.58291	3.21293	0.369981	0.381572	0	Conserved hypothetical protein MPN_161	S
MPN479	5.30765	4.81012	4.7186	4.6485	5.31545	4.70981	5.1322	5.0665	5.05888	4.68355	5.01263	5.09935	4.87122	5.05599	-0.184775	0.38182	acpH	Acyl carrier protein phosphodiesterase (ACP phosphodiesterase) (EC 3.1.4.14)	I
MPN607	2.91258	2.62695	2.8694	2.9887	2.70399	2.82449	3.4937	3.0971	2.76977	2.92905	2.76424	3.2954	2.84941	3.02982	-0.18041	0.383146	pmsR	Peptide methionine sulfoxide reductase msrA (Protein-methionine-S-oxide reductase) (EC 1.8.4.11) (Peptide-methionine (S)-S-oxide reductase) (Peptide Met(O) reductase)	O
ncMPN263	3.64045	3.0328	3.1891	2.5321	3.92525	3.51993	3.2163	2.9142	3.33663	2.8606	3.72259	3.06525	3.09861	3.39392	-0.295307	0.383988	ncRNA	ncRNA	ncRNA
MPN160	3.95129	4.83722	4.5873	4.7073	4.23608	4.77222	3.9545	4.1358	4.39425	4.6473	4.50415	4.04515	4.52078	4.27465	0.246126	0.386673	0	Conserved hypothetical protein MPN_160	M
ncMPN364	2.95029	2.94625	3.1372	3.2788	3.26573	3.57941	1.9788	1.772	2.94827	3.208	3.42257	1.8754	3.07813	2.64899	0.429147	0.387089	ncRNA	ncRNA	ncRNA
MPN084	6.29957	6.60757	6.6854	6.7221	6.80028	6.69629	6.0126	5.8458	6.45357	6.70375	6.74829	5.9292	6.57866	6.33874	0.239918	0.388895	0	Conserved hypothetical lipoprotein MPN_084	S
MPN083	7.32015	7.50878	7.3058	7.3778	7.84896	7.49967	6.4108	6.3044	7.41447	7.3418	7.67431	6.3576	7.37813	7.01596	0.362177	0.389002	0	Uncharacterized lipoprotein MPN_083	S
MPN572	6.55133	7.59767	7.4098	7.3638	5.55897	6.55198	7.5352	7.3831	7.0745	7.3868	6.05547	7.45915	7.23065	6.75731	0.473337	0.38914	pepA	Probable cytosol aminopeptidase (EC 3.4.11.1) (Leucine aminopeptidase) (LAP) (Leucyl aminopeptidase); DNA binding protein	O
MPN222	3.92291	4.83065	4.3522	4.3884	4.9878	5.65115	4.3059	4.0497	4.37678	4.3703	5.31947	4.1778	4.37354	4.74864	-0.375098	0.390165	yacA	tRNA(Ile)-lysidine synthase (EC 6.3.4.-) (tRNA(Ile)-lysidine synthetase) (tRNA(Ile)-2-lysyl-cytidine synthase)	J
MPN091	4.9897	5.61083	3.9912	4.3456	3.52749	3.81934	4.887	4.8515	5.30026	4.1684	3.67341	4.86925	4.73433	4.27133	0.463	0.390915	0	Conserved hypothetical protein protein MPN_091	S
ncMPN313	2.96753	3.24573	1.7847	0.94619	3.34018	3.95793	2.1663	2.0654	3.10663	1.36545	3.64906	2.11585	2.23604	2.88245	-0.646418	0.394713	ncRNA	ncRNA	ncRNA
MPN231	5.51649	6.53262	6.4618	6.5065	5.96612	6.3255	7.0171	7.0064	6.02456	6.48415	6.14581	7.01175	6.25435	6.57878	-0.324427	0.400466	rplI	50S ribosomal protein L9	J
MPN266	4.25354	4.41667	4.2883	4.1444	4.21618	4.58231	3.8118	3.776	4.33511	4.21635	4.39925	3.7939	4.27573	4.09657	0.179155	0.401099	spxA	Transcriptional regulatory protein Spx	K
ncMPN287	4.72415	5.26234	3.5796	4.1181	5.00221	5.1782	4.677	4.3051	4.99324	3.84885	5.0902	4.49105	4.42105	4.79063	-0.36958	0.404918	ncRNA	ncRNA	ncRNA
ncMPN074	4.71452	5.70167	5.0068	5.1046	5.32669	5.94473	5.1075	5.1603	5.2081	5.0557	5.63571	5.1339	5.1319	5.3848	-0.252906	0.405544	ncRNA	ncRNA	ncRNA
MPN072	2.86463	3.83992	2.5254	2.8155	3.37037	3.93987	2.9751	3.0496	3.35227	2.67045	3.65512	3.01235	3.01136	3.33373	-0.322372	0.405795	rnmV	Ribonuclease M5 (EC 3.1.26.8)	J
MPN521	2.40185	2.01931	1.9908	1.8879	2.4067	2.97498	1.9202	1.9628	2.21058	1.93935	2.69084	1.9415	2.07496	2.31617	-0.241208	0.406348	ygl3	Probable tRNA/rRNA methyltransferase SpoU (EC 2.1.1.-)	J
MPN299	5.47851	5.34929	5.4324	5.659	5.94424	5.72816	4.4475	4.2131	5.4139	5.5457	5.8362	4.3303	5.4798	5.08325	0.396548	0.406587	plsC	Probable 1-acyl-sn-glycerol-3-phosphate acyltransferase (1-AGP acyltransferase) (1-AGPAT) (EC 2.3.1.51) (Lysophosphatidic acid acyltransferase) (LPAAT)	I
MPN573	5.83216	6.48208	6.0444	5.9838	4.46245	5.3738	6.5185	6.2529	6.15712	6.0141	4.91813	6.3857	6.08561	5.65191	0.433697	0.406822	groEL	60 kDa chaperonin (Protein Cpn60) (GroEL protein)	O
MPN166	5.77713	6.37264	5.4497	5.601	5.20874	5.97583	6.9013	6.633	6.07489	5.52535	5.59228	6.76715	5.80012	6.17972	-0.379598	0.409573	rplD	50S ribosomal protein L4	J
ncMPN291	2.56019	3.28313	2.8972	3.5211	2.28062	3.50489	2.4212	2.8284	2.92166	3.20915	2.89275	2.6248	3.06541	2.75878	0.306631	0.41055	ncRNA	ncRNA	ncRNA
ncMPN405	1.62769	3.1549	3.1909	3.1648	0.282823	1.43616	3.5881	2.8955	2.3913	3.17785	0.85949	3.2418	2.78457	2.05064	0.733928	0.413206	ncRNA	ncRNA	ncRNA
MPN230	5.70695	6.85247	6.6234	6.7837	6.18275	6.74494	7.1374	7.1243	6.27971	6.70355	6.46385	7.13085	6.49163	6.79735	-0.305717	0.413217	rpsR	30S ribosomal protein S18	J
ncMPN377	2.95139	3.35851	3.1172	3.4587	2.94031	3.60257	2.7494	2.787	3.15495	3.28795	3.27144	2.7682	3.22145	3.01982	0.201633	0.413455	ncRNA	ncRNA	ncRNA
ncMPN302	2.79033	3.37746	2.3364	2.3095	2.74869	3.39539	2.8819	2.8049	3.0839	2.32295	3.07204	2.8434	2.70342	2.95772	-0.254298	0.415776	ncRNA	ncRNA	ncRNA
ncMPN080	0	0	0	0	6.50038	6.27414	-0.40182	-3.6052	0	0	6.38726	-2.00351	No in TypeII	2.19187	#VALUE!	0.415984	ncRNA	ncRNA	ncRNA
ncMPN412	4.4865	4.61496	4.6447	4.5986	5.2672	5.52376	4.458	4.2055	4.55073	4.62165	5.39548	4.33175	4.58619	4.86361	-0.277426	0.416012	ncRNA	ncRNA	ncRNA
ncMPN068	4.51786	4.79317	4.9206	4.7709	5.22937	5.00484	3.4582	3.728	4.65552	4.84575	5.1171	3.5931	4.75063	4.3551	0.395532	0.416781	ncRNA	ncRNA	ncRNA
MPN520a	5.02806	5.2542	4.7212	4.7311	4.9287	5.17705	4.5552	4.2084	5.14113	4.72615	5.05287	4.3818	4.93364	4.71734	0.216303	0.416964	ileS	Isoleucyl-tRNA synthetase (EC 6.1.1.5) (Isoleucine--tRNA ligase) (IleRS)	J
MPN466	1.89983	2.62162	2.5037	2.1083	1.80149	2.31596	3.1358	3.18	2.26073	2.306	2.05873	3.1579	2.28336	2.60831	-0.324951	0.418805	0	Conserved hypothetical protein MPN_466	M
MPN685	9.45868	9.75022	8.341	8.3442	8.41641	7.61251	9.0765	9.0401	9.60445	8.3426	8.01446	9.0583	8.97353	8.53638	0.437145	0.419079	cysA	Sulfate/thiosulfate import ATP-binding protein cysA (EC 3.6.3.25)	P
ncMPN316	6.92629	6.49442	6.1347	6.2592	7.09822	6.49386	6.6547	6.3812	6.71035	6.19695	6.79604	6.51795	6.45365	6.65699	-0.203342	0.419878	ncRNA	ncRNA	ncRNA
ncMPN273	7.61764	7.92051	7.851	8.0635	7.7083	7.33941	8.0933	7.6976	7.76907	7.95725	7.52385	7.89545	7.86316	7.70965	0.15351	0.426179	ncRNA	ncRNA	ncRNA
MPN511	6.3697	6.50195	5.2347	5.1969	6.07318	5.26436	5.2397	5.3437	6.43583	5.2158	5.66877	5.2917	5.82581	5.48023	0.345579	0.426728	0	Uncharacterized protein MPN_511	S
ncMPN422	2.31674	3.1358	2.9984	2.6507	2.15308	2.75265	3.8308	3.9881	2.72627	2.82455	2.45286	3.90945	2.77541	3.18116	-0.405745	0.42673	ncRNA	ncRNA	ncRNA
MPN147	4.07187	5.48969	3.4464	3.2943	2.90573	3.6461	4.072	3.7767	4.78078	3.37035	3.27591	3.92435	4.07556	3.60013	0.475433	0.427345	0	Conserved hypothetical protein MPN_147	M
ncMPN224	1.26296	1.7263	0.92027	0.54348	0.337965	0.630419	1.0374	1.3187	1.49463	0.731875	0.484192	1.17805	1.11325	0.831121	0.282131	0.42824	ncRNA	ncRNA	ncRNA
ncMPN114	2.22101	3.4207	2.8256	2.6228	3.02163	3.304	2.8058	2.8854	2.82086	2.7242	3.16281	2.8456	2.77253	3.00421	-0.231679	0.428352	ncRNA	ncRNA	ncRNA
ncMPN274	4.14038	4.91863	4.7023	4.8509	4.39694	4.87133	4.1845	4.3846	4.5295	4.7766	4.63414	4.28455	4.65305	4.45934	0.193708	0.430188	ncRNA	ncRNA	ncRNA
MPN604	7.34461	6.95579	7.3696	7.4169	6.85132	6.33398	9.2669	9.3055	7.1502	7.39325	6.59265	9.2862	7.27172	7.93943	-0.667701	0.431468	atpB	ATP synthase A chain (F-ATPase subunit 6) (ATP synthase F0 sector subunit A)	C
ncMPN383	0.128687	0.0346933	0.11351	0.25331	-0.34267	0.0305705	0.43044	-0.16874	0.0816904	0.18341	-0.15605	0.13085	0.13255	-0.0125999	0.14515	0.431696	ncRNA	ncRNA	ncRNA
MPN344	6.40628	6.38211	5.4875	5.3624	6.40303	6.0339	6.0485	6.1426	6.39419	5.42495	6.21846	6.09555	5.90957	6.15701	-0.247436	0.431834	0	Uncharacterized protein MPN_344	N
MPN647	3.55412	4.70914	2.8291	2.7272	3.57845	4.00178	1.9903	1.8624	4.13163	2.77815	3.79011	1.92635	3.45489	2.85823	0.596656	0.433858	0	Conserved hypothetical lipoprotein MPN_647	M
MPN082	4.13891	5.03737	4.4362	4.5471	4.24976	4.99265	3.8907	3.9827	4.58814	4.49165	4.6212	3.9367	4.5399	4.27895	0.260944	0.434928	tklB	Transketolase (TK) (EC 2.2.1.1)	G
MPN317	4.23241	5.73811	3.6362	3.5441	4.43075	7.16865	4.3467	4.1388	4.98526	3.59015	5.7997	4.24275	4.2877	5.02123	-0.733521	0.436106	ftsZ	Cell division protein ftsZ	D
MPN165	6.20005	6.81189	5.8513	5.9693	5.67207	6.24863	7.3303	7.0217	6.50597	5.9103	5.96035	7.176	6.20813	6.56817	-0.36004	0.436626	rplC	50S ribosomal protein L3	J
MPN374	2.22055	1.96269	2.8945	2.9107	2.1359	2.31806	2.4233	2.2878	2.09162	2.9026	2.22698	2.35555	2.49711	2.29126	0.205845	0.436918	0	Uncharacterized protein MPN_374	M
MPN669	4.69079	4.60792	4.6921	4.8587	4.2335	4.1157	4.8917	4.8928	4.64936	4.7754	4.1746	4.89225	4.71238	4.53343	0.178953	0.437265	tyrS	Tyrosyl-tRNA synthetase (EC 6.1.1.1) (Tyrosine--tRNA ligase) (TyrRS)	J
ncMPN096	3.89895	3.66999	3.9249	3.5784	3.73055	3.82035	3.6569	3.5108	3.78447	3.75165	3.77545	3.58385	3.76806	3.67965	0.0884116	0.442375	ncRNA	ncRNA	ncRNA
MPN303	4.88188	6.10864	4.9628	5.2196	4.55137	5.53327	4.9401	5.013	5.49526	5.0912	5.04232	4.97655	5.29323	5.00943	0.283797	0.443622	pyk	Pyruvate kinase (PK) (EC 2.7.1.40)	G
ncMPN259	5.1123	5.676	5.2056	4.9136	5.14728	5.87321	5.2501	5.3837	5.39415	5.0596	5.51024	5.3169	5.22688	5.41357	-0.186696	0.443975	ncRNA	ncRNA	ncRNA
MPN602	6.58044	6.68873	6.6812	6.5981	5.92665	6.11099	8.3499	8.3871	6.63459	6.63965	6.01882	8.3685	6.63712	7.19366	-0.556542	0.444355	atpF	ATP synthase B chain	C
MPN434	9.4372	8.94696	10.074	9.9002	9.99807	8.32133	9.433	9.1978	9.19208	9.9871	9.1597	9.3154	9.58959	9.23755	0.352037	0.444855	dnaK	Chaperone protein DnaK (Heat shock protein 70) (Heat shock 70 kDa protein) (HSP70)	O
MPN432	1.26471	2.64894	1.4482	1.508	4.34641	4.84529	0.88435	0.59558	1.95682	1.4781	4.59585	0.739965	1.71746	2.66791	-0.950444	0.44492	cbiO 1	Putative cobalt ABC transporter ATP-binding protein	P
MPN190	7.093	7.00148	6.8864	6.8856	7.15084	6.67328	7.3892	7.1733	7.04724	6.886	6.91206	7.28125	6.96662	7.09665	-0.130035	0.445032	rpsK	30S ribosomal protein S11	J
MPN682	6.07953	6.85071	5.8091	5.8029	5.89642	6.22147	5.6776	5.8601	6.46512	5.806	6.05894	5.76885	6.13556	5.9139	0.221662	0.445669	rpmH	50S ribosomal protein L34	J
MPN442	4.46789	5.34015	4.9453	5.1738	5.33365	5.56168	3.5817	3.5936	4.90402	5.05955	5.44766	3.58765	4.98178	4.51766	0.464127	0.447576	0	Uncharacterized lipoprotein MPN_442	M
MPN411	1.53854	1.17179	1.209	1.0828	1.43796	1.45511	0.76435	0.50214	1.35516	1.1459	1.44654	0.633245	1.25053	1.03989	0.210642	0.44978	0	Conserved hypothetical lipoprotein MPN_411	M
MPN370	3.45339	3.9258	2.8237	2.9002	3.12331	3.51142	3.6766	3.7374	3.6896	2.86195	3.31737	3.707	3.27577	3.51218	-0.23641	0.450182	0	Putative adhesin P1-like protein MPN_370	M
MPN330	7.00513	6.51458	6.1028	6.3191	7.15069	6.51	6.7054	6.3965	6.75985	6.21095	6.83034	6.55095	6.4854	6.69065	-0.205245	0.450411	0	Conserved hypothetical protein MPN_330	S
ncMPN397	3.44068	3.57978	3.6346	3.5056	3.67275	3.60606	3.3401	3.0913	3.51023	3.5701	3.63941	3.2157	3.54017	3.42755	0.112613	0.451021	ncRNA	ncRNA	ncRNA
MPN018	5.65694	4.99059	4.4176	4.5141	4.91115	4.43905	4.6568	4.6121	5.32376	4.46585	4.6751	4.63445	4.89481	4.65478	0.240032	0.453512	pmd1	Putative ABC transporter ATP-binding protein MPN_018	I
MPN368	3.71174	3.56499	3.514	3.2761	4.87545	4.22456	3.2823	3.0647	3.63836	3.39505	4.55	3.1735	3.51671	3.86175	-0.345044	0.453848	0	Uncharacterized protein MPN_368	N
ncMPN127	4.78906	5.03263	5.1168	5.1908	5.99918	5.69094	4.7317	4.7743	4.91084	5.1538	5.84506	4.753	5.03232	5.29903	-0.266708	0.453999	ncRNA	ncRNA	ncRNA
MPN120	5.59887	5.88871	5.3192	5.1846	5.31555	5.87636	5.841	5.6048	5.74379	5.2519	5.59595	5.7229	5.49784	5.65943	-0.161583	0.456276	grpE	Heat shock protein GrpE	O
MPN601	6.08627	5.90357	6.0154	6.0016	5.40196	5.61931	7.3487	7.3136	5.99492	6.0085	5.51064	7.33115	6.00171	6.42089	-0.419184	0.458132	atpH	ATP synthase delta chain (F-ATPase delta chain)	C
MPN068	6.82131	6.57438	6.4091	6.2518	7.22776	6.66074	6.422	6.45	6.69785	6.33045	6.94425	6.436	6.51415	6.69012	-0.175976	0.460271	secE	Preprotein translocase subunit secE	U
MPN654	-0.151226	-0.157884	-0.46614	-0.2328	-0.260037	-0.20183	-0.17972	-0.11819	-0.154555	-0.34947	-0.230934	-0.148955	-0.252012	-0.189944	-0.0620681	0.463801	0	Conserved hypothetical lipoprotein MPN_654	M
MPN093	3.67014	3.48921	2.4104	2.6961	2.67461	2.60834	2.9887	2.9919	3.57967	2.55325	2.64148	2.9903	3.06646	2.81589	0.250574	0.464383	0	Putative mgpC-like protein MPN_093	M
ncMPN279	5.40447	6.51629	5.6879	5.646	6.00701	6.36808	5.8742	5.8486	5.96038	5.66695	6.18755	5.8614	5.81367	6.02447	-0.210807	0.46514	ncRNA	ncRNA	ncRNA
ncMPN221	5.11309	4.85051	4.4234	4.2705	4.14772	4.29926	6.037	5.8361	4.9818	4.34695	4.22349	5.93655	4.66438	5.08002	-0.415645	0.465532	ncRNA	ncRNA	ncRNA
ncMPN125	2.92814	3.81552	3.0755	3.4312	3.26369	3.49181	3.0118	2.6475	3.37183	3.25335	3.37775	2.82965	3.31259	3.1037	0.208891	0.465818	ncRNA	ncRNA	ncRNA
MPN517	2.558	2.7872	3.6497	3.5513	2.3496	2.59124	3.3191	3.175	2.6726	3.6005	2.47042	3.24705	3.13655	2.85874	0.277816	0.46678	yhdA	Putative NADPH-dependent FMN reductase	H
MPN013	4.48556	4.69125	4.3111	4.1646	4.18421	4.25466	4.5264	4.2651	4.58841	4.23785	4.21944	4.39575	4.41313	4.30759	0.105533	0.46774	0	Uncharacterized protein MPN_013	N
MPN554	5.45283	5.84227	6.1626	5.869	5.33713	5.71269	6.6544	6.8286	5.64755	6.0158	5.52491	6.7415	5.83167	6.13321	-0.301531	0.468218	ywpH	Putative single-stranded DNA-binding protein (SSB) (SsbB) involved in genetic recombination during normal transformation	D
MPN444	5.52645	5.97723	5.7963	5.7773	6.23746	6.1909	4.5921	4.583	5.75184	5.7868	6.21418	4.58755	5.76932	5.40086	0.368456	0.470701	0	Conserved hypothetical lipoprotein MPN_444	M
ncMPN214	5.73739	5.92133	5.4118	5.2923	3.36904	3.24804	6.6042	6.3084	5.82936	5.35205	3.30854	6.4563	5.5907	4.88242	0.708284	0.471723	ncRNA	ncRNA	ncRNA
MPN555	5.54842	5.82862	6.2611	5.9182	5.4048	5.68595	6.7837	6.9562	5.68852	6.08965	5.54538	6.86995	5.88909	6.20766	-0.318577	0.471929	0	DNA/RNA binding	O
MPN053	9.71298	8.32527	8.3523	7.8313	9.30285	7.0506	10.265	10.197	9.01913	8.0918	8.17672	10.231	8.55546	9.20386	-0.648398	0.475629	ptsH	Phosphocarrier protein HPr (EC 2.7.11.-) (Histidine-containing protein)	G
MPNt37	5.21769	5.76867	4.8404	4.754	5.32735	5.51987	5.2603	5.2058	5.49318	4.7972	5.42361	5.23305	5.14519	5.32833	-0.183138	0.475874	tRNA	tRNA	tRNA
ncMPN339	7.15832	7.32873	5.8078	5.9599	7.3186	6.64308	6.9554	6.6344	7.24353	5.88385	6.98084	6.7949	6.56369	6.88787	-0.324184	0.47659	ncRNA	ncRNA	ncRNA
MPN458	0	0	0	0	6.09738	5.94917	-0.57642	-3.9395	0	0	6.02328	-2.25796	No in TypeII	1.88266	#VALUE!	0.477778	0	Conserved hypothetical protein MPN_458	S
MPN328	8.1845	7.53904	6.9428	7.1416	8.24078	7.08227	8.0703	7.5621	7.86177	7.0422	7.66152	7.8162	7.45199	7.73886	-0.286875	0.47778	nfo	Probable endonuclease 4 (EC 3.1.21.2) (Endonuclease IV) (Endodeoxyribonuclease IV)	L
MPN332	10.1774	8.78732	10.617	10.598	11.0254	8.46687	9.5231	9.056	9.48237	10.6075	9.74614	9.28955	10.0449	9.51785	0.527088	0.4779	lon	ATP-dependent protease La (EC 3.4.21.53)	O
MPN473	5.12833	5.27161	4.7936	5.0568	5.42798	5.56317	5.1683	4.7251	5.19997	4.9252	5.49558	4.9467	5.06258	5.22114	-0.158555	0.478742	lip2	Putative esterase/lipase 2 (EC 3.1.-.-)	I
MPN059	6.72693	5.84579	5.7101	5.7694	6.87292	5.26207	6.7102	6.5301	6.28636	5.73975	6.0675	6.62015	6.01306	6.34382	-0.330769	0.479244	Gcp	DNA-binding/iron metalloprotein/AP endonuclease	O
ncMPN312	6.29947	7.14582	7.0476	6.9657	6.60459	7.20993	6.5118	6.3103	6.72264	7.00665	6.90726	6.41105	6.86465	6.65916	0.205491	0.479526	ncRNA	ncRNA	ncRNA
MPN300	4.78238	4.35788	4.5561	4.7242	5.1036	4.76303	3.793	3.6409	4.57013	4.64015	4.93332	3.71695	4.60514	4.32513	0.280006	0.479808	dyr	Dihydrofolate reductase (EC 1.5.1.3) and segregation and condensation protein A, ScpA	D
MPN386	5.66755	5.87392	6.3554	6.1692	5.71688	5.58568	7.0966	6.9425	5.77073	6.2623	5.65128	7.01955	6.01652	6.33542	-0.318898	0.481945	yaaF	Putative deoxynucleoside kinase protein (EC 2.7.1.76, EC 2.7.1.113)	F
MPN067	6.05445	6.47065	6.063	6.0552	6.40545	6.34118	6.1413	6.1277	6.26255	6.0591	6.37332	6.1345	6.16082	6.25391	-0.0930831	0.4843	nusG	Transcription antitermination factor	K
MPN639	2.61127	3.07956	2.9331	2.7583	2.53019	3.35531	2.4711	2.2398	2.84542	2.8457	2.94275	2.35545	2.84556	2.6491	0.196458	0.485059	0	Conserved hypothetical lipoprotein MPN_639	M
MPN405	6.91403	6.85062	1.2491	1.6308	3.16862	3.47223	3.3057	1.9161	6.88233	1.43995	3.32043	2.6109	4.16114	2.96566	1.19548	0.486506	0	Conserved hypothetical protein MPN_405	A
ncMPN067	6.12382	7.06898	6.4362	6.4628	6.75558	7.00353	5.582	5.4239	6.5964	6.4495	6.87955	5.50295	6.52295	6.19125	0.331696	0.486875	ncRNA	ncRNA	ncRNA
MPN098	3.2709	3.09715	3.225	3.1487	3.18876	2.49443	3.496	2.9238	3.18403	3.18685	2.8416	3.2099	3.18544	3.02575	0.15969	0.487084	0	Conserved hypothetical lipoprotein MPN_098	M
MPN015	6.59674	6.41429	6.0278	5.8766	6.78414	6.04754	6.4482	6.3058	6.50552	5.9522	6.41584	6.377	6.22886	6.39642	-0.167562	0.487874	rimK	Ribosomal protein S6 modification enzyme	J
ncMPN039	8.09529	8.77385	7.9146	8.0546	8.38784	8.72569	7.3492	7.0732	8.43457	7.9846	8.55677	7.2112	8.20959	7.88398	0.325601	0.489463	ncRNA	ncRNA	ncRNA
MPN073	3.00483	3.38356	2.5918	2.6308	3.20488	3.61492	2.8157	2.7705	3.1942	2.6113	3.4099	2.7931	2.90275	3.1015	-0.198752	0.490133	prs	Ribose-phosphate pyrophosphokinase (RPPK) (EC 2.7.6.1) (Phosphoribosyl pyrophosphate synthetase) (P-Rib-PP synthetase) (PRPP synthetase)	F
MPN324	4.02649	5.6304	5.1028	5.1203	3.42913	4.63511	5.2491	5.0192	4.82845	5.11155	4.03212	5.13415	4.97	4.58313	0.386864	0.490694	nrdE	Ribonucleoside-diphosphate reductase subunit alpha (EC 1.17.4.1) (Ribonucleotide reductase)	F
ncMPN358	3.23591	3.21645	2.7579	2.6892	3.16578	3.34034	3.003	2.9027	3.22618	2.72355	3.25306	2.95285	2.97487	3.10296	-0.128091	0.490699	ncRNA	ncRNA	ncRNA
ncMPN031	4.52967	5.54755	3.9794	4.0216	4.2544	4.98968	3.7744	3.6762	5.03861	4.0005	4.62204	3.7253	4.51956	4.17367	0.345886	0.491494	ncRNA	ncRNA	ncRNA
MPN074	2.62659	2.83565	2.6584	2.5326	3.10206	3.29068	2.5019	2.4194	2.73112	2.5955	3.19637	2.46065	2.66331	2.82851	-0.165202	0.491563	smpB	tmRNA-binding protein	J
MPN681	6.84082	7.45349	6.9798	6.985	6.72264	6.73052	7.1905	7.0898	7.14716	6.9824	6.72658	7.14015	7.06478	6.93337	0.131412	0.494018	rnpA	Ribonuclease P protein component (RNaseP protein) (RNase P protein) (EC 3.1.26.5) (Protein C5)	J
MPN019	6.20418	6.08997	5.5985	5.7641	6.83417	5.84132	6.004	5.7932	6.14708	5.6813	6.33774	5.8986	5.91419	6.11817	-0.203984	0.494688	msbA	Putative ABC transporter ATP-binding protein MPN_019	I
MPN284	2.38159	2.71903	1.7439	1.535	2.45617	2.59144	2.2103	2.0054	2.55031	1.63945	2.5238	2.10785	2.09488	2.31583	-0.220945	0.495202	0	Uncharacterized lipoprotein MPN_284	M
ncMPN380	3.19187	3.30472	3.8108	3.4639	3.80641	3.71037	2.6326	2.5782	3.2483	3.63735	3.75839	2.6054	3.44282	3.1819	0.260929	0.495613	ncRNA	ncRNA	ncRNA
MPN226	6.72718	7.15215	7.2366	7.2276	7.13172	6.97898	7.6025	7.1548	6.93967	7.2321	7.05535	7.37865	7.08588	7.217	-0.131116	0.495627	rpsG	30S ribosomal protein S7	J
MPN603	6.76669	6.74234	6.8705	6.802	6.01484	6.04929	8.6067	8.7028	6.75451	6.83625	6.03207	8.65475	6.79538	7.34341	-0.548027	0.496836	atpE	ATP synthase C chain (EC 3.6.3.14) (Lipid-binding protein)	C
MPN024	6.33466	6.93329	6.7391	6.485	6.29982	6.13775	7.6712	7.646	6.63397	6.61205	6.21879	7.6586	6.62301	6.93869	-0.315681	0.497851	rpoE	DNA-directed RNA polymerase delta subunit	K
ncMPN091	4.56677	5.74076	4.2382	4.3008	3.86596	4.6509	4.6249	4.5595	5.15376	4.2695	4.25843	4.5922	4.71163	4.42532	0.286316	0.498274	ncRNA	ncRNA	ncRNA
MPN599	6.42156	6.86104	6.5501	6.6829	6.08543	6.4936	7.5386	7.4732	6.6413	6.6165	6.28951	7.5059	6.6289	6.89771	-0.268807	0.498405	atpG	ATP synthase gamma chain (ATP synthase F1 sector gamma subunit) (F-ATPase gamma subunit)	C
ncMPN359	3.02295	2.76205	1.7311	1.7665	3.09404	2.71087	2.3435	2.2459	2.8925	1.7488	2.90245	2.2947	2.32065	2.59858	-0.277927	0.498855	ncRNA	ncRNA	ncRNA
MPN453	6.61685	7.68632	7.0822	7.2313	6.82213	7.22017	6.8374	7.0511	7.15158	7.15675	7.02115	6.94425	7.15417	6.9827	0.171468	0.501724	P3	P30 adhesin (Cytadhesin P30) (30 kDa adhesin-related protein)	M
MPN600	6.2921	6.76761	6.3714	6.4878	5.86109	6.31318	7.4637	7.4957	6.52986	6.4296	6.08714	7.4797	6.47973	6.78342	-0.30369	0.502129	atpA	ATP synthase subunit alpha (EC 3.6.3.14) (F-ATPase subunit alpha) (ATP synthase F1 sector subunit alpha)	C
MPN121	5.47008	5.74928	5.0506	4.8722	5.07417	5.49847	5.7173	5.5394	5.60968	4.9614	5.28632	5.62835	5.28554	5.45734	-0.171795	0.503007	mpn121	Uncharacterized protein MPN_121	S
ncMPN234	5.93305	6.33173	6.3173	6.4232	6.42889	6.45129	5.8069	5.652	6.13239	6.37025	6.44009	5.72945	6.25132	6.08477	0.16655	0.503912	ncRNA	ncRNA	ncRNA
MPN208	5.74543	6.54996	6.4364	6.2187	5.89943	6.39453	6.0704	5.9961	6.1477	6.32755	6.14698	6.03325	6.23762	6.09011	0.14751	0.504338	rpsB	30S ribosomal protein S2	J
ncMPN257	3.6231	4.24703	3.3155	3.4893	3.60771	4.08924	3.8272	3.7917	3.93506	3.4024	3.84848	3.80945	3.66873	3.82896	-0.160232	0.50448	ncRNA	ncRNA	ncRNA
ncMPN231	2.04698	1.85639	1.7208	2.2193	1.28806	2.20603	2.4217	2.9643	1.95168	1.97005	1.74704	2.693	1.96087	2.22002	-0.259154	0.505291	ncRNA	ncRNA	ncRNA
MPN548	3.34041	4.17094	3.0886	3.243	3.2458	4.23391	3.7099	3.5521	3.75567	3.1658	3.73985	3.631	3.46074	3.68543	-0.224689	0.506962	truC	RNA pseudouridine synthase TruC (EC 5.4.99.-) (RNA-uridine isomerase) (RNA pseudouridylate synthase)	J
ncMPN308	4.46202	4.24332	4.5903	4.4095	5.09028	4.11791	3.9193	3.6854	4.35267	4.4999	4.60409	3.80235	4.42629	4.20322	0.223065	0.507834	ncRNA	ncRNA	ncRNA
MPN632	4.5405	5.10267	4.4072	4.2422	4.29019	5.02783	4.9336	4.7381	4.82159	4.3247	4.65901	4.83585	4.57314	4.74743	-0.174286	0.509339	pyrH	Uridylate kinase (UK) (EC 2.7.4.22) (Uridine monophosphate kinase) (UMP kinase) (UMPK)	F
MPN643	2.12789	2.81122	2.2396	1.9384	1.95995	2.592	1.9632	1.9047	2.46955	2.089	2.27597	1.93395	2.27928	2.10496	0.174317	0.509575	0	Conserved hypothetical lipoprotein MPN_643	M
MPN519	3.44961	3.43362	3.5073	3.4474	3.52069	3.98968	2.7926	2.6533	3.44162	3.47735	3.75518	2.72295	3.45948	3.23907	0.220416	0.509902	lip3	Putative esterase/lipase 3 (EC 3.1.-.-)	I
MPN440	1.79936	1.4463	1.6903	2.0438	2.45368	2.19505	0.3378	0.34748	1.62283	1.86705	2.32436	0.34264	1.74494	1.3335	0.411436	0.510121	0	Uncharacterized protein MPN_440	M
MPN492	5.60475	6.06738	4.9573	5.0405	5.05983	5.3273	5.3514	5.1818	5.83606	4.9989	5.19357	5.2666	5.41748	5.23008	0.187396	0.511741	ulaE	Probable L-ribulose-5-phosphate 3-epimerase ulaE (EC 5.1.3.22) (L-xylulose-5-phosphate 3-epimerase) (L-ascorbate utilization protein E)	G
MPN438	1.04372	1.83017	2.6237	2.4513	0.482659	1.19676	2.3822	2.2787	1.43694	2.5375	0.839709	2.33045	1.98722	1.58508	0.402142	0.513074	0	Uncharacterized protein MPN_438	S
MPN461	2.71334	3.60746	2.7865	2.9141	2.7337	3.63607	2.2752	2.336	3.1604	2.8503	3.18489	2.3056	3.00535	2.74524	0.260106	0.513704	ktrA	Ktr system potassium uptake protein A	P
ncMPN354	2.83987	2.75401	2.4909	2.4752	2.98979	2.69332	2.0731	2.1388	2.79694	2.48305	2.84156	2.10595	2.63999	2.47375	0.166242	0.513935	ncRNA	ncRNA	ncRNA
MPN593	5.0754	4.71594	5.2828	4.9291	4.64682	4.38948	5.1812	5.1538	4.89567	5.10595	4.51815	5.1675	5.00081	4.84282	0.157985	0.515152	0	Conserved hypothetical protein MPN_593	M
MPN216	4.10007	4.67382	4.041	4.1815	4.34263	5.10084	4.2842	4.0235	4.38694	4.11125	4.72174	4.15385	4.2491	4.43779	-0.188696	0.515291	oppC	Oligopeptide transport system permease protein oppC	E
ncMPN098	2.97539	4.40071	3.8066	4.0589	3.02762	4.48625	3.2468	3.2357	3.68805	3.93275	3.75694	3.24125	3.8104	3.49909	0.311306	0.515535	ncRNA	ncRNA	ncRNA
MPN228	6.41107	7.58497	6.7961	6.9632	6.78041	7.32638	7.2481	7.153	6.99802	6.87965	7.05339	7.20055	6.93884	7.12697	-0.188136	0.516001	rpsF	30S ribosomal protein S6	J
MPN189	7.70085	7.54949	7.3737	7.4136	7.68306	7.0555	8.0949	7.8465	7.62517	7.39365	7.36928	7.9707	7.50941	7.66999	-0.160582	0.517643	rpsM	30S ribosomal protein S13	J
MPN106	3.604	4.02907	2.978	3.16	3.67113	4.40308	3.3539	3.2943	3.81653	3.069	4.03711	3.3241	3.44277	3.6806	-0.237835	0.518515	pheT	Phenylalanyl-tRNA synthetase beta chain (EC 6.1.1.20) (Phenylalanine--tRNA ligase beta chain) (PheRS)	J
MPN577	2.475	2.59226	1.2685	1.5729	2.36381	2.12309	1.103	1.0212	2.53363	1.4207	2.24345	1.0621	1.97717	1.65278	0.32439	0.521043	0	Conserved hypothetical protein MPN_577	S
MPN305	7.23306	6.65919	6.0408	6.1451	7.79888	6.64362	6.5293	6.2862	6.94612	6.09295	7.22125	6.40775	6.51954	6.8145	-0.294962	0.521755	arcA	Putative arginine deiminase (ADI) (EC 3.5.3.6) (Arginine dihydrolase) (AD) C-terminal fragment	C
MPN490	6.47711	6.42539	5.8696	5.9661	4.99376	5.10857	6.8442	6.4498	6.45125	5.91785	5.05117	6.647	6.18455	5.84908	0.335467	0.521932	recA	Protein recA (Recombinase A)	L
MPN566	5.93553	5.95186	6.2244	6.2664	6.12136	6.39924	5.7865	5.4784	5.9437	6.2454	6.2603	5.63245	6.09455	5.94637	0.148175	0.522745	glpQ	Glycerophosphoryl diester phosphodiesterase. [EC:3.1.4.46]	I
MPN204	3.06673	2.55302	2.9483	2.6854	3.41389	3.13744	2.6593	2.6455	2.80988	2.81685	3.27566	2.6524	2.81336	2.96403	-0.150667	0.523289	0	Conserved hypothetical protein MPN_204	N
MPN641	2.06892	2.88865	2.3253	2.0404	1.8108	2.68405	2.088	2.0045	2.47879	2.18285	2.24742	2.04625	2.33082	2.14684	0.183982	0.52434	0	Conserved hypothetical lipoprotein MPN_641	M
ncMPN073	7.03308	7.2037	7.0786	7.1638	7.44557	7.30804	7.0893	6.9519	7.11839	7.1212	7.37681	7.0206	7.1198	7.1987	-0.0789068	0.524804	ncRNA	ncRNA	ncRNA
ncMPN386	2.2358	1.76793	1.798	2.3504	2.42025	2.4884	1.854	1.9767	2.00186	2.0742	2.45432	1.91535	2.03803	2.18484	-0.146805	0.524815	ncRNA	ncRNA	ncRNA
ncMPN379	9.91552	10.2966	8.9277	8.9049	8.98197	8.11754	9.7759	9.7502	10.106	8.9163	8.54976	9.76305	9.51117	9.1564	0.354772	0.52599	ncRNA	ncRNA	ncRNA
MPN052	4.84762	4.85309	4.3691	4.1324	3.78271	4.23133	5.973	5.7606	4.85035	4.25075	4.00702	5.8668	4.55055	4.93691	-0.386357	0.526744	0	Uncharacterized lipoprotein MPN_052	S
MPNt10	9.80833	11.3068	9.2895	9.5042	9.79312	9.93297	9.6003	9.3046	10.5576	9.39685	9.86305	9.45245	9.97721	9.65775	0.319459	0.526833	tRNA	tRNA	tRNA
ncMPN069	6.39668	5.70298	6.0732	5.9582	7.0949	5.95922	4.8499	4.6761	6.04983	6.0157	6.52706	4.763	6.03277	5.64503	0.387736	0.527857	ncRNA	ncRNA	ncRNA
MPN311	5.63614	6.34692	6.2354	6.3263	6.10246	6.69329	5.4497	5.3456	5.99153	6.28085	6.39787	5.39765	6.13619	5.89776	0.23843	0.52794	0	Conserved hypothetical protein MPN_311	D
ncMPN050	8.39431	8.96761	8.2941	8.127	8.05785	7.9734	8.5883	8.5195	8.68096	8.21055	8.01562	8.5539	8.44575	8.28476	0.160993	0.528473	ncRNA	ncRNA	ncRNA
MPN650	1.8729	2.37756	2.3863	1.9907	2.18911	1.91853	2.6305	2.4314	2.12523	2.1885	2.05382	2.53095	2.15686	2.29239	-0.135522	0.528881	0	Uncharacterized lipoprotein MPN_650	M
MPN369	2.0515	1.54995	2.0434	1.8817	1.4287	1.85541	1.9695	1.8291	1.80073	1.96255	1.64206	1.8993	1.88164	1.77068	0.11096	0.529581	0	Uncharacterized lipoprotein MPN_369	M
ncMPN089	6.71658	6.79834	6.1336	6.1667	5.12474	5.29553	7.151	6.7932	6.75746	6.15015	5.21013	6.9721	6.4538	6.09112	0.362687	0.530007	ncRNA	ncRNA	ncRNA
ncMPN097	3.19721	3.86312	3.7233	3.3032	2.97835	4.25416	2.8882	3.0006	3.53016	3.51325	3.61626	2.9444	3.52171	3.28033	0.241378	0.530864	ncRNA	ncRNA	ncRNA
MPN194	4.88543	5.62094	5.1398	5.1935	5.37684	5.46795	5.3753	5.0825	5.25319	5.16665	5.42239	5.2289	5.20992	5.32565	-0.115728	0.531011	CbiO 2	Cobalt/nickelimport ATP-binding protein CbiO 2 (EC 3.6.3.-)	P
ncMPN297	2.59282	3.16993	2.9013	3.3618	2.45492	3.6247	2.4814	2.5981	2.88137	3.13155	3.03981	2.53975	3.00646	2.78978	0.216682	0.531103	ncRNA	ncRNA	ncRNA
MPN133	4.3129	5.00465	3.5098	3.4483	5.04406	4.941	4.0354	3.6061	4.65877	3.47905	4.99253	3.82075	4.06891	4.40664	-0.337727	0.531301	0	Ca2+-dependent cytotoxic nuclease of Mycoplasma	L
MPN217	4.48478	5.12884	4.2776	4.3753	4.84732	5.52228	4.5628	4.2257	4.80681	4.32645	5.1848	4.39425	4.56663	4.78953	-0.222896	0.531404	oppD	Oligopeptide transport ATP-binding protein oppD	E
ncMPN340	3.53356	3.57395	3.3369	3.0282	3.78285	3.52022	2.8044	2.5053	3.55376	3.18255	3.65154	2.65485	3.36815	3.15319	0.214961	0.531552	ncRNA	ncRNA	ncRNA
MPN070	3.64929	3.33345	3.0568	3.2273	3.22274	3.2726	3.3769	3.005	3.49137	3.14205	3.24767	3.19095	3.31671	3.21931	0.0973989	0.532778	0	Uncharacterized protein MPN_070	M
MPNt09	9.5692	10.8394	9.2094	9.4324	9.61827	9.53093	9.5305	9.3944	10.2043	9.3209	9.5746	9.46245	9.76259	9.51852	0.244068	0.533337	tRNA	tRNA	tRNA
ncMPN300	2.33901	3.8195	2.9163	2.8867	2.143	3.66762	2.4126	2.5377	3.07925	2.9015	2.90531	2.47515	2.99038	2.69023	0.300146	0.533858	ncRNA	ncRNA	ncRNA
MPN416	2.49206	1.68778	2.2824	2.5037	2.61599	2.50747	2.2726	2.148	2.08992	2.39305	2.56173	2.2103	2.24148	2.38601	-0.14453	0.534273	hatB	Probable ABC transporter ATP-binding protein p29	P
ncMPN081	4.96373	5.0917	3.6343	4.2484	4.60475	4.6022	3.9899	3.6538	5.02772	3.94135	4.60348	3.82185	4.48453	4.21266	0.27187	0.534548	ncRNA	ncRNA	ncRNA
MPN665	7.82315	8.55969	7.5242	7.4707	7.47961	7.66196	8.7367	8.5601	8.19142	7.49745	7.57078	8.6484	7.84444	8.10959	-0.265156	0.534863	tuf	Elongation factor Tu (EF-Tu)	J
MPN590	7.00585	5.88395	5.6124	5.7976	6.19521	5.19555	6.1082	5.7792	6.4449	5.705	5.69538	5.9437	6.07495	5.81954	0.25541	0.535101	0	Conserved hypothetical lipoprotein MPN_590	M
MPN439	1.85835	2.04152	3.4041	2.5482	0.885346	1.39661	2.8759	3.0228	1.94993	2.97615	1.14098	2.94935	2.46304	2.04516	0.417878	0.535283	0	Uncharacterized lipoprotein MPN_439	M
MPN373	3.02148	6.32907	4.0758	3.933	2.27013	4.57669	4.1608	4.0679	4.67527	4.0044	3.42341	4.11435	4.33984	3.76888	0.570957	0.53576	0	Uncharacterized protein MPN_373	M
ncMPN217	1.91337	1.19008	1.4649	1.982	2.37007	1.58383	1.8234	1.488	1.55172	1.72345	1.97695	1.6557	1.63759	1.81632	-0.178737	0.536693	ncRNA	ncRNA	ncRNA
MPN058	1.25326	2.41419	1.496	1.3709	1.28605	2.57741	1.9304	1.7249	1.83373	1.43345	1.93173	1.82765	1.63359	1.87969	-0.246102	0.538331	potD	Conserved hypothetical lipoprotein MPN_058	R
ncMPN370	0.196636	0.793516	1.7854	0.56987	-0.77451	0.121013	1.2279	1.2277	0.495076	1.17763	-0.326748	1.2278	0.836355	0.450526	0.38583	0.538475	ncRNA	ncRNA	ncRNA
MPN613	0.112854	-1.21656	-0.013652	-0.071111	0.0156876	0.088778	-1.1217	-1.4815	-0.551853	-0.0423815	0.0522328	-1.3016	-0.297117	-0.624684	0.327567	0.53961	0	Conserved hypothetical protein MPN_613	S
ncMPN083	1.92499	2.88673	2.7874	2.4194	1.83897	2.48379	3.3978	3.4537	2.40586	2.6034	2.16138	3.42575	2.50463	2.79357	-0.288936	0.540275	ncRNA	ncRNA	ncRNA
MPN545	3.06887	4.13132	3.8585	3.8566	3.23566	4.36458	3.1851	3.1648	3.60009	3.85755	3.80012	3.17495	3.72882	3.48754	0.241287	0.540405	rnc	Ribonuclease 3 (EC 3.1.26.3) (Ribonuclease III) (RNase III)	K
MPN030	4.26525	4.80428	4.4561	4.3799	4.04776	4.73274	4.8321	4.8781	4.53477	4.418	4.39025	4.8551	4.47638	4.62268	-0.146291	0.541598	NusB	Transcription termination/antitermination protein NusB	J
MPNt06	7.12012	8.31858	6.8669	6.9247	7.19833	7.47135	6.8897	6.6855	7.71935	6.8958	7.33484	6.7876	7.30758	7.06122	0.246355	0.543352	tRNA	tRNA	tRNA
MPN362	3.18408	3.47584	3.8562	4.122	4.10439	4.08211	2.7362	2.4873	3.32996	3.9891	4.09325	2.61175	3.65953	3.3525	0.307031	0.544167	hemK	Protein methyltransferase hemK (EC 2.1.1.-) (Protein-glutamine N-methyltransferase hemK) (Protein-(glutamine-N(5)) MTase hemK)	J
MPN597	6.44196	6.77991	6.8308	6.7547	6.42638	6.67588	7.1797	7.0135	6.61093	6.79275	6.55113	7.0966	6.70184	6.82386	-0.122021	0.54552	atpC	ATP synthase epsilon chain (ATP synthase F1 sector epsilon subunit) (F-ATPase epsilon subunit)	C
MPN201	1.89706	1.94244	2.1117	1.8247	1.75842	2.43238	1.6568	1.3058	1.91975	1.9682	2.0954	1.4813	1.94397	1.78835	0.155623	0.546056	0	Putative type-1 restriction enzyme specificity protein MPN_201 (S.mpnORFFP) (Type I restriction enzyme specificity protein MPN_201) (S protein)	V
MPNs01	5.56835	6.86163	7.3069	7.0488	5.12013	5.7128	7.136	7.1697	6.21499	7.17785	5.41647	7.15285	6.69642	6.28466	0.41176	0.546629	Funtional RNA	Funtional RNA	Funtional RNA
MPN611	3.83556	3.70841	2.9785	2.9805	4.45509	4.01467	3.2087	2.9079	3.77199	2.9795	4.23488	3.0583	3.37574	3.64659	-0.270847	0.547037	pstS	Phosphate-binding protein pstS (PBP)	P
MPN614	0.20712	-0.351223	0.40361	0.8318	0.395156	0.584422	-0.14895	-0.69702	-0.0720519	0.617705	0.489789	-0.422985	0.272827	0.033402	0.239425	0.550958	0	Conserved hypothetical protein MPN_614	S
ncMPN281	1.66234	1.71709	1.8397	1.9739	1.32347	2.66406	1.7787	2.1663	1.68971	1.9068	1.99376	1.9725	1.79826	1.98313	-0.184876	0.551622	ncRNA	ncRNA	ncRNA
MPN557	2.31185	2.63401	1.9924	1.9736	2.17282	2.3211	2.0673	1.8976	2.47293	1.983	2.24696	1.98245	2.22796	2.1147	0.11326	0.551723	gidA	tRNA uridine 5-carboxymethylaminomethyl modification enzyme mnmG (Glucose-inhibited division protein A)	D
MPN245	5.1228	5.70051	4.8291	5.0509	5.48631	5.87893	5.2464	4.8203	5.41166	4.94	5.68262	5.03335	5.17583	5.35798	-0.182154	0.551946	def	Peptide deformylase (PDF) (EC 3.5.1.88) (Polypeptide deformylase)	J
MPN409	2.69649	3.60024	3.1417	3.2213	3.1922	3.879	2.284	2.1965	3.14836	3.1815	3.5356	2.24025	3.16493	2.88793	0.277005	0.552771	0	Putative adhesin P1-like protein MPN_409	M
MPN443	4.88026	5.68661	5.2666	5.4282	5.74794	6.08707	4.0327	3.9123	5.28344	5.3474	5.9175	3.9725	5.31542	4.945	0.370417	0.553837	0	Probable ATP-dependent RNA helicase (EC 3.6.1.-)	J
MPN483	3.90098	3.2291	3.0469	3.0332	3.91726	3.84962	3.1465	3.0567	3.56504	3.04005	3.88344	3.1016	3.30255	3.49252	-0.189975	0.556755	yibD	Glycosyltransferase (EC 2.4.1.157, EC 2.4.1.46)	I
ncMPN372	7.02751	7.39255	6.6555	6.7049	6.5644	6.63109	7.1322	6.9172	7.21003	6.6802	6.59774	7.0247	6.94511	6.81122	0.133891	0.556875	ncRNA	ncRNA	ncRNA
MPN549	3.8103	4.36324	3.3239	3.4893	3.60235	4.31802	3.8046	3.9401	4.08677	3.4066	3.96019	3.87235	3.74668	3.91627	-0.169584	0.558986	recJ	Probable single-stranded-DNA-specific exonuclease recJ (EC 3.1.-.-)	L
MPN108	1.14231	1.45548	0.27472	0.25181	2.18867	2.15396	0.3709	0.018453	1.29889	0.263265	2.17131	0.194677	0.781079	1.18299	-0.401915	0.559894	0	Uncharacterized adenine-specific methylase MPN_108 (EC 2.1.1.72)	L
MPN061	5.01907	4.74862	4.7612	4.9128	5.0464	4.59109	5.2202	4.945	4.88384	4.837	4.81875	5.0826	4.86042	4.95067	-0.0902523	0.563303	ffh	Signal recognition particle protein (Fifty-four homolog)	U
MPN097	4.54644	5.08699	4.0194	4.1277	4.51034	4.31536	4.9731	4.6624	4.81671	4.07355	4.41285	4.81775	4.44513	4.6153	-0.170169	0.56456	0	Conserved hypothetical lipoprotein MPN_097	M
ncMPN053	5.36129	6.163	6.133	5.6571	4.49414	5.98665	6.1231	5.6923	5.76214	5.89505	5.24039	5.9077	5.8286	5.57405	0.254551	0.565543	ncRNA	ncRNA	ncRNA
MPN612	-0.096717	-0.174543	-0.10621	-0.43059	-0.117098	0.248264	-0.66123	-0.96459	-0.13563	-0.2684	0.0655829	-0.81291	-0.202015	-0.373664	0.171649	0.56574	0	Conserved hypothetical protein MPN_612	S
ncMPN226	5.47619	6.427	5.5947	5.7218	5.27916	5.86762	5.7543	5.7163	5.9516	5.65825	5.57339	5.7353	5.80492	5.65434	0.150579	0.568064	ncRNA	ncRNA	ncRNA
MPN634a	4.47724	4.13098	3.4632	3.5372	3.31135	3.86888	4.0434	3.6868	4.30411	3.5002	3.59012	3.8651	3.90216	3.72761	0.174547	0.56823	New ORF	New ORF	S
ncMPN367	4.39103	4.93259	4.141	3.9917	4.12004	4.87942	4.6538	4.4364	4.66181	4.06635	4.49973	4.5451	4.36408	4.52242	-0.158338	0.568354	ncRNA	ncRNA	ncRNA
MPN139	5.30509	4.46546	4.0678	3.9905	4.76626	3.7755	5.2397	5.1305	4.88528	4.02915	4.27088	5.1851	4.45721	4.72799	-0.270778	0.56868	0	Uncharacterized protein MPN_139	N
MPN662	7.2255	7.56819	6.731	6.817	6.75408	6.76854	7.2541	7.0189	7.39685	6.774	6.76131	7.1365	7.08542	6.94891	0.136518	0.569745	pilB	Peptide methionine sulfoxide reductase msrB (EC 1.8.4.12) (Peptide-methionine (R)-S-oxide reductase)	E
MPN622	5.66417	7.14829	5.2074	4.749	4.99921	5.32707	5.6498	5.5007	6.40623	4.9782	5.16314	5.57525	5.69221	5.36919	0.323019	0.570579	rpsO	30S ribosomal protein S15	J
MPN078	1.18856	1.75976	1.6911	1.465	0.902195	1.55486	1.5851	1.5591	1.47416	1.57805	1.22853	1.5721	1.5261	1.40031	0.125792	0.571658	fruA	PTS system fructose-specific EIIABC component (EIIABC-Fru) (2.7.1.69)	G
MPN185	6.03088	7.14623	5.974	6.1522	6.46537	6.84535	6.4456	6.2677	6.58856	6.0631	6.65536	6.35665	6.32583	6.50601	-0.180178	0.572021	adk	Adenylate kinase (AK) (EC 2.7.4.3) (ATP-AMP transphosphorylase)	F
ncMPN392	1.10151	1.7157	0.96615	0.58068	0.959556	2.01188	1.3603	0.86911	1.40861	0.773415	1.48572	1.11471	1.09101	1.30021	-0.209201	0.572942	ncRNA	ncRNA	ncRNA
MPN515	7.93218	8.54241	8.4315	8.5211	8.00593	8.02439	9.2486	8.9895	8.23729	8.4763	8.01516	9.11905	8.3568	8.5671	-0.210308	0.573638	rpoC	DNA-directed RNA polymerase subunit beta' (RNAP subunit beta') (EC 2.7.7.6) (Transcriptase subunit beta') (RNA polymerase subunit beta')	K
ncMPN075	9.1856	9.11695	7.5082	7.6364	9.07349	7.94186	8.9262	8.7467	9.15127	7.5723	8.50768	8.83645	8.36179	8.67206	-0.310276	0.573869	ncRNA	ncRNA	ncRNA
MPN188	7.36679	7.21859	7.1872	7.1323	7.37647	6.74503	7.7852	7.5393	7.29269	7.15975	7.06075	7.66225	7.22622	7.3615	-0.135278	0.57396	rpmJ	50S ribosomal protein L36	J
MPN239	4.78569	5.09344	4.2187	4.2438	5.03676	5.28814	4.5403	4.234	4.93956	4.23125	5.16245	4.38715	4.58541	4.7748	-0.189395	0.575579	gntR	Probable HTH-type transcriptional regulator gntR	K
ncMPN250	3.75229	3.99152	3.3745	3.2303	3.81367	4.34646	3.2948	3.5609	3.8719	3.3024	4.08006	3.42785	3.58715	3.75396	-0.166803	0.578049	ncRNA	ncRNA	ncRNA
MPN619	3.33896	4.50262	3.7888	4.0222	3.44749	4.49311	3.4291	3.4416	3.92079	3.9055	3.9703	3.43535	3.91314	3.70282	0.210321	0.578233	uvrA	UvrABC system protein A (UvrA protein) (Excinuclease ABC subunit A)	L
ncMPN038	2.88592	3.06377	3.4401	3.6708	3.71323	3.62132	2.4223	2.3514	2.97485	3.55545	3.66728	2.38685	3.26515	3.02706	0.238086	0.583358	ncRNA	ncRNA	ncRNA
MPN663	6.6995	7.27074	6.3937	6.5522	6.2954	6.52125	6.9355	6.6274	6.98512	6.47295	6.40833	6.78145	6.72904	6.59489	0.134148	0.585371	ytpR	Putative tRNA-binding protein ytpR	J
MPN134	2.89872	3.62775	2.4309	2.6962	3.20265	3.73418	2.9924	2.5442	3.26323	2.56355	3.46841	2.7683	2.91339	3.11836	-0.204963	0.585904	ugpC	Putative ABC sn-glycerol-3-phosphate transporter ATP-binding protein ugpC	G
ncMPN264	5.66529	4.83537	5.7842	5.3116	5.26508	4.73023	6.2824	6.3471	5.25033	5.5479	4.99766	6.31475	5.39911	5.6562	-0.257088	0.588123	ncRNA	ncRNA	ncRNA
ncMPN413	3.32964	3.90478	3.827	4.1313	3.85884	4.20392	3.7516	3.8226	3.61721	3.97915	4.03138	3.7871	3.79818	3.90924	-0.11106	0.592852	ncRNA	ncRNA	ncRNA
MPN497	7.28943	7.25188	6.7861	6.7547	7.49857	6.79367	6.7819	6.4001	7.27066	6.7704	7.14612	6.591	7.02053	6.86856	0.151967	0.595192	ulaG	Probable L-ascorbate-6-phosphate lactonase ulaG (EC 3.1.1.-)	G
MPN283	4.07201	3.55353	3.3682	2.9576	4.09563	3.4995	3.4606	3.515	3.81277	3.1629	3.79756	3.4878	3.48784	3.64268	-0.154844	0.595496	0	Uncharacterized protein MPN_283	N
MPN487	3.80363	3.88761	3.4214	3.3993	3.91107	3.79	3.1818	3.0782	3.84562	3.41035	3.85054	3.13	3.62798	3.49027	0.137717	0.595594	nifS	Probable cysteine desulfurase (EC 2.8.1.7)	O
MPN376a	7.24933	7.9708	7.3568	7.1136	7.73043	7.9996	6.571	6.3862	7.61007	7.2352	7.86501	6.4786	7.42263	7.17181	0.250828	0.595629	New ORF	New ORF	S
ncMPN112	3.52728	2.83882	2.6194	2.067	2.3059	2.44323	2.9468	2.6131	3.18305	2.3432	2.37457	2.77995	2.76313	2.57726	0.185867	0.59608	ncRNA	ncRNA	ncRNA
ncMPN404	1.51791	3.11198	3.1539	3.1856	0.839159	1.63399	3.6316	3.1558	2.31494	3.16975	1.23658	3.3937	2.74235	2.31514	0.427208	0.598304	ncRNA	ncRNA	ncRNA
MPN637	2.29518	2.20194	1.7726	1.7545	1.80434	2.31962	1.7652	1.6871	2.24856	1.76355	2.06198	1.72615	2.00605	1.89406	0.111989	0.598862	cdsA	Putative phosphatidate cytidylyltransferase (EC 2.7.7.41) (CDP-diacylglycerol synthase) (CDS) (CTP:phosphatidate cytidylyltransferase) (CDP-DG synthetase) (CDP-DAG synthase)	I
ncMPN062	1.09724	3.66949	2.0432	2.0757	3.42735	4.0221	1.3391	1.9174	2.38336	2.05945	3.72473	1.62825	2.22141	2.67649	-0.455083	0.60082	ncRNA	ncRNA	ncRNA
ncMPN222	4.60761	5.21387	4.4099	4.0781	3.55087	4.44386	6.0012	5.665	4.91074	4.244	3.99736	5.8331	4.57737	4.91523	-0.337862	0.6014	ncRNA	ncRNA	ncRNA
MPN236	3.7221	4.16392	3.3969	3.4194	3.66639	4.18638	3.2207	2.8981	3.94301	3.40815	3.92639	3.0594	3.67558	3.49289	0.182686	0.602026	gatC	Aspartyl/glutamyl-tRNA(Asn/Gln) amidotransferase subunit C (Asp/Glu-ADT subunit C) (EC 6.3.5.-)	J
MPN274	4.1604	3.74553	3.5444	3.6887	4.51057	4.09979	3.7317	3.3981	3.95297	3.61655	4.30518	3.5649	3.78476	3.93504	-0.150282	0.602522	0	Putative ABC transporter	P
MPN307	6.62863	6.29169	5.7245	5.9003	6.82888	5.78587	6.3493	6.2276	6.46016	5.8124	6.30738	6.28845	6.13628	6.29791	-0.161633	0.603391	arcC	Carbamate kinase-like protein (EC 2.7.2.2)	C
MPN090	4.77047	5.35611	3.0545	2.623	2.70011	3.13779	4.1767	4.1351	5.06329	2.83875	2.91895	4.1559	3.95102	3.53743	0.413594	0.603579	0	Uncharacterized protein MPN_090	M
ncMPN399	5.13271	4.5785	4.5039	4.1913	4.84818	4.45275	4.2863	4.3067	4.85561	4.3476	4.65046	4.2965	4.6016	4.47348	0.128122	0.605667	ncRNA	ncRNA	ncRNA
MPN260	4.15143	6.53674	4.3342	4.5906	3.83106	5.52934	4.5928	4.2205	5.34408	4.4624	4.6802	4.40665	4.90324	4.54342	0.359818	0.605762	rbsC	Sugar (ribose/galactose) ABC transporter permease subunit	G
MPN215	3.53509	4.10226	3.5065	3.5918	3.77815	4.34931	3.712	3.4162	3.81867	3.54915	4.06373	3.5641	3.68391	3.81391	-0.130003	0.608164	oppB	Oligopeptide transport system permease protein oppB	E
ncMPN350	2.73707	2.11238	2.3928	2.1333	2.48531	3.15822	2.0869	2.2448	2.42473	2.26305	2.82177	2.16585	2.34389	2.49381	-0.149919	0.608469	ncRNA	ncRNA	ncRNA
ncMPN238	4.81636	5.41403	3.0683	2.2359	2.44687	3.13992	4.1706	3.9644	5.1152	2.6521	2.79339	4.0675	3.88365	3.43045	0.453201	0.609143	ncRNA	ncRNA	ncRNA
MPNt05	5.38412	5.95142	6.0273	5.8085	5.53132	5.90756	5.5023	5.8466	5.66777	5.9179	5.71944	5.67445	5.79283	5.69694	0.0958902	0.609145	tRNA	tRNA	tRNA
MPN118	5.14934	5.55011	5.0536	5.2342	5.39804	5.4201	5.1252	4.5497	5.34972	5.1439	5.40907	4.83745	5.24681	5.12326	0.123552	0.609577	rnhC	Ribonuclease HIII	L
ncMPN268	3.8522	4.02465	3.0018	2.737	3.94566	3.87481	3.6189	2.998	3.93843	2.8694	3.91024	3.30845	3.40391	3.60934	-0.20543	0.609992	ncRNA	ncRNA	ncRNA
MPN404	5.08158	4.89758	1.6478	2.8051	2.95864	3.2547	3.8078	2.5322	4.98958	2.22645	3.10667	3.17	3.60801	3.13834	0.469677	0.610646	0	Conserved hypothetical protein MPN_404	M
ncMPN261	2.54916	3.06283	2.0669	2.4119	2.60725	2.90674	1.7728	2.1028	2.806	2.2394	2.75699	1.9378	2.5227	2.3474	0.175301	0.611137	ncRNA	ncRNA	ncRNA
MPN065	5.33879	6.30594	5.3821	5.5228	5.11139	5.72063	5.5863	5.5696	5.82237	5.45245	5.41601	5.57795	5.63741	5.49698	0.140428	0.611808	deoA	Cytidine deaminase (CDA) (EC 3.5.4.5) (Cytidine aminohydrolase)	F
ncMPN365	4.79045	5.42243	4.4205	4.5887	4.99918	5.44555	4.8247	4.5651	5.10644	4.5046	5.22237	4.6949	4.80552	4.95863	-0.153113	0.61272	ncRNA	ncRNA	ncRNA
ncMPN416	4.29733	4.49787	3.9276	3.9985	4.20685	4.37442	3.7342	3.9986	4.3976	3.96305	4.29063	3.8664	4.18032	4.07852	0.101808	0.614219	ncRNA	ncRNA	ncRNA
MPN356	4.56882	4.86016	4.5793	4.6806	4.59042	5.5307	3.9125	3.7991	4.71449	4.62995	5.06056	3.8558	4.67222	4.45818	0.214041	0.614922	cysS	Cysteinyl-tRNA synthetase (EC 6.1.1.16) (Cysteine--tRNA ligase) (CysRS)	J
ncMPN049	6.86805	6.95559	6.6975	6.7068	6.70538	6.50066	6.8865	6.8984	6.91182	6.70215	6.60302	6.89245	6.80698	6.74773	0.0592498	0.618177	ncRNA	ncRNA	ncRNA
MPN542	4.89848	4.85901	4.5111	4.5285	5.37076	5.29234	4.4953	4.2645	4.87875	4.5198	5.33155	4.3799	4.69927	4.85572	-0.15645	0.618321	0	Uncharacterized protein MPN_542	A
ncMPN218	4.47577	5.12615	3.8047	4.1303	4.04486	4.20727	4.3058	4.3679	4.80096	3.9675	4.12607	4.33685	4.38423	4.23146	0.152772	0.618844	ncRNA	ncRNA	ncRNA
ncMPN394	5.23008	3.97239	2.281	2.8069	4.30362	3.12907	4.1556	4.1862	4.60124	2.54395	3.71635	4.1709	3.57259	3.94362	-0.37103	0.620256	ncRNA	ncRNA	ncRNA
MPN686	4.3663	4.37316	4.842	4.9404	5.64364	5.40036	4.2602	4.0966	4.36973	4.8912	5.522	4.1784	4.63047	4.8502	-0.219734	0.620266	dnaA	Chromosomal replication initiator protein dnaA	L
ncMPN051	9.24279	9.89733	9.3826	9.1462	9.32938	9.01816	10.03	9.8985	9.57006	9.2644	9.17377	9.96425	9.41723	9.56901	-0.151781	0.62087	ncRNA	ncRNA	ncRNA
MPN304	7.66074	6.96377	6.3018	6.2577	7.95528	6.46531	6.9458	6.7779	7.31226	6.27975	7.21029	6.86185	6.796	7.03607	-0.240067	0.621537	arcA	Putative arginine deiminase (ADI) (EC 3.5.3.6) (Arginine dihydrolase) (AD) N-terminal fragment	C
MPN218	4.216	4.87856	4.1515	4.311	4.71471	5.56259	4.2143	3.8928	4.54728	4.23125	5.13865	4.05355	4.38926	4.5961	-0.206835	0.623654	oppF	Oligopeptide transport ATP-binding protein oppF	E
MPN016	5.70167	5.37623	5.1715	5.1648	5.24272	5.08397	5.4684	5.3127	5.53895	5.16815	5.16334	5.39055	5.35355	5.27695	0.076604	0.625804	rimK	Ribosomal protein S6 modification enzyme	J
MPN587	3.98837	4.70093	4.356	4.1894	4.54376	4.91149	3.5924	3.365	4.34465	4.2727	4.72762	3.4787	4.30867	4.10316	0.205513	0.626314	0	Conserved hypothetical lipoprotein MPN_587	M
MPN029	4.24787	5.01028	4.609	4.5693	3.99951	4.74975	5.1775	5.1588	4.62908	4.58915	4.37463	5.16815	4.60911	4.77139	-0.162277	0.626781	efp	Elongation factor P (EF-P)	J
MPN546	3.48268	4.63387	4.4226	4.3683	3.72369	4.80853	3.8501	3.7858	4.05828	4.39545	4.26611	3.81795	4.22686	4.04203	0.184833	0.627513	plsX	Fatty acid/phospholipid synthesis protein plsX (EC 2.3.1.15)	I
ncMPN272	3.56962	3.08648	3.189	3.2728	3.64415	3.24895	3.3546	3.1698	3.32805	3.2309	3.44655	3.2622	3.27947	3.35438	-0.0749019	0.628248	ncRNA	ncRNA	ncRNA
ncMPN011	0.723556	1.0739	0.12557	1.3666	1.97659	2.27926	-0.084242	0.41751	0.898729	0.746085	2.12792	0.166634	0.822407	1.14728	-0.324872	0.628395	ncRNA	ncRNA	ncRNA
MPN403	3.57912	4.10513	3.3754	3.3219	3.07955	3.56308	3.624	3.6582	3.84212	3.34865	3.32131	3.6411	3.59539	3.48121	0.11418	0.6287	0	Conserved hypothetical protein MPN_403	S
MPN533	3.86435	4.49335	4.2107	4.1955	3.40413	4.36825	4.2266	4.2441	4.17885	4.2031	3.88619	4.23535	4.19097	4.06077	0.130206	0.628945	ackA	Acetate kinase (EC 2.7.2.1) (Acetokinase)	C
MPN379	3.99409	5.23413	4.3949	4.6677	3.99122	5.31438	4.145	4.0027	4.61411	4.5313	4.6528	4.07385	4.57271	4.36332	0.209381	0.629172	polA	5'-3' exonuclease (EC 3.1.11.-)	L
ncMPN402	3.22464	2.94191	2.4052	2.0864	3.96445	3.71563	1.9789	2.1671	3.08327	2.2458	3.84004	2.073	2.66454	2.95652	-0.291983	0.629537	ncRNA	ncRNA	ncRNA
MPN267	3.98754	4.46708	4.0043	4.0374	3.98157	4.72839	3.5848	3.6133	4.22731	4.02085	4.35498	3.59905	4.12408	3.97701	0.147066	0.630106	ppnK	Probable inorganic polyphosphate/ATP-NAD kinase (Poly(P)/ATP NAD kinase) (EC 2.7.1.23)	H
MPN111	0.682816	0.804823	3.0003	2.6959	0.687837	0.759169	2.2609	2.0004	0.743819	2.8481	0.723503	2.13065	1.79596	1.42708	0.368883	0.634032	0	Uncharacterized adenine-specific methylase MPN_111 (EC 2.1.1.72)	V
MPN553	3.94025	4.42971	4.4893	4.3911	3.79747	4.56051	4.6411	4.7519	4.18498	4.4402	4.17899	4.6965	4.31259	4.43775	-0.125158	0.635521	0	Threonyl-tRNA synthetase (EC 6.1.1.3) (Threonine--tRNA ligase) (ThrRS)	J
MPN255	5.68564	5.95421	5.0965	5.1271	5.44159	5.67442	5.1786	5.0677	5.81992	5.1118	5.558	5.12315	5.46586	5.34058	0.125286	0.636389	ygbP	2-C-methyl-D-erythritol 4-phosphate cytidylyltransferase-like	I
MPN223	4.00928	4.98137	4.3948	4.3421	4.9696	5.62019	4.1163	3.9045	4.49532	4.36845	5.29489	4.0104	4.43189	4.65265	-0.22076	0.637315	hprK	HPr kinase/phosphorylase (HPrK/P) (EC 2.7.11.-) (EC 2.7.4.-) (HPr(Ser) kinase/phosphorylase)	T
MPN481	4.91321	5.29984	4.2962	4.412	5.02976	4.88112	4.367	3.9847	5.10653	4.3541	4.95544	4.17585	4.73031	4.56564	0.164669	0.639618	engB	Probable GTP-binding protein engB	T
MPN020	4.81553	5.31978	4.7265	4.7836	5.2482	5.45192	4.7867	4.625	5.06766	4.75505	5.35006	4.70585	4.91135	5.02795	-0.116601	0.640522	yb95, HepA, RapA, YabA	Uncharacterized ATP-dependent helicase (EC 3.6.1.-)	L
MPN679	4.90928	5.58175	4.9448	5.0056	5.19014	5.26625	4.8278	4.7583	5.24552	4.9752	5.2282	4.79305	5.11036	5.01062	0.0997353	0.641052	ksgA	Dimethyladenosine transferase (EC 2.1.1.-) (S-adenosylmethionine-6-N', N'-adenosyl(rRNA) dimethyltransferase) (16S rRNA dimethylase) (High level kasugamycin resistance protein ksgA) (Kasugamycin dimethyltransferase)	J
MPN155a	7.92861	8.38486	8.3224	8.4227	8.09292	7.73295	8.6357	8.1729	8.15674	8.37255	7.91293	8.4043	8.26464	8.15862	0.106028	0.643597	New ORF	New ORF	S
MPN364	1.56704	3.42617	3.3266	3.1447	1.43265	2.31556	3.5124	2.9888	2.4966	3.23565	1.8741	3.2506	2.86613	2.56235	0.303775	0.645043	0	Conserved hypothetical protein MPN_364	M
MPN397	3.78841	3.66941	3.4343	3.5626	4.23965	3.9023	3.0323	2.4925	3.72891	3.49845	4.07098	2.7624	3.61368	3.41669	0.196991	0.645181	spoT	Probable guanosine-3',5'-bis(diphosphate) 3'-pyrophosphohydrolase (EC 3.1.7.2) (Penta-phosphate guanosine-3'-pyrophosphohydrolase) ((ppGpp)ase)	T
MPN480a	4.07945	4.10053	3.5342	3.1398	3.79992	3.95199	3.3003	3.2353	4.08999	3.337	3.87595	3.2678	3.7135	3.57188	0.141618	0.645724	valS	Valyl-tRNA synthetase (EC 6.1.1.9) (Valine--tRNA ligase) (ValRS)	J
MPN355	3.95421	4.32135	4.2035	4.3393	4.1794	5.07727	3.4756	3.2831	4.13778	4.2714	4.62833	3.37935	4.20459	4.00384	0.200748	0.646455	yacO	Probable 23S rRNA (guanosine-2'-O-)-methyltransferase rlmB (EC 2.1.1.-)	J
ncMPN245	4.6883	5.75656	4.0765	4.6201	4.61212	4.61168	5.6513	5.0961	5.22243	4.3483	4.6119	5.3737	4.78536	4.9928	-0.207435	0.646472	ncRNA	ncRNA	ncRNA
ncMPN071	6.69014	7.19782	6.83	6.8902	6.73709	7.40458	6.3832	6.6173	6.94398	6.8601	7.07083	6.50025	6.90204	6.78554	0.1165	0.649712	ncRNA	ncRNA	ncRNA
MPN033	4.79026	5.50004	4.7817	4.8812	4.905	5.31067	4.7652	4.515	5.14515	4.83145	5.10783	4.6401	4.9883	4.87397	0.114335	0.64981	upp	Uracil phosphoribosyltransferase (EC 2.4.2.9) (UMP pyrophosphorylase) (UPRTase)	F
ncMPN090	6.40722	7.12613	5.5655	5.7466	5.85718	6.28285	6.102	5.9015	6.76668	5.65605	6.07002	6.00175	6.21136	6.03588	0.175479	0.650202	ncRNA	ncRNA	ncRNA
ncMPN070	6.89216	7.40803	7.5363	7.4405	7.07755	7.62203	7.1039	7.0994	7.1501	7.4884	7.34979	7.10165	7.31925	7.22572	0.0935277	0.650435	ncRNA	ncRNA	ncRNA
MPN634	4.97114	4.70388	4.0727	3.9776	3.87666	4.23585	4.6801	4.3742	4.83751	4.02515	4.05625	4.52715	4.43133	4.2917	0.139628	0.651011	ywaC	Putative GTP-pyrophosphokinase YwaC (RelA-like) (EC 2.7.6.5)	T
MPNt21	8.89055	10.336	9.2958	9.1295	8.45912	8.97822	9.7955	9.583	9.61327	9.21265	8.71867	9.68925	9.41296	9.20396	0.209003	0.651243	tRNA	tRNA	tRNA
MPNr03	12.3292	12.948	12.937	11.405	11.7436	11.3794	13.762	14.261	12.6386	12.171	11.5615	14.0115	12.4048	12.7865	-0.381704	0.652157	rRNA	rRNA	rRNA
MPN129	5.30926	4.92662	4.3248	4.2031	4.25157	3.67061	5.0595	4.9914	5.11794	4.26395	3.96109	5.02545	4.69095	4.49327	0.197676	0.654287	0	Uncharacterized protein MPN_129	M
MPN257	4.31682	4.79616	3.9858	4.3083	4.19039	4.93784	3.974	3.7228	4.55649	4.14705	4.56412	3.8484	4.35177	4.20626	0.145512	0.655973	galE	UDP-glucose 4-epimerase (EC 5.1.3.2) (UDP-galactose 4-epimerase)	I
MPN499	4.98111	5.23899	4.6752	4.7101	4.33108	4.76315	5.0939	5.0134	5.11005	4.69265	4.54712	5.05365	4.90135	4.80038	0.100968	0.657063	0	Uncharacterized protein MPN_499	S
ncMPN310	5.98423	5.8879	6.8352	6.7449	7.28153	6.7503	6.1216	6.0171	5.93607	6.79005	7.01591	6.06935	6.36306	6.54263	-0.179574	0.657529	ncRNA	ncRNA	ncRNA
MPN660	5.90519	6.3028	6.3578	6.0869	5.26136	6.119	7.0707	7.0226	6.10399	6.22235	5.69018	7.04665	6.16317	6.36841	-0.205241	0.65839	rpsP	30S ribosomal protein S16	J
ncMPN284	4.12968	4.85326	4.115	4.1573	4.71742	5.4944	4.1098	3.7254	4.49147	4.13615	5.10591	3.9176	4.31381	4.51176	-0.197948	0.658485	ncRNA	ncRNA	ncRNA
ncMPN335	3.04432	3.96334	2.9566	2.9178	3.15792	3.77666	2.6707	2.5908	3.50383	2.9372	3.46729	2.63075	3.22052	3.04902	0.171495	0.658937	ncRNA	ncRNA	ncRNA
MPN399	7.4666	7.73938	7.1587	7.0804	7.38925	7.3137	7.3918	7.0288	7.60299	7.11955	7.35148	7.2103	7.36127	7.28089	0.0803808	0.660104	0	Conserved hypothetical protein MPN_399	A
MPN216a	4.12255	4.7627	4.132	4.2468	4.38974	5.26338	4.2759	3.9294	4.44263	4.1894	4.82656	4.10265	4.31601	4.46461	-0.148593	0.660354	oppC	Oligopeptide transport system permease protein oppC	E
MPN312	5.20505	6.26312	6.0506	6.2262	5.86763	6.64595	5.3884	5.062	5.73409	6.1384	6.25679	5.2252	5.93624	5.741	0.195246	0.661506	0	Uncharacterized protein MPN_312	S
MPN048	5.9389	6.39562	0	0	3.77547	3.16704	4.5286	4.1858	6.16726	0	3.47125	4.3572	No in 2882	3.91423	#VALUE!	0.661889	0	Uncharacterized protein MPN_048	M
ncMPN063	1.22833	0.414005	1.029	1.6368	1.64124	1.49272	0.74351	1.0337	0.821165	1.3329	1.56698	0.888605	1.07703	1.22779	-0.150759	0.66202	ncRNA	ncRNA	ncRNA
ncMPN065	-0.191226	0.276278	-0.46948	0.2304	1.06187	1.47303	-0.83128	-0.71575	0.0425259	-0.11954	1.26745	-0.773515	-0.0385071	0.246968	-0.285475	0.662236	ncRNA	ncRNA	ncRNA
MPN288	2.50005	3.05406	1.8385	1.6769	2.75047	2.60497	2.3502	2.0125	2.77706	1.7577	2.67772	2.18135	2.26738	2.42954	-0.162158	0.664644	0	Conserved hypothetical lipoprotein MPN_288	M
MPN010	6.14243	5.36267	6.0452	5.7193	5.43165	5.06399	6.8179	6.8587	5.75255	5.88225	5.24782	6.8383	5.8174	6.04306	-0.22566	0.666168	0	Uncharacterized protein MPN_010	N
MPN050	4.82065	4.78678	4.1057	4.0978	3.45565	3.96325	4.919	4.7534	4.80371	4.10175	3.70945	4.8362	4.45273	4.27283	0.179907	0.667504	glpK	Glycerol kinase (EC 2.7.1.30) (ATP:glycerol 3-phosphotransferase) (GK)	C
ncMPN290	3.64635	4.18555	3.6783	3.4044	4.21528	4.18043	2.9367	2.8365	3.91595	3.54135	4.19786	2.8866	3.72865	3.54223	0.186422	0.667672	ncRNA	ncRNA	ncRNA
MPN240	4.22117	4.81438	3.5651	3.7086	4.52879	4.74344	3.9713	3.7301	4.51778	3.63685	4.63612	3.8507	4.07731	4.24341	-0.166094	0.668182	trxB	Thioredoxin reductase (TRXR) (EC 1.8.1.9)	O
MPN268	3.91357	4.06507	4.0156	3.9585	4.26057	4.51073	3.6838	3.8441	3.98932	3.98705	4.38565	3.76395	3.98818	4.0748	-0.0866175	0.668223	ptsG	Putative phosphotransferase enzyme IIB component MPN_268 (EC 2.7.1.69)	G
MPN628	3.69865	4.4732	3.7329	3.8168	3.14786	4.12901	3.9236	4.0076	4.08593	3.77485	3.63843	3.9656	3.93039	3.80202	0.128373	0.670932	pgm	2,3-bisphosphoglycerate-independent phosphoglycerate mutase (Phosphoglyceromutase) (BPG-independent PGAM) (iPGM) (EC 5.4.2.1)	G
ncMPN385	8.33999	8.55596	8.2615	8.1813	8.68239	8.38994	8.0749	7.8319	8.44798	8.2214	8.53617	7.9534	8.33469	8.24478	0.0899056	0.671911	ncRNA	ncRNA	ncRNA
ncMPN348	3.49655	3.1719	4.1743	3.9337	3.0034	3.12712	4.0422	3.9772	3.33423	4.054	3.06526	4.0097	3.69411	3.53748	0.156634	0.673418	ncRNA	ncRNA	ncRNA
MPN277	4.06604	4.20741	3.339	3.3281	3.58257	3.76518	3.631	3.5404	4.13673	3.33355	3.67388	3.5857	3.73514	3.62979	0.105349	0.674414	lysS	Lysyl-tRNA synthetase (EC 6.1.1.6) (Lysine--tRNA ligase) (LysRS)	J
MPN329	7.10068	6.37583	5.9707	6.1382	6.9672	5.87547	6.8766	6.4854	6.73826	6.05445	6.42133	6.681	6.39635	6.55117	-0.154813	0.675206	fur	Ferric uptake regulation protein	K
ncMPN052	8.21217	9.16758	8.3512	8.3167	8.12329	8.45146	9.148	8.8801	8.68988	8.33395	8.28737	9.01405	8.51191	8.65071	-0.138798	0.67627	ncRNA	ncRNA	ncRNA
MPN291	2.96466	3.82412	3.3723	3.213	2.75325	3.66386	3.3742	3.1215	3.39439	3.29265	3.20855	3.24785	3.34352	3.2282	0.11532	0.678258	0	Probable O-sialoglycoprotein endopeptidase	O
MPN077	2.99071	4.05645	3.5271	3.3491	2.35122	3.76859	4.3373	4.3763	3.52358	3.4381	3.0599	4.3568	3.48084	3.70835	-0.227511	0.678578	uhpT	Hexosephosphate transport protein	R
MPN276	4.95828	5.00083	3.9886	3.7989	4.27126	4.30532	4.3215	4.3002	4.97955	3.89375	4.28829	4.31085	4.43665	4.29957	0.137083	0.679706	0	Conserved hypothetical protein MPN_276	S
ncMPN286	4.13992	4.85134	3.8939	3.9362	4.53325	5.20847	4.0131	3.7428	4.49563	3.91505	4.87086	3.87795	4.20534	4.3744	-0.169065	0.681116	ncRNA	ncRNA	ncRNA
MPN354	3.38562	4.3234	3.9203	4.0811	3.68437	4.80827	3.2759	3.2203	3.85451	4.0007	4.24632	3.2481	3.9276	3.74721	0.180394	0.681622	glyS	Glycyl-tRNA synthetase (EC 6.1.1.14) (Glycine--tRNA ligase) (GlyRS)	J
MPN407	3.60661	3.21669	3.3087	3.1594	3.52201	3.63481	2.8907	2.8507	3.41165	3.23405	3.57841	2.8707	3.32285	3.22456	0.0982948	0.682133	0	Predicted lipase	I
ncMPN085	11.9421	11.4313	12.558	11.366	11.1782	10.0406	13.697	14.146	11.6867	11.962	10.6094	13.9215	11.8244	12.2655	-0.441105	0.682289	ncRNA	ncRNA	ncRNA
ncMPN326	4.23574	4.77816	5.27	5.1675	5.46612	5.23619	4.1351	3.8079	4.50695	5.21875	5.35116	3.9715	4.86285	4.66133	0.201522	0.682591	ncRNA	ncRNA	ncRNA
MPN009	3.46761	4.1441	3.5799	3.6539	4.07197	4.0652	3.5567	3.5183	3.80586	3.6169	4.06859	3.5375	3.71138	3.80304	-0.0916646	0.683493	TatD,yabD, YcfH	Uncharacterized deoxyribonuclease MPN_009 (EC 3.1.21.-)	L
ncMPN042	4.7344	5.31329	4.9222	4.7747	4.577	5.37404	4.7583	4.6507	5.02385	4.84845	4.97552	4.7045	4.93615	4.84001	0.0961386	0.683736	ncRNA	ncRNA	ncRNA
ncMPN102	6.62576	6.95741	6.979	6.9122	6.76148	7.12286	6.967	6.8202	6.79159	6.9456	6.94217	6.8936	6.86859	6.91788	-0.0492914	0.683793	ncRNA	ncRNA	ncRNA
MPN339	2.14915	3.09259	2.4233	2.2189	2.43061	3.78315	2.331	2.0873	2.62087	2.3211	3.10688	2.20915	2.47098	2.65801	-0.187029	0.684525	0	Conserved hypothetical protein MPN_339	A
MPN197	3.42013	4.3917	4.1105	4.1182	3.72262	4.40743	4.1826	4.1577	3.90592	4.11435	4.06502	4.17015	4.01013	4.11759	-0.107453	0.684544	pepF	Oligoendopeptidase F homolog (EC 3.4.24.-)	E
ncMPN019	5.03454	4.20459	5.106	4.7506	4.65932	4.06924	5.4629	5.6086	4.61957	4.9283	4.36428	5.53575	4.77393	4.95001	-0.176081	0.685665	ncRNA	ncRNA	ncRNA
MPN278	2.55801	3.35907	2.5962	2.7527	2.30363	3.38716	2.5873	2.4784	2.95854	2.67445	2.84539	2.53285	2.8165	2.68912	0.127374	0.689209	yefE	UDP-galactopyranose mutase (EC 5.4.99.9)	M
ncMPN122	7.15279	7.58838	6.7326	6.8356	6.68063	6.76215	7.3202	7.1353	7.37058	6.7841	6.72139	7.22775	7.07734	6.97457	0.102773	0.689601	ncRNA	ncRNA	ncRNA
ncMPN356	3.91137	5.27637	4.8776	4.6099	4.05423	5.21864	4.3495	4.4191	4.59387	4.74375	4.63644	4.3843	4.66881	4.51037	0.158442	0.691305	ncRNA	ncRNA	ncRNA
ncMPN280	4.56809	5.72816	5.049	4.9823	5.19501	5.50111	5.1414	4.9335	5.14813	5.01565	5.34806	5.03745	5.08189	5.19276	-0.110866	0.692771	ncRNA	ncRNA	ncRNA
MPN560	4.83723	4.81159	4.4699	4.4529	4.63358	4.53414	4.6763	4.5445	4.82441	4.4614	4.58386	4.6104	4.6429	4.59713	0.0457727	0.693163	arcA	Arginine deiminase-like protein	C
MPN376	7.55121	8.17356	7.3732	7.3708	7.93892	8.32109	6.8663	6.5841	7.86239	7.372	8.13001	6.7252	7.61719	7.4276	0.18959	0.693488	0	Uncharacterized protein MPN_376	A
MPN470	6.2822	6.39483	6.7265	6.6871	6.72571	6.63389	6.1814	6.2646	6.33851	6.7068	6.6798	6.223	6.52266	6.4514	0.0712565	0.694712	pepX	Putative Xaa-Pro aminopeptidase (X-Pro aminopeptidase) (EC 3.4.11.9) (Aminopeptidase P) (APP) (Aminoacylproline aminopeptidase)	E
MPN450	9.32546	9.26694	7.644	7.7741	9.15023	8.0046	8.9784	8.7336	9.2962	7.70905	8.57742	8.856	8.50263	8.71671	-0.214082	0.696967	holA	DNA polymerase III subunit delta (EC 2.7.7.7)	L
MPN526	0.935651	2.17915	3.2561	2.6577	1.1897	2.93536	3.115	2.8747	1.5574	2.9569	2.06253	2.99485	2.25715	2.52869	-0.271537	0.697895	0	Conserved hypothetical protein MPN_526	K
ncMPN093	2.06699	1.99567	2.3453	1.9008	2.78071	2.56429	2.0452	1.4303	2.03133	2.12305	2.6725	1.73775	2.07719	2.20513	-0.127938	0.699344	ncRNA	ncRNA	ncRNA
ncMPN311	7.05314	7.40375	7.6978	7.7581	7.99516	7.65441	6.8987	6.8336	7.22845	7.72795	7.82478	6.86615	7.4782	7.34547	0.132733	0.699851	ncRNA	ncRNA	ncRNA
ncMPN109	0.0339208	0.788618	0.53989	-0.31742	0.0138489	1.03704	-0.20365	-0.46927	0.411269	0.111235	0.525445	-0.33646	0.261252	0.0944923	0.16676	0.700173	ncRNA	ncRNA	ncRNA
MPN428	6.44151	7.40868	6.5014	6.813	6.51405	6.89091	7.1206	7.0534	6.9251	6.6572	6.70248	7.087	6.79115	6.89474	-0.10359	0.703758	pta	Phosphate acetyltransferase (EC 2.3.1.8) (Phosphotransacetylase)	G
MPN069	5.62806	5.06643	5.2207	5.0847	5.69556	5.16573	4.786	4.9772	5.34724	5.1527	5.43065	4.8816	5.24997	5.15612	0.0938485	0.703922	rpmG2	50S ribosomal protein L33 type 2	J
MPN567	5.62956	5.69343	5.824	5.7547	5.9625	6.08335	5.3028	5.185	5.6615	5.78935	6.02293	5.2439	5.72542	5.63341	0.0920095	0.704531	p2	Protein P200	M
MPN659	6.18759	6.43324	6.3917	6.209	5.54136	6.20067	7.1272	6.9367	6.31042	6.30035	5.87102	7.03195	6.30538	6.45148	-0.146098	0.705537	trmD	tRNA (guanine-N(1)-)-methyltransferase (EC 2.1.1.31) (M1G-methyltransferase) (tRNA [GM37] methyltransferase)	J
MPN308	6.10495	6.0296	5.3337	5.5123	5.9619	5.62368	5.9366	5.7843	6.06728	5.423	5.79279	5.86045	5.74514	5.82662	-0.0814828	0.70558	0	Uncharacterized amino acid pernease	E
MPNt01	7.05757	7.9364	6.4644	6.5075	6.56796	6.80828	7.011	7.0104	7.49699	6.48595	6.68812	7.0107	6.99147	6.84941	0.142058	0.705622	tRNA	tRNA	tRNA
MPN122	5.14756	5.7583	4.5736	4.6248	4.56517	5.52455	4.7463	4.7124	5.45293	4.5992	5.04486	4.72935	5.02606	4.88711	0.138959	0.705744	parB	DNA topoisomerase 4 subunit B (EC 5.99.1.-) (Topoisomerase IV subunit B)	L
MPN088	0.284365	0.481576	-0.21677	0.83483	0.30253	0.762027	0.45922	0.25126	0.38297	0.30903	0.532279	0.35524	0.346	0.443759	-0.0977592	0.706757	0	Uncharacterized protein MPN_088	S
MPN136	2.53593	4.24643	3.1733	3.0096	2.56591	4.55642	3.518	3.1923	3.39118	3.09145	3.56117	3.35515	3.24132	3.45816	-0.216842	0.707503	ugpE	sn-glycerol-3-phosphate transport system permease protein ugpE	G
ncMPN200	-0.477439	-0.636904	-0.69454	-0.12103	0.238429	-0.94161	-0.72384	-0.99912	-0.557171	-0.407785	-0.351591	-0.86148	-0.482478	-0.606535	0.124057	0.707656	ncRNA	ncRNA	ncRNA
MPN353	2.4823	3.51629	3.072	3.1812	2.78133	4.16054	2.3129	2.2161	2.99929	3.1266	3.47093	2.2645	3.06295	2.86772	0.19523	0.708213	dnaG	DNA primase (EC 2.7.7.-)	L
MPN493	4.5197	4.75158	4.2583	4.3642	4.07145	3.9346	4.7687	4.7374	4.63564	4.31125	4.00303	4.75305	4.47345	4.37804	0.0954068	0.708463	ulaD	Probable 3-keto-L-gulonate-6-phosphate decarboxylase (KGPDC) (EC 4.1.1.85) (3-dehydro-L-gulonate-6-phosphate decarboxylase) (L-ascorbate utilization protein D)	G
ncMPN235	6.94482	6.55084	3.0494	2.5225	6.29687	5.73612	4.8622	4.1231	6.74783	2.78595	6.0165	4.49265	4.76689	5.25457	-0.487684	0.709282	ncRNA	ncRNA	ncRNA
MPN638	3.59988	4.35209	4.4023	4.2251	3.2509	3.85522	4.4496	4.4844	3.97598	4.3137	3.55306	4.467	4.14484	4.01003	0.134812	0.709746	hsdS	Putative type I restriction enzyme S protein (HsdS)	V
ncMPN346	7.79884	7.84656	6.661	6.619	7.50303	6.60515	7.0185	7.1913	7.8227	6.64	7.05409	7.1049	7.23135	7.07949	0.151856	0.710159	ncRNA	ncRNA	ncRNA
MPN039	4.68926	3.85457	3.5069	3.2483	4.65005	3.865	3.9381	3.4673	4.27191	3.3776	4.25752	3.7027	3.82476	3.98011	-0.155354	0.710309	0	Conserved hypothetical protein MPN_039	M
ncMPN425	6.9118	7.5352	6.5224	6.701	6.51861	6.80559	7.1336	6.8177	7.2235	6.6117	6.6621	6.97565	6.9176	6.81888	0.0987249	0.710889	ncRNA	ncRNA	ncRNA
MPN670	6.05912	6.31786	6.6507	6.7845	6.56031	6.22775	6.4207	6.3258	6.18849	6.7176	6.39403	6.37325	6.45305	6.38364	0.0694039	0.71093	0	Conserved hypothetical protein MPN_670	S
MPN683	6.38386	7.38236	5.6256	5.6783	6.1402	6.70662	5.8507	5.6426	6.88311	5.65195	6.42341	5.74665	6.26753	6.08503	0.182499	0.711453	devA	Putative ABC transporter ATP-binding protein MPN_683	P
MPN372	2.24476	6.49748	4.0695	4.0317	1.31948	4.17336	4.6614	4.8413	4.37112	4.0506	2.74642	4.75135	4.21086	3.74888	0.461977	0.713329	ptxA	ADP-ribosylating toxin CARDS (EC 2.4.2.-) (CARDX TX) (ADP-ribosyltransferase CARDS)	V
MPN270	2.29115	2.81565	2.2255	2.3833	2.30234	3.47006	2.3335	2.1238	2.5534	2.3044	2.8862	2.22865	2.4289	2.55743	-0.128525	0.714604	0	Putative oligopeptide ABC transporter (permease protein)	M
MPN156	6.56266	6.96497	6.9286	7.1006	6.76269	6.77755	6.9517	6.876	6.76381	7.0146	6.77012	6.91385	6.88921	6.84199	0.0472196	0.714807	rbfA	Ribosome-binding factor A	J
MPN224	5.73129	6.06704	5.4927	5.5395	6.03387	6.27252	5.5311	5.3702	5.89916	5.5161	6.15319	5.45065	5.70763	5.80192	-0.0942902	0.717097	lgt	Prolipoprotein diacylglyceryl transferase (EC 2.4.99.-)	U
MPN319	6.60722	7.12094	6.3993	6.3677	5.9771	6.40005	7.4292	7.2814	6.86408	6.3835	6.18858	7.3553	6.62379	6.77194	-0.148149	0.717113	0	Putative amino acid pernease	E
MPN543	3.61272	3.7351	3.0828	3.5116	4.03146	3.9021	2.9093	2.4904	3.67391	3.2972	3.96678	2.69985	3.48555	3.33331	0.15224	0.718171	fmt	Methionyl-tRNA formyltransferase (EC 2.1.2.9)	J
MPN400	8.51362	9.14639	8.4254	8.2547	8.26841	8.27444	8.8129	8.6265	8.83001	8.34005	8.27143	8.7197	8.58503	8.49556	0.0894648	0.718632	0	Conserved hypothetical protein MPN_400	A
MPN642	2.30836	3.1714	2.6535	2.367	2.21659	3.19896	2.3662	2.2639	2.73988	2.51025	2.70777	2.31505	2.62507	2.51141	0.113655	0.721262	0	Conserved hypothetical lipoprotein MPN_642	M
MPN618	4.32743	4.80923	3.9575	4.0855	4.41494	4.84485	4.3247	3.9815	4.56833	4.0215	4.62989	4.1531	4.29492	4.3915	-0.0965813	0.72154	dnaX	DNA polymerase III subunit gamma/tau (EC 2.7.7.7)	L
MPN286	2.34517	3.073	2.5517	2.7732	2.94079	3.59779	1.8037	1.6828	2.70909	2.66245	3.26929	1.74325	2.68577	2.50627	0.179499	0.724979	0	Putative adhesin P1-like protein MPN_286	M
MPN596	4.66974	4.28519	4.8387	4.72	4.79626	4.29233	4.7456	4.4272	4.47747	4.77935	4.5443	4.5864	4.62841	4.56535	0.0630616	0.725199	erzA	Negative regulator of FtsZ ring formation	D
MPN460	6.06831	6.08508	4.919	5.0585	6.15694	5.59527	5.614	5.2968	6.07669	4.98875	5.87611	5.4554	5.53272	5.66575	-0.13303	0.726365	ktrB	Ktr system potassium uptake protein B	P
MPN464	2.62798	3.07997	2.6441	2.9207	2.53028	2.98876	2.682	2.8538	2.85397	2.7824	2.75952	2.7679	2.81819	2.76371	0.0544769	0.726728	0	Putative mgpC-like protein MPN_464	M
ncMPN211	6.16602	6.93444	6.5355	6.3949	5.97808	6.04235	7.2658	7.3333	6.55023	6.4652	6.01021	7.29955	6.50772	6.65488	-0.147164	0.729492	ncRNA	ncRNA	ncRNA
ncMPN303	1.08065	2.14081	1.074	0.548	1.53768	2.33918	0	0	1.61073	0.811	1.93843	0	1.21087	No in 5954	#VALUE!	0.731455	ncRNA	ncRNA	ncRNA
MPN578	2.88338	2.55046	2.2001	1.969	2.87928	2.25888	2.2111	1.8284	2.71692	2.08455	2.56908	2.01975	2.40073	2.29442	0.106319	0.731522	0	Conserved hypothetical protein MPN_578	S
ncMPN307	4.73664	4.11837	4.2533	4.3119	5.29726	4.06037	3.8919	3.6018	4.42751	4.2826	4.67882	3.74685	4.35505	4.21283	0.142221	0.732305	ncRNA	ncRNA	ncRNA
ncMPN409	6.38089	6.94328	6.6995	6.6974	6.6816	7.24258	6.2748	6.1282	6.66208	6.69845	6.96209	6.2015	6.68027	6.5818	0.0984704	0.732346	ncRNA	ncRNA	ncRNA
MPN467	1.57994	1.49648	1.9089	1.4247	0.885552	1.30447	2.4202	2.3626	1.53821	1.6668	1.09501	2.3914	1.60251	1.74321	-0.140701	0.736214	0	Conserved hypothetical lipoprotein MPN_467	M
MPN429	5.94123	6.67691	6.3194	6.3996	6.05682	6.32726	6.6007	6.6368	6.30907	6.3595	6.19204	6.61875	6.33429	6.4054	-0.0711096	0.738381	pgk	Phosphoglycerate kinase (EC 2.7.2.3)	G
MPN163	3.67601	3.61745	3.5859	3.5624	3.6881	4.17241	3.3915	3.4407	3.64673	3.57415	3.93025	3.4161	3.61044	3.67318	-0.0627373	0.739754	0	Conserved hypothetical protein MPN_163	M
MPN640	1.0883	1.7401	1.4627	1.5151	1.73761	2.61204	0.33451	0.31802	1.4142	1.4889	2.17482	0.326265	1.45155	1.25054	0.201006	0.740203	0	Conserved hypothetical lipoprotein MPN_640	M
ncMPN206	6.92367	5.75842	5.0271	4.8578	5.76221	4.91416	5.6473	5.5402	6.34105	4.94245	5.33819	5.59375	5.64175	5.46597	0.17578	0.740462	ncRNA	ncRNA	ncRNA
ncMPN414	4.55554	3.27726	2.9385	2.6422	4.14283	3.0186	2.9306	2.5733	3.9164	2.79035	3.58072	2.75195	3.35338	3.16633	0.187042	0.741319	ncRNA	ncRNA	ncRNA
MPN426	5.92515	5.8238	5.2368	5.2988	6.8804	5.94972	5.2704	4.8442	5.87448	5.2678	6.41506	5.0573	5.57114	5.73618	-0.165041	0.741703	smc	SMC family, chromosome/DNA binding/protecting functions	D
MPN249	3.58864	4.38492	3.7614	3.9189	4.14142	4.65139	3.1141	3.1773	3.98678	3.84015	4.39641	3.1457	3.91346	3.77105	0.142411	0.742019	CpgA	Putative ribosome biogenesis GTPase rsgA (EC 3.6.1.-)	J
ncMPN289	4.05675	4.24808	3.8832	4.0711	4.3221	4.65592	3.4838	3.3488	4.15241	3.97715	4.48901	3.4163	4.06478	3.95266	0.112125	0.743285	ncRNA	ncRNA	ncRNA
ncMPN341	4.72015	5.19059	4.3616	4.4443	4.74668	5.04221	4.3305	4.2355	4.95537	4.40295	4.89444	4.283	4.67916	4.58872	0.0904403	0.744319	ncRNA	ncRNA	ncRNA
MPN297	8.04685	8.25195	7.928	7.9266	8.49288	8.1771	7.704	7.4417	8.1494	7.9273	8.33499	7.57285	8.03835	7.95392	0.08443	0.744701	gpsB	Similar to cell-division initiation protein DivIVA	D
ncMPN116	0.701629	0.71224	1.3522	1.1394	0.0815103	0.5501	1.2901	1.4915	0.706934	1.2458	0.315805	1.3908	0.976367	0.853302	0.123065	0.74748	ncRNA	ncRNA	ncRNA
MPN657	4.74237	4.65181	4.917	4.9159	4.22313	4.59048	5.1745	4.9463	4.69709	4.91645	4.4068	5.0604	4.80677	4.7336	0.0731692	0.749122	0	Uncharacterized protein MPN_657	A
MPN491	5.51861	6.70368	5.2616	5.1745	4.6051	5.72718	5.9501	5.7512	6.11114	5.21805	5.16614	5.85065	5.6646	5.50839	0.156203	0.749601	mnuA	Membrane nuclease A	L
MPN636	4.48902	4.10968	3.3349	3.4403	4.03876	3.87741	3.9685	3.8609	4.29935	3.3876	3.95809	3.9147	3.84348	3.93639	-0.0929156	0.749849	frr	Ribosome-recycling factor (RRF) (Ribosome-releasing factor)	J
MPN396	4.69925	6.32872	4.8208	4.98	5.29007	6.30953	4.2295	4.1649	5.51399	4.9004	5.7998	4.1972	5.20719	4.9985	0.208693	0.752805	secD	Protein-export membrane protein secD	U
ncMPN301	5.41188	6.43026	5.7859	5.7949	5.99686	6.78972	5.5031	5.607	5.92107	5.7904	6.39329	5.55505	5.85573	5.97417	-0.118435	0.753559	ncRNA	ncRNA	ncRNA
ncMPN243	4.10277	4.66767	3.812	3.9717	4.07538	4.5329	3.8804	3.7315	4.38522	3.89185	4.30414	3.80595	4.13854	4.05504	0.0834901	0.754383	ncRNA	ncRNA	ncRNA
MPN378	4.3581	4.84242	4.1956	4.2382	4.89555	5.16729	3.5563	3.3906	4.60026	4.2169	5.03142	3.47345	4.40858	4.25243	0.156145	0.755072	dnaE	DNA polymerase III subunit alpha (EC 2.7.7.7)	L
MPN298	7.00729	7.0432	7.0451	7.1542	7.67364	7.39543	6.5098	6.2141	7.02524	7.09965	7.53453	6.36195	7.06245	6.94824	0.114205	0.755238	acpS	Holo-[acyl-carrier-protein] synthase (Holo-ACP synthase) (EC 2.7.8.7) (4'-phosphopantetheinyl transferase acpS)	I
MPN301	4.4318	4.49561	4.1025	4.058	4.83605	4.58898	3.6001	3.6179	4.46371	4.08025	4.71251	3.609	4.27198	4.16076	0.11122	0.755641	scpB	Segregation and condensation protein B	D
MPN655	5.02864	5.2477	4.5621	4.5455	3.87148	3.72998	5.6817	5.4061	5.13817	4.5538	3.80073	5.5439	4.84599	4.67231	0.173673	0.757082	0	Uncharacterized protein MPN_655	N
ncMPN251	-0.438177	0.376155	-2.962	-1.9735	0.794569	0.919475	-1.8632	-3.2201	-0.0310113	-2.46775	0.857022	-2.54165	-1.24938	-0.842314	-0.407066	0.758734	ncRNA	ncRNA	ncRNA
MPN085	6.42998	6.01049	2.8169	2.822	6.0284	5.71419	4.4674	3.3504	6.22023	2.81945	5.8713	3.9089	4.51984	4.8901	-0.370255	0.760622	0	Uncharacterized protein MPN_085	M
MPN606	4.67481	5.72294	5.1523	5.0228	4.39448	5.24067	5.2621	5.2835	5.19888	5.08755	4.81758	5.2728	5.14321	5.04519	0.0980241	0.760788	eno	Enolase (EC 4.2.1.11) (2-phosphoglycerate dehydratase) (2-phospho-D-glycerate hydro-lyase)	G
MPN038	5.25062	4.01172	3.6191	3.3341	4.80061	3.71981	3.7365	3.286	4.63117	3.4766	4.26021	3.51125	4.05389	3.88573	0.168156	0.762353	0	Uncharacterized protein MPN_038	N
ncMPN349	2.45229	1.71441	2.2031	2.3755	2.23913	2.52986	2.1688	2.0533	2.08335	2.2893	2.38449	2.11105	2.18632	2.24777	-0.0614466	0.762575	ncRNA	ncRNA	ncRNA
MPN559	1.79583	2.65069	2.5348	2.2427	1.68602	2.71518	2.4103	2.0425	2.22326	2.38875	2.2006	2.2264	2.306	2.2135	0.0925058	0.763255	0	Conserved hypothetical protein MPN_559	S
ncMPN040	7.77505	8.50508	7.3997	7.6211	8.15166	8.7229	6.9839	6.7912	8.14007	7.5104	8.43728	6.88755	7.82523	7.66241	0.16282	0.765695	ncRNA	ncRNA	ncRNA
MPN071	2.39208	2.86864	1.7637	2.4124	2.72321	3.25579	2.0204	1.9203	2.63036	2.08805	2.9895	1.97035	2.35921	2.47993	-0.12072	0.76604	yabC	16S rRNA (cytidine1402-2'-O)-methyltransferase	R
ncMPN111	4.24788	5.05794	4.2836	4.3699	3.94374	4.72819	4.9729	4.6782	4.65291	4.32675	4.33596	4.82555	4.48983	4.58076	-0.0909256	0.766681	ncRNA	ncRNA	ncRNA
ncMPN309	6.27876	6.25444	5.5135	5.7885	6.10008	5.77337	6.1724	6.0448	6.2666	5.651	5.93673	6.1086	5.9588	6.02266	-0.063864	0.766787	ncRNA	ncRNA	ncRNA
MPN658	5.48273	5.40986	5.7161	5.5017	4.83806	5.33221	6.2779	6.0845	5.44629	5.6089	5.08513	6.1812	5.5276	5.63317	-0.105571	0.767249	rplS	50S ribosomal protein L19	J
ncMPN321	3.628	4.46949	4.3601	3.9427	2.27829	3.15329	5.0914	4.9925	4.04875	4.1514	2.71579	5.04195	4.10007	3.87887	0.221202	0.769584	ncRNA	ncRNA	ncRNA
ncMPN041	7.37847	8.00583	7.2671	7.1588	7.78837	8.18829	6.7706	6.5243	7.69215	7.21295	7.98833	6.64745	7.45255	7.31789	0.134659	0.770736	ncRNA	ncRNA	ncRNA
ncMPN012	2.94819	4.07827	3.6152	3.4394	2.34712	3.77999	4.2628	4.3146	3.51323	3.5273	3.06355	4.2887	3.52026	3.67613	-0.155864	0.772388	ncRNA	ncRNA	ncRNA
MPN550	2.71947	3.73477	2.7693	2.7297	2.9604	3.80608	2.8331	2.7727	3.22712	2.7495	3.38324	2.8029	2.98831	3.09307	-0.104758	0.772588	thiI	Probable thiamine biosynthesis protein thiI or tRNA sulfur transferase modification enzyme (EC 2.8.1.4)	H
MPN672	7.04909	6.91346	8.0342	7.8449	7.65848	7.10602	7.3499	7.3613	6.98127	7.93955	7.38225	7.3556	7.46041	7.36893	0.0914857	0.772605	hpt	Hypoxanthine-guanine phosphoribosyltransferase (HGPRTase) (HGPRT) (EC 2.4.2.8)	F
MPN664	7.80663	8.67529	7.3071	7.4073	7.46443	7.86104	8.284	8.0157	8.24096	7.3572	7.66273	8.14985	7.79908	7.90629	-0.107211	0.773059	degV	Uncharacterized protein, DegV family	I
MPN624	5.71179	6.22129	6.275	6.0341	5.42904	6.12126	6.5657	6.473	5.96654	6.15455	5.77515	6.51935	6.06055	6.14725	-0.0867045	0.773151	rpmB	50S ribosomal protein L28	J
MPN321	3.45647	5.61571	4.3049	4.3628	3.38877	4.36376	5.5355	5.2339	4.53609	4.33385	3.87626	5.3847	4.43497	4.63048	-0.19551	0.775852	dhfr	Dihydrofolate reductase (EC 1.5.1.3)	F
ncMPN390	5.40447	5.86148	5.9425	5.7244	5.36591	5.77484	6.1093	5.9164	5.63298	5.83345	5.57037	6.01285	5.73321	5.79161	-0.0583978	0.777051	ncRNA	ncRNA	ncRNA
MPN671a	6.79902	7.39914	7.4721	7.6957	7.33806	7.29475	7.3265	7.1771	7.09908	7.5839	7.31641	7.2518	7.34149	7.2841	0.0573869	0.778474	New ORF	New ORF	S
MPN340	2.72845	3.52785	2.5251	2.2328	2.49961	3.50273	2.8495	2.5817	3.12815	2.37895	3.00117	2.7156	2.75355	2.85839	-0.104836	0.779931	0	Probable DNA helicase I homolog (EC 3.6.1.-)	L
MPNt17	0.558655	-0.846109	0.45452	0.94936	0.107959	1.29412	-0.29327	-0.65883	-0.143727	0.70194	0.701041	-0.47605	0.279107	0.112496	0.166611	0.782089	tRNA	tRNA	tRNA
MPN375	3.51083	3.80795	4.5712	4.4186	3.34932	3.8639	4.844	4.7568	3.65939	4.4949	3.60661	4.8004	4.07715	4.20351	-0.126361	0.78327	0	Uncharacterized protein MPN_375	M
MPN570	5.85147	4.88738	4.6793	4.6588	5.99065	4.89897	4.8684	4.7811	5.36942	4.66905	5.44481	4.82475	5.01924	5.13478	-0.115543	0.78348	0	Conserved hypothetical proteinMPN_570	A
ncMPN115	2.24242	1.29714	1.643	1.6389	1.96908	1.16158	2.0492	1.9708	1.76978	1.64095	1.56533	2.01	1.70536	1.78767	-0.0823027	0.784123	ncRNA	ncRNA	ncRNA
MPN644	2.06094	3.18564	2.4687	2.4053	2.5365	3.10582	2.0517	2.0309	2.62329	2.437	2.82116	2.0413	2.53014	2.43123	0.0989155	0.784803	0	Conserved hypothetical lipoprotein MPN_644	M
MPN488	4.80464	5.92143	4.4669	4.9298	5.06622	5.7534	4.4474	4.3407	5.36304	4.69835	5.40981	4.39405	5.03069	4.90193	0.128763	0.785083	nifU	NifU-like protein	O
MPN627	4.20048	5.1026	4.2663	4.3343	3.68386	4.73298	5.0043	4.9044	4.65154	4.3003	4.20842	4.95435	4.47592	4.58139	-0.105465	0.785292	ptsI	Phosphoenolpyruvate-protein phosphotransferase (EC 2.7.3.9) (Phosphotransferase system, enzyme I)	G
MPN246	4.96389	5.02018	4.34	4.4353	5.20496	5.21057	4.5579	4.1446	4.99203	4.38765	5.20776	4.35125	4.68984	4.77951	-0.0896653	0.785458	gmk	Guanylate kinase (EC 2.7.4.8) (GMP kinase)	F
MPN153	5.8283	5.32808	5.6026	5.5864	5.84092	5.67423	5.4352	5.1996	5.57819	5.5945	5.75757	5.3174	5.58634	5.53749	0.0488554	0.787629	0	superfamily I DNA and RNA helicase and helicase subunits-like protein (EC 3.6.1.-)	L
MPN254	5.10566	5.00526	3.9103	3.9538	5.01052	5.13554	3.6443	3.5861	5.05546	3.93205	5.07303	3.6152	4.49376	4.34411	0.149642	0.78814	cinA	Putative competence-damage inducible protein CinA	L
MPN648	5.2305	3.83272	4.5888	4.078	5.50388	4.14208	3.7802	3.7238	4.53161	4.3334	4.82298	3.752	4.4325	4.28749	0.145015	0.788997	0	Conserved hypothetical lipoprotein MPN_648	S
MPN146	5.05532	7.24873	4.1325	3.8121	4.25493	4.83842	5.2449	5.0229	6.15202	3.9723	4.54668	5.1339	5.06216	4.84029	0.221874	0.791715	0	Conserved hypothetical protein MPN_146	M
ncMPN232	1.78413	3.17321	1.5844	1.2898	1.32347	2.81434	2.1963	2.0604	2.47867	1.4371	2.0689	2.12835	1.95788	2.09863	-0.140741	0.794874	ncRNA	ncRNA	ncRNA
MPN247	4.16093	4.47896	4.1466	4.3137	4.60383	4.80975	3.7954	3.5487	4.31995	4.23015	4.70679	3.67205	4.27505	4.18942	0.0856281	0.795213	ptc1	Putative protein phosphatase PrpC (EC 3.1.3.16)	T
ncMPN058	3.4689	4.02286	3.2135	3.4494	4.31539	3.91934	2.7932	2.6467	3.74588	3.33145	4.11737	2.71995	3.53866	3.41866	0.120006	0.797215	ncRNA	ncRNA	ncRNA
MPN454	7.65722	7.62295	7.3017	7.3875	7.91279	7.6384	7.0702	7.1094	7.64009	7.3446	7.77559	7.0898	7.49234	7.4327	0.0596458	0.798647	0	Conserved hypothetical protein MPN_454	S
MPN513	2.52539	1.77817	3.2516	3.5808	3.21805	2.27424	2.8949	2.2578	2.15178	3.4162	2.74615	2.57635	2.78399	2.66125	0.122741	0.801186	0	Conserved hypothetical protein MPN_513	V
ncMPN337	2.30248	1.24217	2.0004	2.3953	2.24427	2.47793	1.8528	1.6981	1.77233	2.19785	2.3611	1.77545	1.98509	2.06828	-0.0831866	0.80158	ncRNA	ncRNA	ncRNA
MPN290	2.54407	3.06755	1.9292	2.4636	2.70845	3.04018	2.4647	2.1098	2.80581	2.1964	2.87432	2.28725	2.50111	2.58078	-0.0796777	0.802431	0	Putative type-1 restriction enzyme specificity protein MPN_290 (S.mpnORFEAP) (Type I restriction enzyme specificity protein MPN_290) (S protein)	V
MPN047a	4.43753	5.38025	3.9978	4.0097	4.08039	4.64967	4.4019	4.3356	4.90889	4.00375	4.36503	4.36875	4.45632	4.36689	0.0894306	0.804108	PncB	Nicotinate phosphoribosyl transferase (EC 2.4.2.12)	H
MPN025	6.46073	7.37799	6.6289	6.5963	6.36153	6.49129	7.249	7.2948	6.91936	6.6126	6.42641	7.2719	6.76598	6.84915	-0.0831731	0.804456	tsr, fba	Fructose-bisphosphate aldolase (FBP aldolase) (FBPA) (EC 4.1.2.13)	G
MPN359a	5.63189	5.29194	4.9811	4.755	5.53127	5.77955	4.547	4.3966	5.46191	4.86805	5.65541	4.4718	5.16498	5.0636	0.101378	0.806363	0	Conserved hypothetical protein MPN_359	A
MPN051	2.52928	2.40319	2.3191	2.1922	2.12872	2.40768	2.6022	2.4283	2.46624	2.25565	2.2682	2.51525	2.36094	2.39173	-0.0307842	0.807519	glpD	Glycerol-3-phospate dehydrogenase (EC 1.1.99.5)	C
ncMPN420	4.41955	4.91583	4.724	4.5122	4.29584	4.73725	4.8613	4.8539	4.66769	4.6181	4.51654	4.8576	4.64289	4.68707	-0.0441783	0.807661	ncRNA	ncRNA	ncRNA
MPN410	4.29004	3.47788	3.3934	3.0637	4.35293	3.71334	2.9345	2.769	3.88396	3.22855	4.03313	2.85175	3.55625	3.44244	0.113812	0.808684	0	Uncharacterized protein MPN_410	N
ncMPN014	3.66312	3.5394	2.5734	2.6791	4.31018	3.17895	2.5618	2.8833	3.60126	2.62625	3.74457	2.72255	3.11376	3.23356	-0.119802	0.809032	ncRNA	ncRNA	ncRNA
MPN609	2.10993	3.17595	2.2197	2.1062	1.70193	3.20279	2.2734	2.0164	2.64294	2.16295	2.45236	2.1449	2.40294	2.29863	0.104314	0.809571	pstB	Phosphate import ATP-binding protein pstB (EC 3.6.3.27) (Phosphate-transporting ATPase) (ABC phosphate transporter)	P
MPN589	5.46489	4.27662	4.2299	4.2637	5.02015	4.01548	4.6201	4.2008	4.87076	4.2468	4.51782	4.41045	4.55878	4.46413	0.0946455	0.809851	0	Conserved hypothetical protein MPN_589	S
MPN401	5.25412	5.50512	5.3162	4.994	4.55049	4.85593	5.7104	5.6449	5.37962	5.1551	4.70321	5.67765	5.26736	5.19043	0.0769281	0.810593	greA	Transcription elongation factor greA (Transcript cleavage factor greA)	K
MPN306	5.6829	5.15707	5.03	5.2546	6.26355	4.98219	4.9521	4.5262	5.41999	5.1423	5.62287	4.73915	5.28114	5.18101	0.100131	0.811317	argI	Ornithine carbamoyltransferase, catabolic (OTCase) (EC 2.1.3.3)	C
MPN506	0.685232	2.15712	0.34958	-0.019382	0.532124	2.10143	0.82265	0.33446	1.42118	0.165099	1.31678	0.578555	0.793138	0.947667	-0.154529	0.811722	0	Conserved hypothetical lipoprotein MPN_506	M
MPN361	5.46873	5.61019	5.9927	6.0027	6.26807	6.27735	5.3972	4.7363	5.53946	5.9977	6.27271	5.06675	5.76858	5.66973	0.0988492	0.811746	prfA	Peptide chain release factor 1 (RF-1)	J
MPN447	6.95551	7.29926	7.1393	7.145	7.30008	7.47951	6.9648	6.9411	7.12738	7.14215	7.3898	6.95295	7.13477	7.17137	-0.0366064	0.814157	HWM1	Cytadherence high molecular weight protein 1 (Cytadherence accessory protein 1)	M
MPN672a	6.36629	6.62889	7.2507	7.2687	6.96186	6.68036	6.8341	6.809	6.49759	7.2597	6.82111	6.82155	6.87865	6.82133	0.0573147	0.814436	New ORF	New ORF	S
MPN213	5.5718	7.80969	7.9341	7.6709	5.30542	7.3411	7.5645	7.9853	6.69075	7.8025	6.32326	7.7749	7.24662	7.04908	0.197542	0.817358	0	Conserved hypothetical protein MPN_213	M
MPN390	6.02935	7.08661	5.8853	5.9761	6.18317	6.81855	5.8649	5.7563	6.55798	5.9307	6.50086	5.8106	6.24434	6.15573	0.0886083	0.818591	pdhD	Dihydrolipoyl dehydrogenase (EC 1.8.1.4) (Dihydrolipoamide dehydrogenase) (E3 component of pyruvate complex)	C
MPN425	5.9219	5.98158	5.2835	5.4268	6.85415	6.10381	5.2046	4.8994	5.95174	5.35515	6.47898	5.052	5.65344	5.76549	-0.112048	0.82216	ftsY	Cell division protein ftsY homolog	U
ncMPN015	5.41093	5.72681	4.1657	3.8292	5.333	5.38994	4.5777	4.3337	5.56887	3.99745	5.36147	4.4557	4.78316	4.90858	-0.125423	0.822265	ncRNA	ncRNA	ncRNA
MPN338	1.02166	2.38728	2.1097	1.9784	1.40727	3.44958	1.5791	1.5881	1.70447	2.04405	2.42842	1.5836	1.87426	2.00601	-0.131752	0.823927	0	Conserved hypothetical protein MPN_338	A
MPN424	5.90689	6.03902	5.2739	5.3872	6.75771	6.06436	5.1848	5.0132	5.97295	5.33055	6.41104	5.099	5.65175	5.75502	-0.103266	0.825213	ylxM	Putative helix-turn-helix protein, YlxM/p13-like protein; Transcription factor.	K
MPN242	5.18908	4.81485	4.5921	4.2916	5.6406	5.72954	3.9254	4.0746	5.00197	4.44185	5.68507	4	4.72191	4.84253	-0.120625	0.825285	secG	Probable protein-export membrane protein secG	U
ncMPN323	2.91725	3.97209	3.6033	3.3522	2.39316	3.98309	3.7831	4.1036	3.44467	3.47775	3.18813	3.94335	3.46121	3.56574	-0.104527	0.8256	ncRNA	ncRNA	ncRNA
MPN598	6.6777	7.32485	6.9244	6.9666	6.43085	6.85247	7.4738	7.3911	7.00127	6.9455	6.64166	7.43245	6.97339	7.03705	-0.0636683	0.826792	atpD	ATP synthase subunit beta (EC 3.6.3.14) (F-ATPase subunit beta) (ATP synthase F1 sector subunit beta)	C
MPN113	2.09798	1.69625	1.8734	2.1364	2.0997	1.91859	1.9552	1.7116	1.89712	2.0049	2.00914	1.8334	1.95101	1.92127	0.0297366	0.827105	0	Putative uncharacterized permease MPN_113	U
ncMPN378	5.30138	5.8716	5.1379	5.1078	5.49551	5.59264	5.0104	5.1144	5.58649	5.12285	5.54408	5.0624	5.35467	5.30324	0.0514305	0.828524	ncRNA	ncRNA	ncRNA
ncMPN126	6.51127	7.70986	5.9772	6.1433	6.24422	6.98392	6.3961	6.3337	7.11056	6.06025	6.61407	6.3649	6.58541	6.48948	0.0959222	0.829134	ncRNA	ncRNA	ncRNA
MPN592a	6.30417	7.00746	6.3336	6.2615	6.72476	6.73838	6.1423	6.0732	6.65582	6.29755	6.73157	6.10775	6.47668	6.41966	0.0570225	0.829355	New ORF	New ORF	S
ncMPN320	2.38983	2.62198	1.9536	1.8094	2.02127	2.91328	2.0454	2.051	2.50591	1.8815	2.46728	2.0482	2.1937	2.25774	-0.0640363	0.831864	ncRNA	ncRNA	ncRNA
ncMPN072	6.41988	7.11551	6.6159	6.629	6.7107	7.09487	6.4075	6.3687	6.7677	6.62245	6.90278	6.3881	6.69507	6.64544	0.0496321	0.83206	ncRNA	ncRNA	ncRNA
ncMPN336	1.58949	0.106188	1.5148	0.57678	1.38606	1.1197	0.19166	0.69581	0.847837	1.04579	1.25288	0.443735	0.946813	0.848308	0.0985058	0.832847	ncRNA	ncRNA	ncRNA
ncMPN037	4.58934	3.96982	3.5761	3.165	4.47419	3.78578	3.404	3.2794	4.27958	3.37055	4.12999	3.3417	3.82507	3.73584	0.0892217	0.832965	ncRNA	ncRNA	ncRNA
MPN135	2.76746	4.33934	3.151	3.1613	2.74602	4.47923	3.4869	3.1467	3.5534	3.15615	3.61263	3.3168	3.35477	3.46471	-0.109938	0.834355	ugpA	sn-glycerol-3-phosphate transport system permease protein ugpA	G
MPN464a	3.87272	3.0757	3.2402	2.8053	3.54336	3.43329	2.9206	2.8497	3.47421	3.02275	3.48833	2.88515	3.24848	3.18674	0.0617415	0.836792	New ORF	New ORF	S
MPN529	4.27109	4.06432	4.9771	4.7421	4.3196	4.19279	4.9699	4.8131	4.1677	4.8596	4.25619	4.8915	4.51365	4.57385	-0.0601955	0.837818	ihf	Histone-like bacterial DNA-binding protein	D
MPN195	4.21238	5.59748	4.8048	4.9003	4.73358	5.52347	4.8493	4.7004	4.90493	4.85255	5.12852	4.77485	4.87874	4.95169	-0.0729455	0.83879	cbiQ	Similar to Cobalt/nickel ABC transporter CbiQ	P
MPN064	4.10733	5.59617	4.683	4.6352	3.87142	4.83839	5.0347	4.9298	4.85175	4.6591	4.35491	4.98225	4.75542	4.66858	0.0868464	0.8391	deoC	Thymidine phosphorylase (EC 2.4.2.4) (TdRPase)	F
ncMPN120	6.09571	6.3946	6.2112	6.1681	5.29729	6.08459	6.999	6.8227	6.24515	6.18965	5.69094	6.91085	6.2174	6.30089	-0.0834939	0.839168	ncRNA	ncRNA	ncRNA
MPN408	2.96505	4.2851	3.1361	2.9998	3.31166	4.16037	3.198	3.0547	3.62508	3.06795	3.73601	3.12635	3.34651	3.43118	-0.0846693	0.839903	0	Conserved hypothetical lipoprotein MPN_408	M
MPN248	3.83579	4.97082	4.5031	4.6449	4.47369	5.22952	4.0122	3.916	4.4033	4.574	4.8516	3.9641	4.48865	4.40785	0.0808013	0.839938	prkC	Putative serine/threonine-protein kinase PrkC (EC 2.7.11.1)	T
ncMPN329	3.24729	3.32164	3.2947	3.2879	3.3462	3.75225	2.9742	3.2167	3.28446	3.2913	3.54923	3.09545	3.28788	3.32234	-0.0344572	0.840011	ncRNA	ncRNA	ncRNA
MPN668	5.42808	5.62928	4.9922	5.1026	4.7851	5.12876	5.7751	5.6968	5.52868	5.0474	4.95693	5.73595	5.28804	5.34644	-0.0583991	0.840528	osmC	Organic hydroperoxide resistance protein-like	O
MPN143	5.52593	6.65608	5.3912	5.5159	5.87982	6.91362	5.0332	4.7882	6.091	5.45355	6.39672	4.9107	5.77228	5.65371	0.118566	0.840619	0	Uncharacterized protein MPN_143	S
MPN054	1.51112	1.34755	1.5216	0.80026	0.941729	0.717533	1.626	1.6499	1.42933	1.16093	0.829631	1.63795	1.29513	1.23379	0.0613418	0.840654	0	Conserved hypothetical lipoprotein MPN_054	M
MPN031	4.52246	4.74722	4.2964	4.3041	4.31236	4.55831	4.5059	4.3929	4.63484	4.30025	4.43533	4.4494	4.46754	4.44237	0.0251776	0.841326	0	Uncharacterized protein MPN031	A
ncMPN219	5.63419	6.07219	4.9424	4.8635	5.33628	5.39273	5.5569	5.4708	5.85319	4.90295	5.36451	5.51385	5.37807	5.43918	-0.0611072	0.841649	ncRNA	ncRNA	ncRNA
MPN253a	3.10972	3.27065	3.4783	3.5572	3.39272	3.88454	2.9939	2.9446	3.19018	3.51775	3.63863	2.96925	3.35397	3.30394	0.0500255	0.84205	New ORF	New ORF	S
MPN162	4.43391	5.82014	5.6078	5.3888	4.59776	5.82139	5.628	5.5428	5.12703	5.4983	5.20958	5.5854	5.31266	5.39749	-0.0848255	0.842897	0	Conserved hypothetical protein MPN_162	M
MPN630	3.54845	2.81764	2.5835	2.5215	2.52166	2.78193	3.0169	2.9379	3.18304	2.5525	2.6518	2.9774	2.86777	2.8146	0.0531734	0.844559	yfiB	Uncharacterized protein MPN_630	M
MPN233	3.76407	4.94872	4.6861	4.7667	4.23522	4.70841	4.9557	4.5116	4.35639	4.7264	4.47182	4.73365	4.5414	4.60273	-0.0613353	0.847579	0	Uncharacterized lipoprotein MPN_233	M
MPN253	3.30475	3.97533	3.5094	3.6274	3.41262	4.27592	3.2684	3.2328	3.64004	3.5684	3.84427	3.2506	3.60422	3.54744	0.0567844	0.847724	pgsA	CDP-diacylglycerol--glycerol-3-phosphate 3-phosphatidyltransferase (EC 2.7.8.5) (Phosphatidylglycerophosphate synthase) (PGP synthase)	I
MPN320	3.59625	5.44062	3.991	3.9473	2.92632	4.06702	5.4163	5.1197	4.51843	3.96915	3.49667	5.268	4.24379	4.38234	-0.138545	0.849081	thyA	Thymidylate synthase (TS) (TSase) (EC 2.1.1.45)	F
ncMPN034	3.06232	3.41725	3.1322	2.9844	3.17027	3.81247	2.7805	2.6086	3.23978	3.0583	3.49137	2.69455	3.14904	3.09296	0.0560834	0.849582	ncRNA	ncRNA	ncRNA
MPNr01	17.605	19.9455	17.662	17.683	17.6744	17.6066	17.707	20.651	18.7752	17.6725	17.6405	19.179	18.2239	18.4097	-0.185876	0.85016	rRNA	rRNA	rRNA
MPN238	3.90832	4.72046	3.5861	3.7681	4.13619	5.10632	3.7183	3.3763	4.31439	3.6771	4.62126	3.5473	3.99575	4.08428	-0.0885324	0.850676	gatB	Aspartyl/glutamyl-tRNA(Asn/Gln) amidotransferase subunit B (Asp/Glu-ADT subunit B) (EC 6.3.5.-)	J
MPN608	2.76112	3.54607	2.6315	2.6463	2.54395	3.35947	2.9557	2.9417	3.1536	2.6389	2.95171	2.9487	2.89625	2.9502	-0.0539549	0.850788	phoU	Phosphate transport system protein phoU homolog;	P
MPN514	4.45713	4.29681	5.1632	5.3455	5.04147	4.55916	4.8837	4.5549	4.37697	5.25435	4.80031	4.7193	4.81566	4.75981	0.0558525	0.851212	0	Conserved hypothetical protein MPN_514	S
MPN252	3.12279	4.2066	3.5963	3.7131	3.16722	4.34394	3.4326	3.4294	3.6647	3.6547	3.75558	3.431	3.6597	3.59329	0.0664068	0.851842	asnS	Asparaginyl-tRNA synthetase (EC 6.1.1.22) (Asparagine--tRNA ligase) (AsnRS)	J
ncMPN241	17.2219	19.5033	17.263	17.333	17.3037	17.2352	17.332	20.159	18.3626	17.298	17.2695	18.7455	17.8303	18.0075	-0.17718	0.851888	ncRNA	ncRNA	ncRNA
ncMPN330	3.31039	5.0274	4.176	4.2128	3.52865	5.21754	3.8387	3.7363	4.16889	4.1944	4.37309	3.7875	4.18165	4.0803	0.10135	0.852011	ncRNA	ncRNA	ncRNA
MPN351	4.71637	5.43404	5.5905	5.6805	5.32261	6.10677	4.9159	4.7923	5.07521	5.6355	5.71469	4.8541	5.35535	5.2844	0.0709587	0.853731	trmK	tRNA: m1A22 methyltransferase TmrK	V
MPN551	2.10115	3.16135	2.4557	2.6949	2.31099	3.24405	2.3796	2.2286	2.63125	2.5753	2.77752	2.3041	2.60328	2.54081	0.0624647	0.85376	yqaJ	Uncharacterized protein yqaJ	L
MPN227	6.61942	7.82856	7.254	7.2785	7.01334	7.5696	7.444	7.1672	7.22399	7.26625	7.29147	7.3056	7.24512	7.29853	-0.0534134	0.85389	fus	Elongation factor G (EF-G)	J
ncMPN244	4.03757	4.81893	3.8054	3.7965	4.228	4.79164	3.8998	3.7922	4.42825	3.80095	4.50982	3.846	4.1146	4.17791	-0.0633092	0.854041	ncRNA	ncRNA	ncRNA
ncMPN060	6.34689	6.40025	5.7378	5.8055	7.05105	6.31024	5.4543	5.1153	6.37357	5.77165	6.68064	5.2848	6.07261	5.98272	0.08989	0.854511	ncRNA	ncRNA	ncRNA
MPN046	4.55007	5.24549	4.2408	4.2932	4.11547	4.67579	4.7368	4.5944	4.89778	4.267	4.39563	4.6656	4.58239	4.53061	0.0517743	0.854769	aspS	Aspartyl-tRNA synthetase (EC 6.1.1.12) (Aspartate--tRNA ligase) (AspRS)	J
ncMPN110	5.90204	6.48219	6.5856	6.3049	5.7408	6.11946	6.8608	6.7883	6.19212	6.44525	5.93013	6.82455	6.31868	6.37734	-0.0586568	0.855722	ncRNA	ncRNA	ncRNA
MPN384	4.99506	5.93963	5.4266	5.5203	5.2344	5.64531	5.4148	5.4269	5.46734	5.47345	5.43986	5.42085	5.4704	5.43035	0.0400441	0.855888	leuS	Leucyl-tRNA synthetase (EC 6.1.1.4) (Leucine--tRNA ligase) (LeuRS)	J
MPN063	3.2692	4.98517	4.0109	4.0483	2.9467	3.86425	4.6457	4.4696	4.12719	4.0296	3.40548	4.55765	4.07839	3.98156	0.0968289	0.858452	deoD	Deoxyribose-phosphate aldolase (EC 4.1.2.4) (Phosphodeoxyriboaldolase) (Deoxyriboaldolase) (DERA)	F
ncMPN237	3.77272	2.80604	2.5555	1.4491	3.22349	3.24952	2.4375	2.088	3.28938	2.0023	3.23651	2.26275	2.64584	2.74963	-0.103787	0.858745	ncRNA	ncRNA	ncRNA
MPN582	3.04295	3.04531	2.4299	2.3601	2.47671	2.85111	2.9715	2.7378	3.04413	2.395	2.66391	2.85465	2.71957	2.75928	-0.0397125	0.859902	0	Conserved hypothetical lipoprotein MPN_582	O
MPN250	3.77929	4.28648	4.0398	3.912	3.86705	4.38835	3.9015	3.731	4.03289	3.9759	4.1277	3.81625	4.00439	3.97197	0.0324197	0.862759	pgiB	Glucose-6-phosphate isomerase (GPI) (EC 5.3.1.9) (Phosphoglucose isomerase) (PGI) (Phosphohexose isomerase) (PHI)	G
ncMPN265	5.5292	4.66973	2.525	3.7026	4.17904	3.50213	4.152	4.1184	5.09946	3.1138	3.84058	4.1352	4.10663	3.98789	0.118741	0.864355	ncRNA	ncRNA	ncRNA
MPN423	5.08964	4.82831	4.5091	4.4962	5.91109	5.12625	4.2621	3.9548	4.95898	4.50265	5.51867	4.10845	4.73081	4.81356	-0.0827459	0.864405	0	Conserved hypothetical protein MPN_423	S
MPN552	2.40566	3.65997	2.9376	3.1531	2.5222	3.82739	2.8262	2.7046	3.03281	3.04535	3.1748	2.7654	3.03908	2.9701	0.0689846	0.865839	0	Conserved hypothetical protein MPN_552	S
MPN392	8.69572	9.04467	8.4871	8.5346	8.32078	8.18689	9.2601	9.2118	8.87019	8.51085	8.25383	9.23595	8.69052	8.74489	-0.0543693	0.867262	pdhB	Pyruvate dehydrogenase E1 component subunit beta (EC 1.2.4.1)	C
ncMPN363	5.38541	5.04239	5.4434	5.3855	5.39405	4.95103	5.6075	5.1872	5.2139	5.41445	5.17254	5.39735	5.31418	5.28495	0.02923	0.86741	ncRNA	ncRNA	ncRNA
ncMPN319	1.57783	3.30388	2.5675	2.7074	1.81539	4.24511	2.2208	2.3249	2.44086	2.63745	3.03025	2.27285	2.53915	2.65155	-0.112396	0.868389	ncRNA	ncRNA	ncRNA
ncMPN054	3.47908	4.03532	3.2922	3.1721	3.19734	3.65138	3.6539	3.6292	3.7572	3.23215	3.42436	3.64155	3.49467	3.53296	-0.0382821	0.8684	ncRNA	ncRNA	ncRNA
MPN626	3.87538	4.19257	4.0869	4.2303	3.65935	4.00398	4.6067	3.9676	4.03398	4.1586	3.83166	4.28715	4.09629	4.05941	0.0368811	0.868556	0	Probable RNA polymerase sigma-D factor (sigD)	K
ncMPN296	3.9662	6.12105	4.5373	4.8432	4.11087	5.81894	5.0466	4.8869	5.04362	4.69025	4.96491	4.96675	4.86694	4.96583	-0.0988913	0.86906	ncRNA	ncRNA	ncRNA
MPN096	4.12594	5.00076	3.9985	3.9397	4.28089	4.9704	4.0667	3.9713	4.56335	3.9691	4.62564	4.019	4.26622	4.32232	-0.0560963	0.872567	0	Uncharacterized amino acid permease	E
MPN667	6.51872	7.01974	5.7856	5.8656	5.42621	5.91289	7.0509	7.1437	6.76923	5.8256	5.66955	7.0973	6.29741	6.38343	-0.0860133	0.872797	gtaB	UTP--glucose-1-phosphate uridylyltransferase (EC 2.7.7.9) (UDP-glucose pyrophosphorylase) (UDPGP) (Alpha-D-glucosyl-1-phosphate uridylyltransferase) (Uridine diphosphoglucose pyrophosphorylase)	M
MPN629	3.8648	3.87952	3.4991	3.448	3.21075	3.60441	4.0171	4.009	3.87216	3.47355	3.40758	4.01305	3.67286	3.71032	-0.0374597	0.872922	tim	Triosephosphate isomerase (TIM) (EC 5.3.1.1) (Triose-phosphate isomerase)	G
MPN026	5.19888	6.01423	5.3425	5.501	5.11115	5.27958	5.7719	5.7331	5.60656	5.42175	5.19536	5.7525	5.51415	5.47393	0.0402209	0.873607	EngD..	GTP-dependent nucleic acid-binding protein engD	J
ncMPN275	6.52708	7.14943	6.0882	6.205	5.49431	6.19975	7.4165	7.1886	6.83826	6.1466	5.84703	7.30255	6.49243	6.57479	-0.0823613	0.876039	ncRNA	ncRNA	ncRNA
MPN688	5.65269	4.99662	5.5603	5.573	6.26868	5.38254	5.3183	5.0142	5.32466	5.56665	5.82561	5.16625	5.44565	5.49593	-0.0502747	0.876186	soj	ParA family protein MPN_688	D
MPN649	1.58356	1.38037	0.74161	1.0569	0.988953	0.987786	1.3455	1.3046	1.48196	0.899255	0.98837	1.32505	1.19061	1.15671	0.0338988	0.876466	0	Uncharacterized protein MPN_649	M
MPN258	3.40631	5.26358	3.5929	3.649	3.57542	4.76055	4.1605	3.7425	4.33494	3.62095	4.16799	3.9515	3.97795	4.05974	-0.0817971	0.876887	mglA	Sugar (ribose/galactose) ABC transporter ATP-binding subunit	G
MPN279	3.03643	4.46389	3.4723	3.4421	2.8511	4.33396	3.5452	3.4063	3.75016	3.4572	3.59253	3.47575	3.60368	3.53414	0.0695389	0.877083	lepA	GTP-binding protein lepA	J
MPN465	3.70036	3.01136	3.1794	2.6965	3.4451	3.3668	2.8515	2.7478	3.35586	2.93795	3.40595	2.79965	3.1469	3.1028	0.0441051	0.877653	0	Conserved hypothetical protein MPN_465	M
MPN114	3.21631	3.61062	2.9288	3.2768	3.17816	3.51985	3.3116	3.1286	3.41346	3.1028	3.34901	3.2201	3.25813	3.28455	-0.0264205	0.87801	0	Putative acetyltransferase MPN_114 (EC 2.3.1.-)	I
ncMPN045	4.39867	5.92204	5.3432	5.4301	4.56308	5.62535	5.2404	5.4147	5.16035	5.38665	5.09422	5.32755	5.2735	5.21088	0.0626186	0.878496	ncRNA	ncRNA	ncRNA
MPN588	4.39454	5.059	4.5667	4.3701	4.88104	4.98689	4.2373	4.1107	4.72677	4.4684	4.93396	4.174	4.59759	4.55398	0.0436032	0.878588	0	Uncharacterized lipoprotein MPN_588	M
MPN471	5.71106	5.16203	5.8235	5.6826	6.0113	5.67779	5.4329	5.3869	5.43654	5.75305	5.84454	5.4099	5.5948	5.62722	-0.0324268	0.879754	rpmG	50S ribosomal protein L33 1	J
MPN034	4.6386	5.84742	4.5885	4.7137	4.53044	5.50159	4.8844	4.6375	5.24301	4.6511	5.01601	4.76095	4.94706	4.88848	0.0585752	0.879879	polC	DNA polymerase III polC-type (PolIII) (EC 2.7.7.7)	L
ncMPN227	0.547532	1.03664	2.2064	1.5498	0.716476	1.42973	1.9387	1.5302	0.792085	1.8781	1.0731	1.73445	1.33509	1.40378	-0.0686842	0.880217	ncRNA	ncRNA	ncRNA
MPN621	4.6186	6.14472	4.3993	4.456	4.47721	5.34244	4.8125	4.7046	5.38166	4.42765	4.90982	4.75855	4.90466	4.83419	0.0704692	0.881878	rnj	Probably non-catalytic ribonuclease J1	J
ncMPN010	2.6326	3.12884	2.6482	2.8438	3.19321	3.50188	2.3126	2.4379	2.88072	2.746	3.34754	2.37525	2.81336	2.8614	-0.0480338	0.882349	ncRNA	ncRNA	ncRNA
MPN631	4.20159	4.69258	4.343	4.1153	3.6358	4.5014	4.7526	4.6377	4.44709	4.22915	4.0686	4.69515	4.33812	4.38187	-0.0437567	0.882597	tsf	Elongation factor Ts (EF-Ts)	J
ncMPN047	6.02258	6.63208	5.8534	6.0544	6.25924	6.30883	6.0622	6.0437	6.32733	5.9539	6.28403	6.05295	6.14061	6.16849	-0.0278768	0.883678	ncRNA	ncRNA	ncRNA
MPN382	4.8177	5.36859	5.2191	5.3041	5.11048	5.47726	5.1303	5.0858	5.09315	5.2616	5.29387	5.10805	5.17737	5.20096	-0.0235872	0.883679	coaE	Dephospho-CoA kinase (EC 2.7.1.24) (Dephosphocoenzyme A kinase)	H
MPN435	5.44968	5.10721	4.9965	5.0443	5.55989	5.40557	4.9604	4.7971	5.27844	5.0204	5.48273	4.87875	5.14942	5.18074	-0.0313162	0.884954	0	Uncharacterized permease	A
ncMPN415	4.33645	3.68617	3.9188	3.6807	4.55078	4.05888	3.3431	3.4784	4.01131	3.79975	4.30483	3.41075	3.90553	3.85779	0.0477404	0.88561	ncRNA	ncRNA	ncRNA
MPN389	6.42784	7.48965	6.3388	6.311	6.43422	7.30848	6.3823	6.2187	6.95874	6.3249	6.87135	6.3005	6.64182	6.58593	0.0558948	0.886388	lplA	Probable lipoate-protein ligase A (Lipoate--protein ligase) (EC 2.7.7.63)	O
MPN292	3.06182	3.42301	2.9867	3.0079	3.28321	3.91995	2.5751	2.4933	3.24241	2.9973	3.60158	2.5342	3.11986	3.06789	0.0519669	0.886866	rluD	Ribosomal large subunit pseudouridine synthase D (EC 5.4.99.-)	J
MPN406	6.93645	7.52397	5.5736	5.3883	7.72825	6.88342	5.7859	5.4413	7.23021	5.48095	7.30583	5.6136	6.35558	6.45972	-0.104136	0.892354	acpA	Acyl carrier protein homolog	I
MPN452	7.20802	8.73298	7.8197	8.0485	7.24702	8.40535	7.9295	8.0053	7.9705	7.9341	7.82619	7.9674	7.9523	7.89679	0.0555072	0.893173	hmw3	Cytadherence high molecular weight protein 3 (Cytadherence accessory protein 3) (Accessory adhesin protein 3)	M
MPN415	0.808947	0.30508	0.46917	0.15959	0.706138	0.808012	0.14796	0.20127	0.557014	0.31438	0.757075	0.174615	0.435697	0.465845	-0.0301484	0.895376	hatA	High affinity transport system protein p37	P
MPN480	3.02369	3.69454	3.0316	3.1003	3.10831	4.01017	3.0329	2.8636	3.35911	3.06595	3.55924	2.94825	3.21253	3.25375	-0.0412151	0.896528	valS	Valyl-tRNA synthetase (EC 6.1.1.9) (Valine--tRNA ligase) (ValRS)	J
MPN580	3.85879	3.58858	0.66608	2.3623	4.01272	3.72367	1.9104	1.3607	3.72369	1.51419	3.86819	1.63555	2.61894	2.75187	-0.132934	0.89658	0	Putative protease MPN_580	O
ncMPN306	5.55308	4.85843	4.5695	4.8426	6.12159	4.89277	4.6521	4.3916	5.20575	4.70605	5.50718	4.52185	4.9559	5.01452	-0.0586139	0.897608	ncRNA	ncRNA	ncRNA
ncMPN357	2.62903	3.78932	2.8058	2.2494	2.61177	3.63986	2.7766	2.6632	3.20917	2.5276	3.12581	2.7199	2.86839	2.92286	-0.0544694	0.898023	ncRNA	ncRNA	ncRNA
MPN457	0	0	0	0	4.87224	4.73303	-1.859	-6.3135	0	0	4.80264	-4.08625	No in TypeII	0.358194	#VALUE!	0.899626	0	Uncharacterized protein MPN_457	S
ncMPN304	4.33153	4.28046	3.7593	4.1369	4.86281	4.39771	3.4513	3.6119	4.306	3.9481	4.63026	3.5316	4.12705	4.08093	0.046119	0.901414	ncRNA	ncRNA	ncRNA
ncMPN046	3.96837	5.24671	4.7895	5.0388	4.52096	5.13698	4.4095	4.8092	4.60754	4.91415	4.82897	4.60935	4.76084	4.71916	0.0416848	0.901845	ncRNA	ncRNA	ncRNA
MPN451	8.85911	8.63977	7.0978	7.329	8.46967	7.22156	8.1303	7.8365	8.74944	7.2134	7.84561	7.9834	7.98142	7.91451	0.0669117	0.901915	comE3	ComE operon protein 3 related protein	L
MPN309	6.46889	6.535	7.1655	7.1436	7.57783	7.15978	6.4239	6.3329	6.50195	7.15455	7.3688	6.3784	6.82825	6.8736	-0.0453524	0.902146	p65	Proline-rich P65 protein	S
ncMPN322	2.99836	3.04534	2.2844	1.8249	2.86755	2.7095	2.3565	2.0424	3.02185	2.05465	2.78853	2.19945	2.53825	2.49399	0.0442619	0.902871	ncRNA	ncRNA	ncRNA
MPN380	4.17196	4.35289	4.1574	4.0669	4.14932	4.70181	3.9536	3.8428	4.26243	4.11215	4.42557	3.8982	4.18729	4.16188	0.0254058	0.90306	fpg	Formamidopyrimidine-DNA glycosylase (Fapy-DNA glycosylase) (EC 3.2.2.23) (DNA-(apurinic or apyrimidinic site) lyase mutM) (AP lyase mutM) (EC 4.2.99.18)	L
MPN563	5.44079	5.15708	4.8561	4.9706	4.80475	4.95458	5.3358	5.2396	5.29894	4.91335	4.87966	5.2877	5.10614	5.08368	0.0224623	0.903401	obg	GTP-binding protein Obg; Involved in stringent response	J
MPN296	7.84036	7.99116	7.7166	7.6929	8.33531	8.06672	7.3548	7.3563	7.91576	7.70475	8.20102	7.35555	7.81026	7.77828	0.0319731	0.905905	rpsU	30S ribosomal protein S21	J
MPN352	5.86235	6.82797	7.0285	6.8696	6.0486	6.91815	6.7586	6.7057	6.34516	6.94905	6.48337	6.73215	6.64711	6.60776	0.0393436	0.908221	sigA	RNA polymerase sigma factor rpoD (Sigma-A) (EC 2.7.7.6)	K
MPN269	3.11224	3.34488	3.0936	3.1198	3.25615	3.90032	2.8233	2.8157	3.22856	3.1067	3.57823	2.8195	3.16763	3.19887	-0.0312344	0.90909	ymdA	Endoribonuclease Y (Rnase Y)	R
ncMPN104	5.62612	5.36509	3.9918	4.0213	5.5675	5.21219	4.1183	3.8213	5.4956	4.00655	5.38985	3.9698	4.75108	4.67982	0.0712534	0.909919	ncRNA	ncRNA	ncRNA
MPN383	5.09494	6.18019	5.7051	5.6059	5.27919	5.96699	5.7189	5.7457	5.63757	5.6555	5.62309	5.7323	5.64653	5.6777	-0.031162	0.910241	yidA	nucleotidase, also common to HADs (works well also with CoA and NADP)	R
MPN154	6.9261	7.08189	7.1965	7.1952	7.17079	6.58409	7.4878	7.2517	7.004	7.19585	6.87744	7.36975	7.09992	7.1236	-0.0236723	0.910683	nusA	Transcription elongation protein nusA	K
MPN282	6.34544	5.14001	5.5179	5.3892	6.83332	5.13432	5.4296	5.2167	5.74273	5.45355	5.98382	5.32315	5.59814	5.65349	-0.0553463	0.911262	0	Conserved hypothetical protein MPN_282	M
MPN605	4.64705	5.45586	4.8533	4.8972	4.42923	5.14124	5.1697	5.229	5.05145	4.87525	4.78523	5.19935	4.96335	4.99229	-0.0289395	0.91365	mpn65	Conserved hypothetical protein MPN_605	A
ncMPN294	3.67961	5.87003	3.4332	3.9284	3.51261	4.86853	4.2647	3.9854	4.77482	3.6808	4.19057	4.12505	4.22781	4.15781	0.0700011	0.914416	ncRNA	ncRNA	ncRNA
MPN280	5.09597	5.88108	5.4564	5.4281	5.6393	6.33637	5.0116	5.0312	5.48852	5.44225	5.98783	5.0214	5.46539	5.50462	-0.0392304	0.914924	rnjA	Ribonuclease J1 (RNase J1) (EC 3.1.-.-)	J
MPN123	4.58308	5.62807	4.5159	4.669	4.61099	5.66047	4.6553	4.6267	5.10557	4.59245	5.13573	4.641	4.84901	4.88836	-0.0393516	0.918122	parC	DNA topoisomerase 4 subunit A (EC 5.99.1.-) (Topoisomerase IV subunit A)	L
ncMPN059	4.50576	4.20156	3.7315	4.0894	5.11983	4.25868	3.8282	3.4825	4.35366	3.91045	4.68926	3.65535	4.13206	4.1723	-0.0402466	0.920759	ncRNA	ncRNA	ncRNA
MPN673	7.74405	7.16278	8.2148	8.1006	8.16481	7.34546	7.8058	7.7879	7.45342	8.1577	7.75514	7.79685	7.80556	7.77599	0.0295648	0.922114	ygbB	2-C-methyl-D-erythritol 2,4-cyclodiphosphate synthase-like	I
MPN198	3.70475	4.28758	3.8884	3.948	4.01239	4.39714	3.7883	3.7099	3.99616	3.9182	4.20476	3.7491	3.95718	3.97693	-0.0197509	0.923135	mte1	Uncharacterized adenine-specific methylase MPN_198 (EC 2.1.1.72) (M.mpnIP)	V
MPN488a	4.97059	6.48961	4.4779	4.6202	5.1606	6.32483	4.7361	4.5778	5.7301	4.54905	5.74272	4.65695	5.13957	5.19983	-0.0602587	0.92421	nifU	NifU-like protein	O
MPN687	5.15853	4.76957	5.3865	5.5117	5.82927	5.28576	4.8598	4.734	4.96405	5.4491	5.55752	4.7969	5.20658	5.17721	0.0293675	0.924254	0	Uncharacterized protein MPN_687	S
ncMPN124	7.72247	7.12582	8.152	8.0444	8.1473	7.33297	7.7358	7.7181	7.42415	8.0982	7.74013	7.72695	7.76117	7.73354	0.0276313	0.925744	ncRNA	ncRNA	ncRNA
MPN363	3.43139	4.22592	3.4637	3.4107	3.78465	4.10652	3.5913	3.156	3.82866	3.4372	3.94559	3.37365	3.63293	3.65962	-0.02669	0.927284	0	Conserved hypothetical lipoprotein MPN_363	M
ncMPN036	3.39368	4.09749	3.2494	3.2981	4.1457	4.14329	2.7003	2.8825	3.74559	3.27375	4.1445	2.7914	3.50967	3.46795	0.0417198	0.927481	ncRNA	ncRNA	ncRNA
MPN591	9.35795	8.8889	7.8291	7.91	8.79139	7.72064	8.7266	8.5784	9.12343	7.86955	8.25602	8.6525	8.49649	8.45426	0.0422306	0.928242	0	Conserved hypothetical protein MPN_591	M
MPN295	7.74885	7.51872	7.253	7.152	8.26675	7.76175	6.9255	6.8561	7.63378	7.2025	8.01425	6.8908	7.41814	7.45252	-0.0343832	0.928261	0	Conserved hypothetical protein MPN_295	K
MPN516	6.64416	7.73471	7.8226	7.8852	6.50954	7.19358	8.2368	7.9657	7.18944	7.8539	6.85156	8.10125	7.52167	7.47641	0.0452632	0.929278	rpoB	DNA-directed RNA polymerase subunit beta (RNAP subunit beta) (EC 2.7.7.6) (Transcriptase subunit beta) (RNA polymerase subunit beta)	K
ncMPN295	3.97224	5.79816	4.4037	4.4396	4.07449	5.54232	4.4845	4.325	4.8852	4.42165	4.8084	4.40475	4.65343	4.60658	0.0468479	0.92996	ncRNA	ncRNA	ncRNA
ncMPN292	1.95378	2.4655	2.4313	2.5375	2.09892	3.23073	1.8924	2.0474	2.20964	2.4844	2.66483	1.9699	2.34702	2.31736	0.0296572	0.932357	ncRNA	ncRNA	ncRNA
MPN610	1.73943	2.4575	1.6064	1.5356	1.7559	2.50696	1.7796	1.4055	2.09846	1.571	2.13143	1.59255	1.83473	1.86199	-0.027256	0.933591	pstA	Phosphate transport system permease protein pstA homolog	P
MPN048a	4.31793	5.36545	4.1102	3.9655	4.21873	4.89536	4.3449	4.1782	4.84169	4.03785	4.55704	4.26155	4.43977	4.4093	0.0304723	0.934882	New ORF	New ORF	S
ncMPN242	16.2258	18.4337	16.193	16.157	16.2643	16.3739	16.017	18.634	17.3297	16.175	16.3191	17.3255	16.7524	16.8223	-0.0699228	0.9354	ncRNA	ncRNA	ncRNA
MPN494	4.55279	4.42565	4.3147	4.4496	4.3345	3.90808	4.7788	4.7935	4.48922	4.38215	4.12129	4.78615	4.43569	4.45372	-0.0180324	0.936287	ulaC	Ascorbate-specific phosphotransferase enzyme IIA component (EC 2.7.1.-) (PTS system ascorbate-specific EIIA component)	G
MPN237	3.59512	4.30655	3.2446	3.4422	3.73948	4.71337	3.1313	2.8473	3.95084	3.3434	4.22642	2.9893	3.64712	3.60786	0.0392559	0.936578	gatA	Glutamyl-tRNA(Gln) amidotransferase subunit A (Glu-ADT subunit A) (EC 6.3.5.-)	J
MPN422	4.17576	4.2701	3.8306	3.9723	4.97009	4.28321	3.5347	3.341	4.22293	3.90145	4.62665	3.43785	4.06219	4.03225	0.0299398	0.94066	mnmA	tRNA-specific 2-thiouridylase mnmA (EC 2.8.1.-)	J
ncMPN024	4.17682	4.48771	4.2056	4.1767	4.34977	4.54266	4.0815	4.029	4.33227	4.19115	4.44621	4.05525	4.26171	4.25073	0.0109762	0.940842	ncRNA	ncRNA	ncRNA
MPN623	3.41032	4.46738	4.069	4.0855	3.4068	4.39358	3.9512	4.1898	3.93885	4.07725	3.90019	4.0705	4.00805	3.98535	0.0227049	0.943231	deaD	Probable ATP-dependent RNA helicase (EC 3.6.1.-)	K
MPN617	5.67803	6.02057	6.2203	5.8271	5.4907	5.84486	6.2994	6.1748	5.8493	6.0237	5.66778	6.2371	5.9365	5.95244	-0.01594	0.943627	rplM	50S ribosomal protein L13	J
ncMPN113	4.17945	3.5167	3.033	3.305	3.46753	3.89261	3.4929	3.2628	3.84808	3.169	3.68007	3.37785	3.50854	3.52896	-0.0204223	0.943781	ncRNA	ncRNA	ncRNA
MPN581	6.3302	6.4093	4.6272	4.596	6.27601	6.04644	4.7994	4.6495	6.36975	4.6116	6.16123	4.72445	5.49067	5.44284	0.0478366	0.944413	0	Conserved hypothetical protein MPN_581	O
ncMPN333	2.40418	3.92944	2.5943	2.2295	2.60868	3.65269	2.4898	2.5427	3.16681	2.4119	3.13068	2.51625	2.78935	2.82347	-0.0341133	0.945243	ncRNA	ncRNA	ncRNA
MPN261	4.4561	6.15203	4.797	4.823	4.47427	5.74337	5.0267	4.8547	5.30406	4.81	5.10882	4.9407	5.05703	5.02476	0.0322718	0.946262	topA	DNA topoisomerase 1 (EC 5.99.1.2) (DNA topoisomerase I) (Omega-protein) (Relaxing enzyme) (Untwisting enzyme) (Swivelase)	L
ncMPN334	2.69117	4.44228	2.6984	3.2094	3.04399	4.18348	2.9804	2.9752	3.56673	2.9539	3.61373	2.9778	3.26031	3.29577	-0.0354536	0.946595	ncRNA	ncRNA	ncRNA
ncMPN100	5.36329	5.08181	4.7167	4.8802	4.75548	4.87574	5.2554	5.1065	5.22255	4.79845	4.81561	5.18095	5.0105	4.99828	0.0122238	0.947784	ncRNA	ncRNA	ncRNA
MPN341	2.68208	3.45291	2.8364	2.7892	2.30603	3.30564	3.1127	2.9627	3.0675	2.8128	2.80583	3.0377	2.94015	2.92177	0.0183817	0.949437	0	Probable DNA helicase I homolog (EC 3.6.1.-)	L
MPN279a	3.97194	5.47744	4.5454	4.217	3.6679	5.33419	4.6791	4.4064	4.72469	4.3812	4.50104	4.54275	4.55294	4.5219	0.0310484	0.950234	lepA	GTP-binding protein lepA	J
MPN474a	5.21359	4.65201	4.64	4.7206	5.0844	4.5715	4.7451	4.8702	4.9328	4.6803	4.82795	4.80765	4.80655	4.8178	-0.0112525	0.950616	New ORF	New ORF	S
MPN210	6.4543	7.30702	6.0565	6.2876	6.62992	6.95917	6.3494	6.0821	6.88066	6.17205	6.79455	6.21575	6.52635	6.50515	0.0212058	0.951047	secA	Protein translocase subunit secA	U
MPN196	4.17458	5.38483	4.6886	4.6929	4.46543	5.28941	4.6862	4.5779	4.7797	4.69075	4.87742	4.63205	4.73523	4.75474	-0.0195085	0.951711	hisT	tRNA pseudouridine synthase A, TruA (EC 5.4.99.12) (tRNA-uridine isomerase I) (tRNA pseudouridylate synthase I)	J
MPN678	5.5615	6.23657	5.3888	5.5581	5.73489	5.86959	5.5651	5.5241	5.89903	5.47345	5.80224	5.5446	5.68624	5.67342	0.0128226	0.951933	gltX	Glutamyl-tRNA synthetase (EC 6.1.1.17) (Glutamate--tRNA ligase) (GluRS)	J
MPN251	3.62789	4.47175	3.8294	4.0298	3.93823	4.6963	3.7579	3.6405	4.04982	3.9296	4.31727	3.6992	3.98971	4.00823	-0.0185227	0.952483	cfxE	Probable ribulose-phosphate 3-epimerase (EC 5.1.3.1) (Pentose-5-phosphate 3-epimerase) (PPE) (R5P3E)	G
ncMPN223	4.21847	3.95859	3.5313	3.5008	3.89479	3.62191	3.9604	3.7788	4.08853	3.51605	3.75835	3.8696	3.80229	3.81397	-0.0116854	0.952676	ncRNA	ncRNA	ncRNA
MPN294	4.5568	4.97964	5.1093	4.9423	5.03356	5.57067	4.4502	4.4618	4.76822	5.0258	5.30212	4.456	4.89701	4.87906	0.0179509	0.953131	pfpI	SImilar to intracellular protease ThiJ/PfpI;	O
MPN285	1.64692	1.93616	1.8409	1.6301	1.98359	2.71135	1.0003	1.2643	1.79154	1.7355	2.34747	1.1323	1.76352	1.73989	0.0236327	0.953879	prrB	Putative type-1 restriction enzyme specificity protein MPN_285 (S.mpnORFGP) (Type I restriction enzyme specificity protein MPN_285) (S protein)	V
ncMPN061	5.42036	6.26076	6.0782	6.2304	5.49483	5.86255	6.2872	6.4144	5.84056	6.1543	5.67869	6.3508	5.99743	6.01475	-0.0173173	0.953895	ncRNA	ncRNA	ncRNA
MPN047	4.87076	5.57421	4.3643	4.4094	4.61342	4.98496	4.8611	4.6893	5.22248	4.38685	4.79919	4.7752	4.80467	4.7872	0.0174702	0.95441	PncB	Nicotinate phosphoribosyl transferase (EC 2.4.2.12)	H
ncMPN361	6.52161	6.77362	4.8397	4.8215	6.48258	6.30318	5.032	4.9819	6.64761	4.8306	6.39288	5.00695	5.73911	5.69991	0.0391915	0.954768	ncRNA	ncRNA	ncRNA
MPN358	2.48611	3.20438	2.9791	2.9119	2.50256	3.5901	2.7372	2.6847	2.84525	2.9455	3.04633	2.71095	2.89537	2.87864	0.0167316	0.95511	0	Uncharacterized protein MPN_358	A
MPN585	1.47428	1.48888	1.3979	1.3088	1.26647	1.39952	1.6087	1.4127	1.48158	1.35335	1.33299	1.5107	1.41747	1.42185	-0.00438125	0.958989	0	Conserved hypothetical lipoprotein MPN_585	M
MPN592	6.67897	7.18445	6.5289	6.4127	7.01775	6.99714	6.4192	6.3192	6.93171	6.4708	7.00745	6.3692	6.70125	6.68832	0.0129304	0.960678	0	Conserved hypothetical lipoprotein MPN_592	O
MPN241	3.4729	4.41849	3.2237	3.3276	3.65948	4.20786	3.4175	3.0852	3.9457	3.27565	3.93367	3.25135	3.61067	3.59251	0.0181632	0.961612	WhiA	Transcription factor with WhiA C-terminal domain	R
ncMPN293	5.24486	5.93646	5.0136	5.1714	5.09598	5.89531	5.2616	5.0579	5.59066	5.0925	5.49565	5.15975	5.34158	5.3277	0.0138826	0.962306	ncRNA	ncRNA	ncRNA
ncMPN401	5.02277	4.8867	3.978	3.5914	4.53694	4.14329	4.3663	4.3631	4.95473	3.7847	4.34012	4.3647	4.36972	4.35241	0.0173096	0.962923	ncRNA	ncRNA	ncRNA
ncMPN331	2.18306	1.62838	2.1322	1.8651	3.23931	2.67681	1.0023	1.0022	1.90572	1.99865	2.95806	1.00225	1.95219	1.98015	-0.0279681	0.963749	ncRNA	ncRNA	ncRNA
ncMPN283	5.46695	6.13173	4.8769	5.0831	5.56092	5.89297	5.2133	4.8261	5.79934	4.98	5.72694	5.0197	5.38967	5.37332	0.0163475	0.965127	ncRNA	ncRNA	ncRNA
MPN620	3.27431	3.8753	3.399	3.4919	3.36143	4.04753	3.3987	3.1916	3.57481	3.44545	3.70448	3.29515	3.51013	3.49982	0.0103145	0.965446	0	Conserved hypothetical protein MPN_620	S
ncMPN236	1.48072	2.05673	1.1469	1.3762	0.958082	1.29223	2.1227	1.7441	1.76872	1.26155	1.12515	1.9334	1.51514	1.52928	-0.0141397	0.966208	ncRNA	ncRNA	ncRNA
MPN293	2.82977	2.79039	3.0315	2.6462	2.99001	3.35634	2.6241	2.2846	2.81008	2.83885	3.17317	2.45435	2.82446	2.81376	0.0107023	0.966504	lsp	Lipoprotein signal peptidase (EC 3.4.23.36) (Prolipoprotein signal peptidase) (Signal peptidase II) (SPase II)	U
ncMPN389	1.98054	1.98801	2.2491	2.0067	2.10073	2.21245	2.2146	1.7195	1.98427	2.1279	2.15659	1.96705	2.05609	2.06182	-0.00573357	0.967205	ncRNA	ncRNA	ncRNA
MPN256	5.19051	5.81804	4.9467	5.085	5.06562	5.76287	5.2323	5.023	5.50428	5.01585	5.41425	5.12765	5.26006	5.27095	-0.0108841	0.967584	0	Conserved hypothetical protein MPN_256	R
MPN342	2.77739	3.65284	3.983	3.4933	2.21023	3.84458	3.9427	3.992	3.21512	3.73815	3.02741	3.96735	3.47663	3.49738	-0.0207451	0.968235	hsdM	Putative type I restriction enzyme HsdM (EC 2.1.1.72)	V
ncMPN044	5.17885	6.07239	5.59	5.3871	5.14077	5.97069	5.5211	5.5534	5.62562	5.48855	5.55573	5.53725	5.55708	5.54649	0.0105968	0.968272	ncRNA	ncRNA	ncRNA
MPN323	4.02488	6.22825	5.0225	5.0437	3.48962	5.10101	5.9611	5.65	5.12657	5.0331	4.29532	5.80555	5.07983	5.05043	0.029399	0.968353	nrdI	Protein nrdI	F
MPN448	6.25814	6.32237	5.9157	5.9365	6.55277	6.31817	5.8465	5.6774	6.29025	5.9261	6.43547	5.76195	6.10818	6.09871	0.00946691	0.968392	fbp	Major ferric iron-binding protein	H
MPN561	5.27976	5.06263	4.809	4.9833	4.90173	4.99459	5.1766	5.0437	5.1712	4.89615	4.94816	5.11015	5.03367	5.02915	0.00451973	0.96945	udk	Uridine kinase (EC 2.7.1.48) (Uridine monophosphokinase) (Cytidine monophosphokinase)	F
MPN666	6.71464	6.83005	6.0996	5.8806	5.12785	5.44937	7.4861	7.5711	6.77234	5.9901	5.28861	7.5286	6.38122	6.4086	-0.0273839	0.969636	0	Conserved hypothetical protein MPN_666	R
ncMPN423	5.49561	5.73591	4.621	4.7548	5.62244	5.17536	5.0411	4.8182	5.61576	4.6879	5.3989	4.92965	5.15183	5.16428	-0.0124447	0.970419	ncRNA	ncRNA	ncRNA
MPN387	6.53081	7.34702	6.288	6.3625	6.50541	7.05514	6.5122	6.4122	6.93891	6.32525	6.78028	6.4622	6.63208	6.62124	0.0108442	0.970808	0	Conserved hypothetical protein MPN_387	S
ncMPN043	5.05373	6.25349	5.7414	5.6541	5.16249	5.92631	5.7875	5.7833	5.65361	5.69775	5.5444	5.7854	5.67568	5.6649	0.0107793	0.972443	ncRNA	ncRNA	ncRNA
MPN149	5.7434	6.57373	5.6485	5.9027	5.87846	6.29537	5.9489	5.7796	6.15856	5.7756	6.08692	5.86425	5.96708	5.97558	-0.00850211	0.972556	0	Putative mgpC-like protein MPN_149	M
ncMPN373	6.96664	7.1549	6.3941	6.0357	5.28916	5.70632	7.7553	7.903	7.06077	6.2149	5.49774	7.82915	6.63783	6.66344	-0.0256101	0.973017	ncRNA	ncRNA	ncRNA
MPN008	4.0518	4.40013	3.8098	4.0839	4.49882	4.31764	3.7288	3.8315	4.22597	3.94685	4.40823	3.78015	4.08641	4.09419	-0.00778182	0.973195	thdF	tRNA modification GTPase mnmE (EC 3.6.-.-)	J
MPN095	4.48114	5.16342	4.3376	4.3993	4.55463	4.88371	4.6213	4.3517	4.82228	4.36845	4.71917	4.4865	4.59537	4.60283	-0.00746783	0.974121	0	Uncharacterized amino acid permease	E
ncMPN032	2.59505	1.5925	2.2184	1.8564	2.59734	1.81699	2.0007	1.8091	2.09378	2.0374	2.20716	1.9049	2.06559	2.05603	0.00955677	0.974478	ncRNA	ncRNA	ncRNA
MPN126	3.47953	4.06324	3.1016	2.7989	3.08836	3.67045	3.4426	3.2813	3.77139	2.95025	3.3794	3.36195	3.36082	3.37068	-0.00985926	0.974769	ysnB	Putative metallophosphoesterase YsnB (EC 3.1.4.-)	R
ncMPN362	4.42872	4.14245	4.0473	3.884	4.68244	4.23098	3.8408	3.7159	4.28558	3.96565	4.45671	3.77835	4.12562	4.11753	0.0080874	0.974846	ncRNA	ncRNA	ncRNA
MPN388	6.57032	7.45148	6.4518	6.4617	6.50825	7.3046	6.6041	6.4789	7.0109	6.45675	6.90643	6.5415	6.73383	6.72396	0.00986396	0.975651	0	Conserved hypothetical protein MPN_388	S
MPN391	6.02777	6.71057	5.8738	5.9755	6.28169	6.36424	6.0249	5.9438	6.36917	5.92465	6.32296	5.98435	6.14691	6.15366	-0.00674733	0.976037	pdhC	Dihydrolipoyllysine-residue acetyltransferase component of pyruvate dehydrogenase complex (EC 2.3.1.12) (E2) (Dihydrolipoamide acetyltransferase component of pyruvate dehydrogenase complex)	C
ncMPN352	4.17868	3.91892	4.915	4.6855	4.19903	4.07387	4.809	4.6521	4.0488	4.80025	4.13645	4.73055	4.42453	4.4335	-0.00897378	0.976183	ncRNA	ncRNA	ncRNA
MPN472	3.61826	3.77016	3.7368	3.9242	3.97932	3.90899	3.7263	3.4187	3.69421	3.8305	3.94415	3.5725	3.76236	3.75833	0.0040302	0.977986	degV	DegV family protein	I
MPN556	3.59966	4.03791	3.1692	3.0753	3.55584	4.31858	3.0611	2.9041	3.81879	3.12225	3.93721	2.9826	3.47052	3.45991	0.0106125	0.979029	argS	Arginyl-tRNA synthetase (EC 6.1.1.19) (Arginine--tRNA ligase) (ArgRS)	J
MPN616	5.41683	5.96841	5.9439	5.7024	5.25679	5.86219	5.9912	5.9446	5.69262	5.82315	5.55949	5.9679	5.75789	5.7637	-0.00580929	0.979222	rpsI	30S ribosomal protein S9	J
ncMPN368	3.9977	4.82008	4.2028	4.1688	3.73987	4.39334	4.574	4.5089	4.40889	4.1858	4.06661	4.54145	4.29735	4.30403	-0.00668276	0.980547	ncRNA	ncRNA	ncRNA
MPN498	4.47691	4.87571	4.167	4.2335	3.87056	4.3498	4.7863	4.7689	4.67631	4.20025	4.11018	4.7776	4.43828	4.44389	-0.0056092	0.984044	araD	Probable L-ribulose-5-phosphate 4-epimerase ulaF (EC 5.1.3.4) (Phosphoribulose isomerase) (L-ascorbate utilization protein F)	G
MPN482	5.60214	5.78594	4.7056	4.9346	5.70488	5.23861	5.1535	4.9056	5.69404	4.8201	5.47175	5.02955	5.25707	5.25065	0.00642251	0.984064	0	Uncharacterized protein MPN_482	A
MPN576	4.08798	5.30048	4.5803	4.4971	3.62891	5.03369	4.9402	4.8974	4.69423	4.5387	4.3313	4.9188	4.61647	4.62505	-0.00858423	0.984277	glyA	Serine hydroxymethyltransferase (Serine methylase) (SHMT) (EC 2.1.2.1)	E
MPN671	6.82315	7.55049	7.5714	7.7755	7.36752	7.32628	7.5207	7.4901	7.18682	7.67345	7.3469	7.5054	7.43013	7.42615	0.00398514	0.985734	ftsH	Cell division protease ftsH homolog (EC 3.4.24.-)	O
MPN633	5.50637	5.49113	4.6008	4.4995	4.53793	4.80873	5.5332	5.1941	5.49875	4.55015	4.67333	5.36365	5.02445	5.01849	0.00595975	0.986992	0	Conserved hypothetical protein MPN_633	O
MPN652	0.397052	0.586945	1.0831	0.78694	0.406309	0.657268	0.98445	0.81712	0.491999	0.93502	0.531789	0.900785	0.713509	0.716287	-0.0027774	0.988895	mtlD	Mannitol-1-phosphate 5-dehydrogenase (EC 1.1.1.17)	G
MPN322	3.97299	6.22581	5.0857	5.0254	3.45077	4.97649	6.0878	5.8384	5.0994	5.05555	4.21363	5.9631	5.07748	5.08837	-0.0108902	0.988924	nrdF	Ribonucleoside-diphosphate reductase subunit beta (EC 1.17.4.1) (Ribonucleotide reductase small subunit)	F
MPN677	4.17984	5.06914	4.3219	4.4445	4.3743	5.03021	4.239	4.3601	4.62449	4.3832	4.70226	4.29955	4.50384	4.5009	0.00294035	0.991522	ywfO	DGT (deoxyguanosinetriphosphate triphosphohydrolase) (EC 3.1.5.1). Putative Transcription factor?.	R
ncMPN123	7.04599	7.78765	6.5851	6.7509	6.73861	6.96951	7.3561	7.093	7.41682	6.668	6.85406	7.22455	7.04241	7.0393	0.00310541	0.991957	ncRNA	ncRNA	ncRNA
MPN259	3.69195	6.06254	3.7426	3.8087	3.59739	5.31118	4.343	4.0259	4.87725	3.77565	4.45429	4.18445	4.32645	4.31937	0.00707883	0.99208	rbsC1	Sugar (ribose/galactose) ABC transporter permease subunit, but probably C-terminal	G
MPN395	3.63222	5.45049	4.484	4.5147	3.97962	5.62629	4.2342	4.2626	4.54135	4.49935	4.80295	4.2484	4.52035	4.52568	-0.00532559	0.992249	apt	Adenine phosphoribosyltransferase (APRT) (EC 2.4.2.7)	F
ncMPN107	4.47962	3.08272	3.2509	3.4258	3.93914	3.14296	3.6599	3.5101	3.78117	3.33835	3.54105	3.585	3.55976	3.56302	-0.00326545	0.99297	ncRNA	ncRNA	ncRNA
MPN211	5.57963	6.23545	5.0484	5.2813	5.74799	6.07306	5.311	5.0217	5.90754	5.16485	5.91052	5.16635	5.53619	5.53844	-0.0022429	0.995048	uvrB	UvrABC system protein B (Protein uvrB) (Excinuclease ABC subunit B)	L
MPN359	5.49276	5.19989	4.7485	4.8	5.48985	5.81545	4.5822	4.3624	5.34632	4.77425	5.65265	4.4723	5.06029	5.06247	-0.00218653	0.995728	0	Conserved hypothetical protein MPN_359	A
MPN336	2.83025	3.525	2.5871	2.6257	3.46257	3.73605	2.2038	2.1558	3.17762	2.6064	3.59931	2.1798	2.89201	2.88955	0.00245766	0.995975	nadD	Nicotinate-nucleotide adenylyltransferase (EC 2.7.7.18), phosphopantetheine adenylyltransferase (EC 2.7.7.3) and choline-phosphate cytidylyltransferase (EC 2.7.7.15)	H
ncMPN314	3.53751	3.8024	3.234	3.3657	3.39235	3.98613	3.4254	3.1313	3.66996	3.29985	3.68924	3.27835	3.4849	3.4838	0.00110772	0.996106	ncRNA	ncRNA	ncRNA
MPN558	1.79814	2.75528	2.2876	2.253	1.70349	2.71324	2.4242	2.2573	2.27671	2.2703	2.20836	2.34075	2.27351	2.27456	-0.00105199	0.99721	gidB	Ribosomal RNA small subunit methyltransferase G (EC 2.1.1.-) (16S rRNA 7-methylguanosine methyltransferase) (16S rRNA m7G methyltransferase) (Glucose-inhibited division protein B)	D
MPNr02	17.5755	20.1908	17.596	17.577	17.5082	17.567	17.475	20.394	18.8831	17.5865	17.5376	18.9345	18.2348	18.236	-0.00122422	0.999035	rRNA	rRNA	rRNA
ncMPN105	3.40295	3.35879	2.9475	2.97	2.84444	3.36851	3.1606	3.3055	3.38087	2.95875	3.10647	3.23305	3.16981	3.16976	4.84233e-05	0.999781	ncRNA	ncRNA	ncRNA
MPN653	1.15915	1.4424	1.6912	1.3264	0.831498	1.11319	1.7932	1.8813	1.30077	1.5088	0.972346	1.83725	1.40479	1.4048	-1.13753e-05	0.999969	mtlF	Mannitol-specific phosphotransferase enzyme IIA component (EC 2.7.1.-) (PTS system mannitol-specific EIIA component) (EIIA-Mtl) (EIII-Mtl)	G
MPN141	0	0	0	0	0	0	0	0	0	0	0	0	No in TypeII	No in Type I	#VALUE!	#DIV/0!	mgpA	Adhesin P1 (Cytadhesin P1) (Attachment protein)	M
MPN142	0	0	0	0	0	0	0	0	0	0	0	0	No in TypeII	No in Type I	#VALUE!	#DIV/0!	0	Mgp-operon protein 3 (Mgp3) (ORF-3 protein)	M
MPN413	0	0	0	0	0	0	0	0	0	0	0	0	No in TypeII	No in Type I	#VALUE!	#DIV/0!	0	Uncharacterized protein MPN_413	S
MPN485	0	0	0	0	0	0	0	0	0	0	0	0	No in TypeII	No in Type I	#VALUE!	#DIV/0!	0	Uncharacterized protein MPN_485	S
MPN486	0	0	0	0	0	0	0	0	0	0	0	0	No in TypeII	No in Type I	#VALUE!	#DIV/0!	0	Uncharacterized protein MPN_486	S
MPN489	0	0	0	0	0	0	0	0	0	0	0	0	No in TypeII	No in Type I	#VALUE!	#DIV/0!	0	Uncharacterized lipoprotein MPN_489	M
MPN503	0	0	0	0	0	0	0	0	0	0	0	0	No in TypeII	No in Type I	#VALUE!	#DIV/0!	0	Putative mgpC-like protein MPN_503	M
