# Supplementary material for: Comparative “-omics” in Mycoplasma pneumoniae Clinical Isolates Reveals Key Virulence Factors
Source: PLoS One. 2015 Sep 3;10(9):e0137354. doi: 10.1371/journal.pone.0137354 (PMC4559472; doi:10.1371/journal.pone.0137354)
Supplement: S12 Table — In A) to E) are shown the averages of areas obtained for each protein in the first experiment comprising two biological replicates and two technical replicates for each one of the studied strains (four samples for each strain). From G) to K) averages of areas obtained in a second replicate comprising two samples per each strain. M) to O) show the averaged values for each gene in all the strains of type 2 and type 1, respectively, in experiment 1. From Q) to S) averaged values for type 2 and type 1 in experiment 2, respectively. (XLSX) [file pone.0137354.s013.xlsx]

## Sheet: TableS12
Experiment 1						Experiment 2						Experiment 1				Experiment 2				Legend (quatitative values of MS)
ORF	2882	6009	5954	5817		ORF	2882	6009	5954	5817		ORF	Average type 2	Average type 1		ORF	Average type 2	Average type 1		The averages of experiment 1 are derived from 4 MS measurements (2 biological and 2 technical replicates). The values correspond to the area of the three best peptides of each protein.
id00029	622873	562757	378726	64370.7		id01319	6.06038e+06	0	0	0		id00029	592815	221549		id01319	6.06038e+06	0		The averages of experiment 2 are derived from 2 MS measurements (1 biological and 2 technical replicates). The values correspond to the area of the three best peptides of each protein.
id00294	0	2.20899e+07	0	0		id01644	0	5.79957e+06	6.1394e+06	8.61795e+06		id00294	2.20899e+07	0		id01644	5.79957e+06	7.37868e+06		Average in Type II strains correspond to the average of the areas for proteins in the 2882 and 6009 strains. Type I strains are (5954 and 5817).
id01093	0	0	0	187686		id03147	3.65202e+07	5.43543e+07	2.90992e+07	3.56295e+07		id01093	0	187686		id03147	4.54372e+07	3.23644e+07		Nule values are not considered in the calculation of the averages
id01332	218351	6.9703e+06	1.67262e+07	1.38975e+08		id05046	0	0	0	0		id01332	3.59433e+06	7.78507e+07		id05046	0	0
id01644	1.2026e+06	3.4731e+06	1.04535e+06	12541.7		id06331	1.1915e+06	3.68919e+06	0	0		id01644	2.33785e+06	528944		id06331	2.44034e+06	0
id01710	0	525393	0	0		id06964	0	0	0	0		id01710	525393	0		id06964	0	0
id02326	571548	0	0	379316		id08535	0	2.76276e+06	0	2.44401e+06		id02326	571548	379316		id08535	2.76276e+06	2.44401e+06
id02377	0	0	6.38748e+06	1.48566e+08		id09379	0	4.58708e+06	0	0		id02377	0	7.74768e+07		id09379	4.58708e+06	0
id02495	0	6.00254e+06	8.67621e+06	413522		id09998	0	2.95721e+06	0	0		id02495	6.00254e+06	4.54487e+06		id09998	2.95721e+06	0
id02760	3.66689e+07	7.44784e+07	1.67236e+08	5.95198e+07		id10549	6.54402e+06	0	0	0		id02760	5.55737e+07	1.13378e+08		id10549	6.54402e+06	0
id03185	7.45722e+06	0	0	0		id11613	6.58862e+06	4.27176e+06	0	3.1854e+06		id03185	7.45722e+06	0		id11613	5.43019e+06	3.1854e+06
id04590	601806	2.92011e+07	0	1.28352e+08		id11977	3.15428e+07	3.27267e+07	4.12624e+07	1.93899e+07		id04590	1.49015e+07	1.28352e+08		id11977	3.21347e+07	3.03261e+07
id04650	0	0	8759000	0		id12135	203153	0	0	0		id04650	0	8759000		id12135	203153	0
id05582	0	0	437953	0		id12279	1.15483e+06	0	0	0		id05582	0	437953		id12279	1.15483e+06	0
id05632	0	0	1.75041e+08	0		MPN001	4.89454e+07	5.22196e+07	5.17451e+07	6.25296e+07		id05632	0	1.75041e+08		MPN001	5.05825e+07	5.71373e+07
id06105	0	0	6.56638e+06	0		MPN002	1.54162e+06	0	2370000	2.82206e+06		id06105	0	6.56638e+06		MPN002	1.54162e+06	2.59603e+06
id06331	1.10488e+06	822185	628136	491864		MPN003	1.65597e+07	1.97255e+07	3.36075e+07	1.75217e+07		id06331	963531	560000		MPN003	1.81426e+07	2.55646e+07
id06471	140362	0	0	0		MPN004	7.21298e+06	1.01507e+07	2.23743e+07	1.29151e+07		id06471	140362	0		MPN004	8.68183e+06	1.76447e+07
id10956	0	0	0	237.691		MPN005	5.47319e+06	6.93331e+06	6.97991e+06	6.62822e+06		id10956	0	237.691		MPN005	6.20325e+06	6.80407e+06
id11311	0	67171.3	0	0		MPN006	1.20854e+07	8.12925e+06	9.10904e+06	7.88143e+06		id11311	67171.3	0		MPN006	1.01073e+07	8.49524e+06
id11613	3.35607e+06	223700	0	1.94426e+06		MPN007	0	2.24167e+06	3.35078e+06	2.05703e+06		id11613	1.78988e+06	1.94426e+06		MPN007	2.24167e+06	2.70391e+06
id11977	1.59581e+06	5.82049e+06	4.49577e+06	294592		MPN008	4.69898e+06	4.12266e+06	3.84562e+06	2.38224e+06		id11977	3.70815e+06	2.39518e+06		MPN008	4.41082e+06	3.11393e+06
id12135	1.99355e+06	1.51149e+06	3.82061e+06	3.29136e+06		MPN009	7.51309e+06	0	0	0		id12135	1.75252e+06	3.55599e+06		MPN009	7.51309e+06	0
id12279	3.9257e+06	1.06814e+06	4.80523e+06	1.48115e+06		MPN011	0	1.52595e+06	0	0		id12279	2.49692e+06	3.14319e+06		MPN011	1.52595e+06	0
MPN001	7.88799e+06	8.89214e+06	1.24372e+07	8.35617e+06		MPN013	0	0	0	0		MPN001	8.39007e+06	1.03967e+07		MPN013	0	0
MPN002	583925	794861	694902	1.4438e+06		MPN015	2.04241e+07	2.6252e+07	2.28256e+07	1.78928e+07		MPN002	689393	1.06935e+06		MPN015	2.33381e+07	2.03592e+07
MPN003	3.98651e+06	4.17091e+06	1.67177e+06	8.21753e+06		MPN016	9.16884e+06	0	5.8801e+06	3.66181e+06		MPN003	4.07871e+06	4.94465e+06		MPN016	9.16884e+06	4.77096e+06
MPN004	7.78818e+06	6.58586e+06	4.02229e+06	4.88837e+06		MPN017	0	3.69807e+06	0	5.04519e+06		MPN004	7.18702e+06	4.45533e+06		MPN017	3.69807e+06	5.04519e+06
MPN005	2.83854e+06	3.59967e+06	1.8142e+06	5.62915e+06		MPN018	0	3.80555e+06	6.77601e+06	1.02055e+07		MPN005	3.21911e+06	3.72168e+06		MPN018	3.80555e+06	8.49074e+06
MPN006	1.23785e+06	0	688145	280860		MPN019	3.41245e+06	6.44324e+06	6.72841e+06	1.1762e+07		MPN006	1.23785e+06	484503		MPN019	4.92784e+06	9.24519e+06
MPN008	91962.9	0	365966	0		MPN020	5.17881e+06	1.19389e+07	9.68263e+06	1.35138e+07		MPN008	91962.9	365966		MPN020	8.55886e+06	1.15982e+07
MPN015	932124	7.73697e+06	5.04867e+06	3.65106e+06		MPN021	1.30729e+07	2.41289e+07	2.21921e+07	2.05288e+07		MPN015	4.33455e+06	4.34987e+06		MPN021	1.86009e+07	2.13605e+07
MPN016	1.08167e+06	0	1.56253e+06	1.50995e+06		MPN022	4.89234e+06	2.8392e+06	3.89628e+06	3.47999e+06		MPN016	1.08167e+06	1.53624e+06		MPN022	3.86577e+06	3.68813e+06
MPN017	0	0	98845.8	0		MPN023	1.21376e+07	1.01942e+07	5.19797e+06	3.52619e+06		MPN017	0	98845.8		MPN023	1.11659e+07	4.36208e+06
MPN018	111177	0	0	0		MPN024	5.9514e+07	5.36654e+07	4.15557e+07	2.84751e+07		MPN018	111177	0		MPN024	5.65897e+07	3.50154e+07
MPN019	1.21822e+06	121548	661423	54021.9		MPN025	1.19785e+08	7.18009e+07	8.80123e+07	9.53336e+07		MPN019	669883	357722		MPN025	9.57928e+07	9.16729e+07
MPN020	1.55972e+06	2.10276e+06	2.09296e+06	2.31102e+06		MPN026	6.99028e+06	4.26917e+06	6.57679e+06	4.8399e+06		MPN020	1.83124e+06	2.20199e+06		MPN026	5.62973e+06	5.70834e+06
MPN021	3.10154e+06	4.03738e+06	2.50876e+06	4.46724e+06		MPN029	5.72171e+07	4.18104e+07	4.53023e+07	4.92669e+07		MPN021	3.56946e+06	3.488e+06		MPN029	4.95138e+07	4.72846e+07
MPN022	2.78354e+06	0	1.38482e+06	3.29965e+06		MPN030	0	0	0	0		MPN022	2.78354e+06	2.34224e+06		MPN030	0	0
MPN023	0	0	36852	0		MPN031	3.97774e+06	3.34791e+06	3.93076e+06	1.52404e+06		MPN023	0	36852		MPN031	3.66282e+06	2.7274e+06
MPN024	1.32877e+06	7.19049e+06	3.47955e+06	5.82094e+06		MPN033	4.7021e+06	6.16133e+06	5.17127e+06	6.70507e+06		MPN024	4.25963e+06	4.65024e+06		MPN033	5.43172e+06	5.93817e+06
MPN025	4.96008e+07	2.89997e+07	2.61907e+07	3.36213e+07		MPN034	1.51698e+07	1.35619e+07	2.09462e+07	1.35337e+07		MPN025	3.93002e+07	2.9906e+07		MPN034	1.43658e+07	1.724e+07
MPN026	545204	1.22297e+06	379319	84066.8		MPN036	1.41146e+06	2.64477e+06	7.73891e+06	756166		MPN026	884086	231693		MPN036	2.02811e+06	4.24754e+06
MPN028	0	0	254381	50123.4		MPN037a	0	4.18028e+06	0	0		MPN028	0	152252		MPN037a	4.18028e+06	0
MPN029	9.72422e+06	4.586e+06	1.09512e+07	1.11259e+07		MPN043	0	0	0	0		MPN029	7.15511e+06	1.10385e+07		MPN043	0	0
MPN031	0	0	0	285880		MPN044	0	9.59818e+06	4.2939e+06	7.33878e+06		MPN031	0	285880		MPN044	9.59818e+06	5.81634e+06
MPN033	2.25392e+06	0	138609	0		MPN045	1.12116e+07	8.69859e+06	9.1525e+06	9.50651e+06		MPN033	2.25392e+06	138609		MPN045	9.95512e+06	9.32951e+06
MPN034	1.11973e+06	2.0533e+06	3.49266e+06	2.63754e+06		MPN046	1.2159e+07	9.90722e+06	6.36819e+06	6.18511e+06		MPN034	1.58651e+06	3.0651e+06		MPN046	1.10331e+07	6.27665e+06
MPN036	377766	5.07617e+06	196280	807736		MPN047	9.70818e+06	4.06146e+06	0	2.03386e+06		MPN036	2.72697e+06	502008		MPN047	6.88482e+06	2.03386e+06
MPN044	199319	4.76303e+06	1.7676e+06	1.13371e+06		MPN050	0	1.01096e+07	8.96686e+06	8.2569e+06		MPN044	2.48117e+06	1.45066e+06		MPN050	1.01096e+07	8.61188e+06
MPN045	689255	0	1.02231e+06	744584		MPN051	2.66641e+07	2.49639e+07	4.2479e+07	6.09165e+07		MPN045	689255	883445		MPN051	2.5814e+07	5.16977e+07
MPN046	1.72363e+06	2.27064e+06	1.31876e+06	2.98484e+06		MPN052	4.92676e+07	6.80536e+07	2.98086e+07	4.88097e+07		MPN046	1.99714e+06	2.1518e+06		MPN052	5.86606e+07	3.93092e+07
MPN047	0	0	0	0		MPN053	2.07488e+08	1.15979e+08	1.31704e+08	9.79306e+07		MPN047	0	0		MPN053	1.61734e+08	1.14817e+08
MPN050	27130.8	4.4723e+06	2.01054e+06	239336		MPN055	1.7771e+07	1.92219e+07	1.52611e+07	2.01005e+07		MPN050	2.24972e+06	1.12494e+06		MPN055	1.84965e+07	1.76808e+07
MPN051	5.82054e+06	4.99306e+06	7.27653e+06	1.09355e+07		MPN058	1.11279e+07	5.61436e+06	7.62196e+06	5.52452e+06		MPN051	5.4068e+06	9.10601e+06		MPN058	8.37114e+06	6.57324e+06
MPN052	1.66362e+07	1.0758e+07	9.70494e+06	1.36463e+07		MPN059	2.65985e+07	5.49229e+06	1.61157e+07	1.30889e+07		MPN052	1.36971e+07	1.16756e+07		MPN059	1.60454e+07	1.46023e+07
MPN053	7.24155e+07	5.02156e+07	3.85365e+07	2.46792e+07		MPN060	1.27941e+07	8.02443e+06	1.29803e+07	1.09979e+07		MPN053	6.13156e+07	3.16079e+07		MPN060	1.04093e+07	1.19891e+07
MPN055	762361	3.1287e+06	1.35272e+06	1.5701e+06		MPN060a	2.09128e+07	2.14006e+07	1.56249e+07	1.74992e+07		MPN055	1.94553e+06	1.46141e+06		MPN060a	2.11567e+07	1.6562e+07
MPN058	234746	469197	580058	65745.2		MPN061	2.05744e+07	2.4306e+07	2.56838e+07	4.35763e+07		MPN058	351971	322901		MPN061	2.24402e+07	3.46301e+07
MPN059	0	0	475838	0		MPN062	4.4165e+07	2.30881e+07	5.50792e+07	3.96021e+07		MPN059	0	475838		MPN062	3.36266e+07	4.73406e+07
MPN060	40694.8	333066	157373	2.12987e+06		MPN063	3.31385e+07	2.06484e+07	1.71832e+07	1.9837e+07		MPN060	186881	1.14362e+06		MPN063	2.68934e+07	1.85101e+07
MPN060a	7.64034e+06	1.08549e+06	3.5351e+06	8.01453e+06		MPN064	1.74564e+07	1.75786e+07	1.35967e+07	7.76376e+06		MPN060a	4.36292e+06	5.77482e+06		MPN064	1.75175e+07	1.06802e+07
MPN061	2.74846e+06	2.07953e+06	2.26497e+06	2.78123e+06		MPN065	2.78661e+06	0	3890000	2.18144e+06		MPN061	2.414e+06	2.5231e+06		MPN065	2.78661e+06	3.03572e+06
MPN062	1.55731e+07	4.05064e+06	1.23508e+07	1.08593e+07		MPN066	2.31715e+07	1.55642e+07	1.5571e+07	1.77635e+07		MPN062	9.81187e+06	1.16051e+07		MPN066	1.93678e+07	1.66672e+07
MPN063	1.16851e+07	5.24897e+06	5.3512e+06	6.1411e+06		MPN067	1.03367e+08	6.70733e+07	5.95407e+07	6.13921e+07		MPN063	8.46706e+06	5.74615e+06		MPN067	8.52202e+07	6.04664e+07
MPN064	3.32543e+06	6.29289e+06	3.45342e+06	8.48429e+06		MPN071	0	0	0	0		MPN064	4.80916e+06	5.96885e+06		MPN071	0	0
MPN065	2.81227e+06	521026	829773	637827		MPN073	1.13204e+07	1.31012e+07	3.61754e+07	2.40038e+07		MPN065	1.66665e+06	733800		MPN073	1.22108e+07	3.00896e+07
MPN066	1.31982e+06	2.97577e+06	2.3522e+06	2.72072e+06		MPN075	0	0	0	0		MPN066	2.14779e+06	2.53646e+06		MPN075	0	0
MPN067	1.80217e+07	8.75546e+06	1.05585e+07	8.26058e+06		MPN076	2.82287e+07	3.97613e+07	1.40506e+07	2.71441e+07		MPN067	1.33886e+07	9.40953e+06		MPN076	3.3995e+07	2.05974e+07
MPN068	0	120936	0	1.05498e+06		MPN077	0	0	0	0		MPN068	120936	1.05498e+06		MPN077	0	0
MPN069	0	0	0	0		MPN078	6.30326e+06	3.79556e+06	6.0431e+06	3.58848e+06		MPN069	0	0		MPN078	5.04941e+06	4.81579e+06
MPN070	0	231357	52897.5	0		MPN079	0	0	0	0		MPN070	231357	52897.5		MPN079	0	0
MPN071	0	0	0	1.193e+06		MPN080	0	0	0	0		MPN071	0	1.193e+06		MPN080	0	0
MPN073	2.09108e+06	4.83693e+06	1.53523e+06	2.76611e+06		MPN081	0	2.27389e+06	3.66345e+06	5.11008e+06		MPN073	3.46401e+06	2.15067e+06		MPN081	2.27389e+06	4.38676e+06
MPN076	1.73465e+06	4.94993e+06	9.41734e+06	3.43641e+06		MPN082	5.39246e+07	6.38917e+07	9.61182e+07	8.87925e+07		MPN076	3.34229e+06	6.42688e+06		MPN082	5.89082e+07	9.24554e+07
MPN077	1.79086e+06	130838	2.68869e+06	641461		MPN083	0	0	0	0		MPN077	960847	1.66508e+06		MPN083	0	0
MPN078	1.47088e+06	926712	526544	1.94295e+06		MPN085	0	4.23196e+06	0	4.65235e+06		MPN078	1.19879e+06	1.23475e+06		MPN085	4.23196e+06	4.65235e+06
MPN079	172293	0	1.6238e+06	47686.5		MPN090	6.04064e+06	0	1.60542e+07	5.29451e+06		MPN079	172293	835743		MPN090	6.04064e+06	1.06744e+07
MPN080	0	0	0	771349		MPN092	0	1.22372e+06	0	0		MPN080	0	771349		MPN092	1.22372e+06	0
MPN081	0	0	0	1.06942e+06		MPN105	0	0	0	2.13366e+06		MPN081	0	1.06942e+06		MPN105	0	2.13366e+06
MPN082	7.23835e+06	8.61387e+06	7.48475e+06	9.58874e+06		MPN106	6.90982e+06	4.37406e+06	7.08074e+06	9.32576e+06		MPN082	7.92611e+06	8.53675e+06		MPN106	5.64194e+06	8.20325e+06
MPN083	0	0	0	162230		MPN109	0	0	9.60171e+06	2.05063e+07		MPN083	0	162230		MPN109	0	1.5054e+07
MPN084	16343.4	0	0	14882		MPN115	1.1769e+07	7.87745e+06	5.38851e+06	7.24783e+06		MPN084	16343.4	14882		MPN115	9.82325e+06	6.31817e+06
MPN090	3.47176e+06	0	3.10036e+06	6.00084e+06		MPN116	5.67403e+06	4.81981e+06	2260000	0		MPN090	3.47176e+06	4.5506e+06		MPN116	5.24692e+06	2260000
MPN093	0	1.65611e+06	0	0		MPN117	9.27935e+06	5.03268e+06	2.9625e+06	2.19801e+06		MPN093	1.65611e+06	0		MPN117	7.15601e+06	2.58025e+06
MPN104a	0	0	1.95229e+07	0		MPN118	0	0	0	0		MPN104a	0	1.95229e+07		MPN118	0	0
MPN105	4.26163e+06	2.02365e+06	1.39793e+06	0		MPN119	1.56213e+07	1.45309e+07	3.6159e+07	2.35366e+07		MPN105	3.14264e+06	1.39793e+06		MPN119	1.50761e+07	2.98478e+07
MPN106	1.57222e+06	1.17678e+06	1.33315e+06	974241		MPN120	4.52475e+07	6.01836e+07	5.70029e+07	4.16296e+07		MPN106	1.3745e+06	1.1537e+06		MPN120	5.27156e+07	4.93163e+07
MPN115	2.72609e+06	3.62934e+06	607831	0		MPN121	8.93054e+06	9.95588e+06	1.34318e+07	1.39722e+07		MPN115	3.17771e+06	607831		MPN121	9.44321e+06	1.3702e+07
MPN116	0	4175.24	0	485589		MPN122	0	0	0	0		MPN116	4175.24	485589		MPN122	0	0
MPN117	6.03141e+06	1.47134e+06	3.35675e+06	3.6553e+06		MPN123	0	0	0	1.38417e+06		MPN117	3.75137e+06	3.50603e+06		MPN123	0	1.38417e+06
MPN119	2.81741e+06	3.29088e+06	2.7447e+06	2.40306e+06		MPN124	2.892e+06	3.69697e+06	3.95361e+06	3.97022e+06		MPN119	3.05414e+06	2.57388e+06		MPN124	3.29449e+06	3.96192e+06
MPN120	1.39288e+07	5.85112e+06	3.32096e+06	1.65285e+07		MPN126	9.24849e+06	0	1.10531e+07	1.00609e+07		MPN120	9.88995e+06	9.92474e+06		MPN126	9.24849e+06	1.0557e+07
MPN121	9.67565e+06	1.02704e+07	850984	1.1298e+07		MPN134	2.88314e+07	1.87752e+07	1.80953e+07	3.26909e+07		MPN121	9.97301e+06	6.0745e+06		MPN134	2.38033e+07	2.53931e+07
MPN122	0	0	181327	0		MPN135	0	0	0	2.42738e+06		MPN122	0	181327		MPN135	0	2.42738e+06
MPN123	69673.4	0	445535	429099		MPN136	0	0	0	833065		MPN123	69673.4	437317		MPN136	0	833065
MPN124	169386	1.92826e+06	600678	924107		MPN139	0	2.77346e+06	0	0		MPN124	1.04882e+06	762393		MPN139	2.77346e+06	0
MPN125	0	0	0	0		MPN140	1.90204e+07	3.10772e+07	1.96414e+07	2.49518e+07		MPN125	0	0		MPN140	2.50488e+07	2.22966e+07
MPN126	0	0	183793	294724		MPN141	1.32486e+08	1.30481e+08	1.42515e+08	1.3678e+08		MPN126	0	239259		MPN141	1.31484e+08	1.39647e+08
MPN133	0	0	16243.8	0		MPN142	5.92097e+07	5.24282e+07	9.3049e+07	6.32108e+07		MPN133	0	16243.8		MPN142	5.5819e+07	7.81299e+07
MPN134	5.74116e+06	3.47214e+06	5.98119e+06	7.25291e+06		MPN152	4.11615e+06	0	0	5.02654e+06		MPN134	4.60665e+06	6.61705e+06		MPN152	4.11615e+06	5.02654e+06
MPN136	302553	0	0	1.62498e+06		MPN153	4.52414e+07	6.71737e+07	6.05903e+07	6.59576e+07		MPN136	302553	1.62498e+06		MPN153	5.62076e+07	6.3274e+07
MPN140	3.11098e+06	2.90477e+06	6.32966e+06	3.48759e+06		MPN154	1.18211e+08	9.41951e+07	4.37266e+07	5.99487e+07		MPN140	3.00788e+06	4.90863e+06		MPN154	1.06203e+08	5.18377e+07
MPN141	2.15907e+07	1.60465e+07	2.61436e+07	1.77043e+07		MPN155	3.2001e+07	2.95327e+07	2.8087e+07	1.93506e+07		MPN141	1.88186e+07	2.19239e+07		MPN155	3.07669e+07	2.37188e+07
MPN142	1.746e+07	1.37122e+07	1.39103e+07	1.71505e+07		MPN156	1.23379e+07	1.05396e+07	0	6.0237e+06		MPN142	1.55861e+07	1.55304e+07		MPN156	1.14387e+07	6.0237e+06
MPN152	1.77612e+06	0	1.1373e+06	921966		MPN157	7.87348e+06	7.39899e+06	6.14128e+06	7.72257e+06		MPN152	1.77612e+06	1.02963e+06		MPN157	7.63624e+06	6.93192e+06
MPN153	8.3011e+06	5.47083e+06	4.45911e+06	3.47371e+06		MPN159	1.25847e+07	1.14269e+06	0	0		MPN153	6.88597e+06	3.96641e+06		MPN159	6.86369e+06	0
MPN154	7.92017e+06	8.62435e+06	7.17196e+06	7.20784e+06		MPN161	1.23396e+07	1.81115e+07	1.13119e+07	1.58658e+07		MPN154	8.27226e+06	7.1899e+06		MPN161	1.52255e+07	1.35888e+07
MPN155	3.87109e+06	2.01741e+06	3.08929e+06	3.31172e+06		MPN162	0	5.89528e+06	3.50353e+06	5.37141e+06		MPN155	2.94425e+06	3.2005e+06		MPN162	5.89528e+06	4.43747e+06
MPN155a	0	0	1.53103e+06	0		MPN164	3.15084e+07	1.25704e+07	1.59107e+07	1.38897e+07		MPN155a	0	1.53103e+06		MPN164	2.20394e+07	1.49002e+07
MPN157	1.28255e+06	2.02677e+06	1.24304e+06	867409		MPN165	2.47544e+07	1.41311e+07	1.9552e+07	1.51409e+07		MPN157	1.65466e+06	1.05522e+06		MPN165	1.94427e+07	1.73464e+07
MPN158	113559	0	0	460527		MPN166	2.97939e+07	2.02698e+07	1.36734e+07	7.25391e+06		MPN158	113559	460527		MPN166	2.50318e+07	1.04637e+07
MPN159	1.61648e+06	1.68179e+06	964886	1.11844e+06		MPN167	1.06398e+07	6.08908e+06	4.58073e+06	2.87279e+06		MPN159	1.64914e+06	1.04167e+06		MPN167	8.36446e+06	3.72676e+06
MPN161	2.38752e+06	1.19692e+06	1.05157e+06	2.11118e+06		MPN168	1.11884e+07	7.82009e+06	4.86094e+06	2.45773e+06		MPN161	1.79222e+06	1.58138e+06		MPN168	9.50426e+06	3.65933e+06
MPN162	437110	2.93755e+06	1.55709e+06	794667		MPN169	1.42291e+07	8.39587e+06	5.1989e+06	4.18416e+06		MPN162	1.68733e+06	1.17588e+06		MPN169	1.13125e+07	4.69153e+06
MPN163	0	1.31365e+06	2.2522e+06	3.28188e+06		MPN170	2.93413e+07	1.68226e+07	0	0		MPN163	1.31365e+06	2.76704e+06		MPN170	2.3082e+07	0
MPN164	6.80027e+06	4.34299e+06	5.04123e+06	4.77339e+06		MPN171	2.23252e+07	6.22028e+06	6.67883e+06	0		MPN164	5.57163e+06	4.90731e+06		MPN171	1.42727e+07	6.67883e+06
MPN165	2.90591e+06	1.81709e+06	6.13299e+06	9.76739e+06		MPN173	1.46522e+06	2.73273e+06	0	0		MPN165	2.3615e+06	7.95019e+06		MPN173	2.09897e+06	0
MPN166	1.43401e+07	2.87431e+06	9.00793e+06	5.12106e+06		MPN174	9.62512e+06	5.99853e+06	5.78774e+06	8.51489e+06		MPN166	8.6072e+06	7.06449e+06		MPN174	7.81182e+06	7.15131e+06
MPN167	3.70717e+06	1.60857e+06	1.74701e+06	6.73678e+06		MPN176	1.76145e+07	1.81094e+07	0	6.51118e+06		MPN167	2.65787e+06	4.24189e+06		MPN176	1.78619e+07	6.51118e+06
MPN168	5.46775e+06	5.70141e+06	4.22149e+06	379113		MPN177	2.57306e+07	1.48526e+07	2.0158e+07	9.2887e+06		MPN168	5.58458e+06	2.3003e+06		MPN177	2.02916e+07	1.47233e+07
MPN169	7.83012e+06	110387	5.19668e+06	7.02839e+06		MPN178	0	0	0	0		MPN169	3.97025e+06	6.11253e+06		MPN178	0	0
MPN170	225287	1.3747e+06	883281	747280		MPN179	3.22543e+07	2.0515e+07	2.07523e+07	0		MPN170	799994	815281		MPN179	2.63846e+07	2.07523e+07
MPN171	9.63194e+06	7.68539e+06	7.71508e+06	6.91305e+06		MPN180	2.00205e+07	2.16535e+07	1.14117e+07	9.89465e+06		MPN171	8.65866e+06	7.31406e+06		MPN180	2.0837e+07	1.06532e+07
MPN172	0	2.46567e+06	556573	0		MPN181	1.95583e+07	1.20141e+07	8.11404e+06	8.06592e+06		MPN172	2.46567e+06	556573		MPN181	1.57862e+07	8.08998e+06
MPN173	193790	4.0119e+06	4.28461e+06	4.32644e+06		MPN182	1.37467e+07	4.7594e+06	0	0		MPN173	2.10285e+06	4.30552e+06		MPN182	9.25304e+06	0
MPN174	6.20815e+06	4.06531e+06	5.7326e+06	1.19121e+07		MPN183	4.01414e+06	5.97597e+06	0	0		MPN174	5.13673e+06	8.82233e+06		MPN183	4.99505e+06	0
MPN175	4.47913e+06	2.38392e+06	3.06693e+06	6.48155e+06		MPN184	5.19179e+06	0	0	0		MPN175	3.43152e+06	4.77424e+06		MPN184	5.19179e+06	0
MPN176	9.69125e+06	1.12652e+06	3.81059e+06	2.72514e+06		MPN185	7.3789e+06	4.71172e+06	8.08096e+06	5.901e+06		MPN176	5.40888e+06	3.26786e+06		MPN185	6.04531e+06	6.99098e+06
MPN177	5.44253e+06	1.29252e+06	2.86172e+06	4.13614e+06		MPN187	2.80683e+07	2.701e+07	2.06116e+07	1.27512e+07		MPN177	3.36752e+06	3.49893e+06		MPN187	2.75391e+07	1.66814e+07
MPN178	891414	0	5.43635e+06	9.12377e+06		MPN189	2.59784e+07	1.12885e+07	0	4.17814e+06		MPN178	891414	7.28006e+06		MPN189	1.86334e+07	4.17814e+06
MPN179	561454	325104	5.3483e+06	941539		MPN190	1.19082e+07	6.22507e+06	6.34556e+06	0		MPN179	443279	3.14492e+06		MPN190	9.06664e+06	6.34556e+06
MPN180	3.84282e+06	2.97857e+06	5.30334e+06	2.16237e+06		MPN191	1.75023e+08	1.67566e+08	1.31579e+08	1.30967e+08		MPN180	3.4107e+06	3.73285e+06		MPN191	1.71295e+08	1.31273e+08
MPN181	6.36425e+06	2.30225e+06	4.31191e+06	2.54183e+06		MPN192	1.17757e+07	0	0	0		MPN181	4.33325e+06	3.42687e+06		MPN192	1.17757e+07	0
MPN182	1.48045e+06	2.31851e+06	4.23386e+06	2.433e+06		MPN193	3.46642e+06	4.13363e+06	5.87688e+06	3.86722e+06		MPN182	1.89948e+06	3.33343e+06		MPN193	3.80003e+06	4.87205e+06
MPN183	1.43491e+06	1.44e+06	470272	1.29315e+06		MPN194	4.83827e+06	4.9995e+06	5.29969e+06	5.41198e+06		MPN183	1.43746e+06	881712		MPN194	4.91888e+06	5.35584e+06
MPN184	1.27358e+06	0	1.74507e+06	632533		MPN195	1.69118e+06	1.64414e+06	0	2.39666e+06		MPN184	1.27358e+06	1.1888e+06		MPN195	1.66766e+06	2.39666e+06
MPN185	3.15335e+06	2.2331e+06	2.00854e+06	5.06529e+06		MPN197	2.95749e+07	3.08891e+07	3.15466e+07	2.20945e+07		MPN185	2.69323e+06	3.53692e+06		MPN197	3.0232e+07	2.68206e+07
MPN186	217411	0	1.36415e+06	202530		MPN199	5.83989e+06	1.78678e+06	0	0		MPN186	217411	783342		MPN199	3.81334e+06	0
MPN187	0	0	1.31748e+06	0		MPN199a	0	0	0	0		MPN187	0	1.31748e+06		MPN199a	0	0
MPN189	2.66812e+06	0	4.96534e+06	4.16498e+06		MPN200	0	4.36978e+06	0	8.26753e+06		MPN189	2.66812e+06	4.56516e+06		MPN200	4.36978e+06	8.26753e+06
MPN190	8.22101e+06	2.04978e+06	6.17242e+06	4.38851e+06		MPN207	1.5856e+08	1.48176e+08	1.42782e+08	2.68572e+08		MPN190	5.1354e+06	5.28047e+06		MPN207	1.53368e+08	2.05677e+08
MPN191	1.30159e+07	1.5178e+07	1.67467e+07	2.26048e+07		MPN207a	0	0	0	0		MPN191	1.40969e+07	1.96757e+07		MPN207a	0	0
MPN192	2.36044e+06	1.0666e+06	1.07125e+06	2.12882e+06		MPN208	1.72863e+07	7.73572e+06	9.53408e+06	3.32075e+06		MPN192	1.71352e+06	1.60004e+06		MPN208	1.2511e+07	6.42742e+06
MPN193	380070	2.27446e+06	3.11735e+06	4.47145e+06		MPN209	3.39539e+06	5.29633e+06	0	0		MPN193	1.32727e+06	3.7944e+06		MPN209	4.34586e+06	0
MPN194	2.59972e+06	751855	3.25813e+06	2.33799e+06		MPN210	5.38559e+07	2.57527e+07	3.16912e+07	2.98023e+07		MPN194	1.67578e+06	2.79806e+06		MPN210	3.98043e+07	3.07467e+07
MPN195	975568	845849	82957.9	3.50041e+06		MPN211	6.58845e+06	4.62839e+06	5.40152e+06	4.99512e+06		MPN195	910709	1.79169e+06		MPN211	5.60842e+06	5.19832e+06
MPN197	6.14212e+06	7.70756e+06	6.19034e+06	4.45485e+06		MPN213	8.88048e+06	0	0	0		MPN197	6.92484e+06	5.3226e+06		MPN213	8.88048e+06	0
MPN199	53632.1	0	53060.8	90162.1		MPN214	0	0	0	2.02321e+06		MPN199	53632.1	71611.5		MPN214	0	2.02321e+06
MPN200	0	1.68405e+06	1.07277e+06	0		MPN215	2.28014e+07	2.27428e+07	2.3499e+07	2.02304e+07		MPN200	1.68405e+06	1.07277e+06		MPN215	2.27721e+07	2.18647e+07
MPN207	7.1355e+07	4.84527e+07	4.50967e+07	3.68514e+07		MPN216	5.30019e+06	8.66548e+06	6600000	1.13719e+07		MPN207	5.99038e+07	4.0974e+07		MPN216	6.98284e+06	8.98596e+06
MPN207a	0	0	0	608331		MPN217	8.64521e+06	1.14378e+07	1.20206e+07	1.35172e+07		MPN207a	0	608331		MPN217	1.00415e+07	1.27689e+07
MPN208	6.12563e+06	5.63338e+06	4.18601e+06	7.38581e+06		MPN218	2.45807e+07	2.30123e+07	2.49501e+07	3.00268e+07		MPN208	5.87951e+06	5.78591e+06		MPN218	2.37965e+07	2.74885e+07
MPN209	202208	201129	20065.6	140036		MPN219	0	1.58483e+06	0	0		MPN209	201669	80050.6		MPN219	1.58483e+06	0
MPN210	6.17771e+06	5.44839e+06	3.90627e+06	4.10655e+06		MPN220	2.39482e+07	1.71217e+07	9.08198e+06	1.48688e+07		MPN210	5.81305e+06	4.00641e+06		MPN220	2.05349e+07	1.19754e+07
MPN211	1.8244e+06	990606	2.60325e+06	1.79607e+06		MPN221	0	1.78198e+06	3.25384e+06	3.30439e+06		MPN211	1.4075e+06	2.19966e+06		MPN221	1.78198e+06	3.27912e+06
MPN213	5.29855e+06	2.05399e+06	8.59336e+06	1.8346e+06		MPN222	4.74763e+06	4.0083e+06	1200000	9.69845e+06		MPN213	3.67627e+06	5.21398e+06		MPN222	4.37796e+06	5.44923e+06
MPN214	0	0	62991.5	5483.35		MPN223	6.11596e+06	5.13406e+06	4.8406e+06	3.55092e+06		MPN214	0	34237.4		MPN223	5.62501e+06	4.19576e+06
MPN215	1.10654e+06	2.98096e+06	687394	1.10899e+06		MPN224	5.73365e+06	3.71093e+06	5.45273e+06	3.42494e+06		MPN215	2.04375e+06	898193		MPN224	4.72229e+06	4.43884e+06
MPN216	2.223e+06	1.77542e+06	1.39197e+06	2.06028e+06		MPN225	0	3.23283e+06	0	0		MPN216	1.99921e+06	1.72612e+06		MPN225	3.23283e+06	0
MPN217	1.42781e+06	2.12537e+06	3.25305e+06	998511		MPN226	7.59026e+07	2.81227e+07	2.52318e+07	1.41264e+07		MPN217	1.77659e+06	2.12578e+06		MPN226	5.20126e+07	1.96791e+07
MPN218	2.57935e+06	3.41458e+06	5.04863e+06	4.25505e+06		MPN227	5.38656e+07	5.66686e+07	2.84931e+07	3.47039e+07		MPN218	2.99697e+06	4.65184e+06		MPN227	5.52671e+07	3.15985e+07
MPN219	939891	1.99489e+06	1.27933e+06	1.7488e+06		MPN228	1.78759e+07	9.88767e+06	1.194e+07	9.5727e+06		MPN219	1.46739e+06	1.51406e+06		MPN228	1.38818e+07	1.07564e+07
MPN220	4.81357e+06	5.24494e+06	5.26914e+06	6.89108e+06		MPN229	0	4.14424e+06	0	3.81842e+06		MPN220	5.02925e+06	6.08011e+06		MPN229	4.14424e+06	3.81842e+06
MPN221	1.16885e+06	100144	607335	462451		MPN230	2.13132e+07	1.08026e+07	1.1082e+07	4.73897e+06		MPN221	634500	534893		MPN230	1.60579e+07	7.91051e+06
MPN222	0	151572	1.18836e+06	186276		MPN232	9.76672e+06	7.223e+06	7.58763e+06	4.19279e+06		MPN222	151572	687315		MPN232	8.49486e+06	5.89021e+06
MPN223	0	0	1.11818e+06	0		MPN233	1.37011e+07	1.47504e+07	1.06549e+07	1.18077e+07		MPN223	0	1.11818e+06		MPN233	1.42257e+07	1.12313e+07
MPN224	0	0	1.66655e+06	0		MPN234	0	6.04716e+06	0	0		MPN224	0	1.66655e+06		MPN234	6.04716e+06	0
MPN225	6.96281e+06	5.92973e+06	3.99752e+06	4.24335e+06		MPN236	4.02119e+06	1.79401e+06	3.47832e+06	1.585e+06		MPN225	6.44627e+06	4.12043e+06		MPN236	2.9076e+06	2.53166e+06
MPN226	1.36705e+07	7.31481e+06	7.21925e+06	7.90698e+06		MPN237	6.4377e+06	4.57007e+06	7.87775e+06	2.39417e+06		MPN226	1.04926e+07	7.56311e+06		MPN237	5.50389e+06	5.13596e+06
MPN227	9.38339e+06	1.27464e+07	1.3508e+07	1.6464e+07		MPN238	4.9549e+06	4.28646e+06	6.32655e+06	6.59348e+06		MPN227	1.10649e+07	1.4986e+07		MPN238	4.62068e+06	6.46001e+06
MPN228	5.64117e+06	4.00861e+06	4.37454e+06	3.74006e+06		MPN239	6.83967e+06	1.52675e+07	9.83354e+06	1.21146e+07		MPN228	4.82489e+06	4.0573e+06		MPN239	1.10536e+07	1.09741e+07
MPN229	1.34591e+06	4.20728e+06	3.06534e+06	3.53889e+06		MPN240	7.3863e+06	1.40587e+07	1.15802e+07	1.54962e+07		MPN229	2.7766e+06	3.30211e+06		MPN240	1.07225e+07	1.35382e+07
MPN230	328124	0	1.20729e+06	257196		MPN241	0	1.21621e+06	0	0		MPN230	328124	732242		MPN241	1.21621e+06	0
MPN231	1.35172e+06	1.94783e+06	3.81162e+06	5.22164e+06		MPN243	1.22859e+08	1.08311e+08	8.43228e+07	8.25022e+07		MPN231	1.64977e+06	4.51663e+06		MPN243	1.15585e+08	8.34125e+07
MPN232	618072	0	1.46809e+06	1.06695e+06		MPN244	9.48617e+06	4.60582e+06	10600000	7.916e+06		MPN232	618072	1.26752e+06		MPN244	7.04599e+06	9.258e+06
MPN233	921919	1.51375e+06	945439	3.19023e+06		MPN245	1.00754e+07	1.42438e+07	1.95463e+07	2.10713e+07		MPN233	1.21783e+06	2.06783e+06		MPN245	1.21596e+07	2.03088e+07
MPN234	0	2.02923e+06	0	0		MPN246	1.4229e+07	2.25568e+07	3.23017e+07	4.13081e+07		MPN234	2.02923e+06	0		MPN246	1.83929e+07	3.68049e+07
MPN236	0	0	39536	0		MPN247	7.60015e+06	4.33795e+06	6.39148e+06	4.77788e+06		MPN236	0	39536		MPN247	5.96905e+06	5.58468e+06
MPN237	207650	1.30296e+06	2.10423e+06	3.63587e+06		MPN250	2.2163e+07	2.38878e+07	3.1806e+07	3.6218e+07		MPN237	755305	2.87005e+06		MPN250	2.30254e+07	3.4012e+07
MPN238	0	0	501476	746260		MPN251	7.3069e+06	2.61206e+06	5.63979e+06	5.48244e+06		MPN238	0	623868		MPN251	4.95948e+06	5.56111e+06
MPN239	1.66221e+06	953430	1.27678e+06	6.64581e+06		MPN252	1.4341e+07	1.4782e+07	1.35721e+07	8.31128e+06		MPN239	1.30782e+06	3.9613e+06		MPN252	1.45615e+07	1.09417e+07
MPN240	636528	2.39933e+06	289514	227120		MPN254	5.7299e+06	1.25307e+07	1.07175e+07	1.65081e+07		MPN240	1.51793e+06	258317		MPN254	9.13028e+06	1.36128e+07
MPN243	7.33542e+06	8.53832e+06	5.68744e+06	1.5075e+07		MPN255	1.62572e+07	1.70385e+07	1.23386e+07	2.28806e+07		MPN243	7.93687e+06	1.03812e+07		MPN255	1.66478e+07	1.76096e+07
MPN244	0	3.44432e+06	4.30242e+06	1.20465e+06		MPN256	1.22014e+07	1.70419e+07	1.24568e+07	1.73739e+07		MPN244	3.44432e+06	2.75354e+06		MPN256	1.46217e+07	1.49153e+07
MPN245	4.31837e+06	1.67445e+06	1.80491e+06	5.02112e+06		MPN257	7.80273e+06	7.5314e+06	9.03193e+06	6.36671e+06		MPN245	2.99641e+06	3.41301e+06		MPN257	7.66707e+06	7.69932e+06
MPN246	2.30575e+06	3.28839e+06	560365	2.51284e+06		MPN258	2.94268e+07	5.57308e+07	2.11776e+07	3.64742e+07		MPN246	2.79707e+06	1.5366e+06		MPN258	4.25788e+07	2.88259e+07
MPN247	0	0	426301	0		MPN259	5.36721e+06	1.01857e+07	5.22518e+06	9.46273e+06		MPN247	0	426301		MPN259	7.77645e+06	7.34395e+06
MPN248	0	1.42169e+06	66177.3	0		MPN260	4.45518e+07	5.73759e+07	2.92203e+07	6.59674e+07		MPN248	1.42169e+06	66177.3		MPN260	5.09638e+07	4.75938e+07
MPN250	3.42025e+06	3.29028e+06	7.66712e+06	4.04098e+06		MPN261	1.72642e+07	2.27738e+07	3.21554e+07	1.75641e+07		MPN250	3.35526e+06	5.85405e+06		MPN261	2.0019e+07	2.48598e+07
MPN252	1.36429e+06	240355	2.67716e+06	1.28452e+06		MPN262	9.61053e+06	1.05518e+07	1.05104e+07	1.42605e+07		MPN252	802323	1.98084e+06		MPN262	1.00811e+07	1.23855e+07
MPN254	2.07574e+06	3.04601e+06	5.96868e+06	2.26088e+06		MPN263	9.03241e+07	8.985e+07	9.20313e+07	9.14007e+07		MPN254	2.56087e+06	4.11478e+06		MPN263	9.00871e+07	9.1716e+07
MPN255	6.50968e+06	78128.4	2.20399e+06	1.4716e+06		MPN264	0	2.03846e+06	2460000	4.16893e+06		MPN255	3.29391e+06	1.8378e+06		MPN264	2.03846e+06	3.31446e+06
MPN256	3.82573e+06	4.31679e+06	1.53354e+06	280561		MPN265	4.17384e+06	1.75048e+06	4.8356e+06	3.08499e+06		MPN256	4.07126e+06	907050		MPN265	2.96216e+06	3.9603e+06
MPN257	493346	1.13075e+06	984578	589939		MPN266	4.04525e+07	2.19879e+07	2.2602e+07	2.87932e+07		MPN257	812049	787258		MPN266	3.12202e+07	2.56976e+07
MPN258	7.64034e+06	3.86232e+06	5.82465e+06	8.40355e+06		MPN267	2.28949e+07	3.81864e+07	4.61413e+07	6.07518e+07		MPN258	5.75133e+06	7.1141e+06		MPN267	3.05407e+07	5.34466e+07
MPN259	715751	1.22076e+06	1.48819e+06	1.06877e+06		MPN268	0	2.77104e+06	1.68875e+06	1.80378e+06		MPN259	968257	1.27848e+06		MPN268	2.77104e+06	1.74626e+06
MPN260	8.56825e+06	7.80309e+06	6.57608e+06	1.48528e+07		MPN269	0	5.18651e+06	2.62819e+06	4.52212e+06		MPN260	8.18567e+06	1.07144e+07		MPN269	5.18651e+06	3.57515e+06
MPN261	7.98746e+06	6.33085e+06	7.10754e+06	1.92224e+06		MPN272	9.94929e+06	1.88808e+07	2.13822e+07	2.96986e+07		MPN261	7.15916e+06	4.51489e+06		MPN272	1.44151e+07	2.55404e+07
MPN262	0	1.85283e+06	193537	883048		MPN275	4.64981e+07	2.59033e+07	5.83346e+07	4.21553e+07		MPN262	1.85283e+06	538293		MPN275	3.62007e+07	5.0245e+07
MPN263	1.39211e+07	1.60711e+07	2.49187e+07	1.53769e+07		MPN276	1.72167e+07	2.9778e+07	3.24583e+07	2.57439e+07		MPN263	1.49961e+07	2.01478e+07		MPN276	2.34973e+07	2.91011e+07
MPN264	1.08863e+06	854122	1.20251e+06	0		MPN277	9.33046e+06	1.32215e+07	1.43469e+07	1.14514e+07		MPN264	971377	1.20251e+06		MPN277	1.1276e+07	1.28991e+07
MPN265	1.26572e+06	1.30174e+06	1.69084e+06	2.29105e+06		MPN278	0	0	0	0		MPN265	1.28373e+06	1.99094e+06		MPN278	0	0
MPN266	5.09528e+06	3.63819e+06	3.35661e+06	2.64504e+06		MPN279	1.04594e+07	6.84165e+06	6.42699e+06	4.59535e+06		MPN266	4.36674e+06	3.00083e+06		MPN279	8.65051e+06	5.51117e+06
MPN267	8.00611e+06	1.24147e+07	1.27959e+07	1.2775e+07		MPN280	4.61829e+07	3.95535e+07	4.3915e+07	4.3666e+07		MPN267	1.02104e+07	1.27855e+07		MPN280	4.28682e+07	4.37905e+07
MPN268	1.69383e+06	717180	1.13999e+06	876546		MPN284	1.41193e+07	1.66663e+07	1.5859e+07	1.16413e+07		MPN268	1.2055e+06	1.00827e+06		MPN284	1.53928e+07	1.37502e+07
MPN269	0	437987	617839	245494		MPN288	0	6.54865e+06	4.60888e+06	6.68531e+06		MPN269	437987	431667		MPN288	6.54865e+06	5.6471e+06
MPN272	0	0	4.17882e+06	0		MPN291	8.7745e+06	4.32179e+06	1.16392e+07	0		MPN272	0	4.17882e+06		MPN291	6.54815e+06	1.16392e+07
MPN273	1.45467e+06	1.00425e+07	2.89724e+06	1.74641e+07		MPN293	0	725351	0	4.94042e+06		MPN273	5.74858e+06	1.01807e+07		MPN293	725351	4.94042e+06
MPN275	8.27938e+06	1.53882e+07	8.67589e+06	572192		MPN294	2.88371e+07	1.56398e+07	2.47546e+07	3.18177e+07		MPN275	1.18338e+07	4.62404e+06		MPN294	2.22384e+07	2.82861e+07
MPN276	931503	5.33108e+06	1.40243e+06	7.27834e+06		MPN295	4.96639e+07	8.37165e+07	7.26905e+07	8.55754e+07		MPN276	3.13129e+06	4.34039e+06		MPN295	6.66902e+07	7.91329e+07
MPN277	2.67033e+06	2.07154e+06	3.19645e+06	2.29146e+06		MPN297	9.57792e+06	1.70162e+07	2.50973e+07	1.91157e+07		MPN277	2.37094e+06	2.74395e+06		MPN297	1.32971e+07	2.21065e+07
MPN279	0	10701.8	437874	20376.1		MPN299	1.04986e+07	1.78622e+07	2.72465e+07	1.96932e+07		MPN279	10701.8	229125		MPN299	1.41804e+07	2.34699e+07
MPN280	2.96971e+06	3.1746e+06	2.18663e+06	3.19563e+06		MPN300	6.59532e+06	7.23511e+06	5.35154e+06	6.87134e+06		MPN280	3.07215e+06	2.69113e+06		MPN300	6.91521e+06	6.11144e+06
MPN284	2.51283e+06	1.69335e+06	1.59341e+06	1.53838e+06		MPN301	6.26616e+06	8.80942e+06	1.25053e+07	8.03482e+06		MPN284	2.10309e+06	1.5659e+06		MPN301	7.53779e+06	1.02701e+07
MPN288	0	200113	0	0		MPN302	3.64171e+07	3.86866e+07	3.54259e+07	2.92571e+07		MPN288	200113	0		MPN302	3.75518e+07	3.23415e+07
MPN291	1.41174e+06	0	243193	0		MPN303	3.24243e+07	4.04353e+07	4.12474e+07	4.21407e+07		MPN291	1.41174e+06	243193		MPN303	3.64298e+07	4.1694e+07
MPN293	0	431791	160805	2.84207e+06		MPN307	0	0	0	0		MPN293	431791	1.50143e+06		MPN307	0	0
MPN294	3.24899e+06	1.06919e+06	2.45203e+06	1.37716e+07		MPN309	1.34474e+07	1.39299e+07	2.51649e+07	2.29477e+07		MPN294	2.15909e+06	8.11181e+06		MPN309	1.36887e+07	2.40563e+07
MPN295	2.77849e+07	2.93939e+07	2.64343e+07	1.56698e+07		MPN310	5.49114e+07	6.8159e+07	7.1895e+07	6.53072e+07		MPN295	2.85894e+07	2.10521e+07		MPN310	6.15352e+07	6.86011e+07
MPN296	468479	291110	507202	515199		MPN311	2.32905e+07	3.4861e+07	2.62975e+07	3.37791e+07		MPN296	379795	511201		MPN311	2.90757e+07	3.00383e+07
MPN297	1.78718e+06	1.13793e+06	1.02917e+06	185053		MPN312	0	0	7.84544e+06	7.62857e+06		MPN297	1.46256e+06	607111		MPN312	0	7.73701e+06
MPN299	2.74907e+06	7.32718e+06	3.43513e+06	3.56067e+06		MPN314	9.45111e+06	1.07917e+07	2.24693e+07	3.32347e+07		MPN299	5.03813e+06	3.4979e+06		MPN314	1.01214e+07	2.7852e+07
MPN300	0	0	543211	0		MPN315	1.26585e+07	2.95248e+06	3.77461e+07	4.61275e+07		MPN300	0	543211		MPN315	7.80547e+06	4.19368e+07
MPN301	0	2.41803e+06	680019	1.84125e+06		MPN318	0	2.58971e+06	0	2.51606e+06		MPN301	2.41803e+06	1.26063e+06		MPN318	2.58971e+06	2.51606e+06
MPN302	1.28799e+06	6.36795e+06	2.28226e+06	1.05994e+07		MPN319	5.63614e+06	2.8368e+06	3690000	2.21597e+06		MPN302	3.82797e+06	6.44085e+06		MPN319	4.23647e+06	2.95298e+06
MPN303	1.00504e+07	1.60343e+07	1.09801e+07	1.1068e+07		MPN320	1.63156e+07	8.14598e+06	1.45726e+07	8.01024e+06		MPN303	1.30423e+07	1.10241e+07		MPN320	1.22308e+07	1.12914e+07
MPN307	0	0	769598	944287		MPN321	9.78191e+06	3.42589e+06	6.73223e+06	8.64655e+06		MPN307	0	856943		MPN321	6.6039e+06	7.68939e+06
MPN309	2.67363e+06	3.27128e+06	2.54819e+06	2.32163e+06		MPN322	8.49921e+07	4.57817e+07	5.95017e+07	7.45568e+07		MPN309	2.97246e+06	2.43491e+06		MPN322	6.53869e+07	6.70292e+07
MPN310	1.21639e+07	1.91561e+07	1.14073e+07	1.23899e+07		MPN323	1.79957e+07	1.66651e+07	8.2869e+06	6.79369e+06		MPN310	1.566e+07	1.18986e+07		MPN323	1.73304e+07	7.54029e+06
MPN311	5.77058e+06	4.87138e+06	4.75317e+06	3.5965e+06		MPN324	1.71003e+06	2.24768e+07	2.14856e+07	3.0339e+07		MPN311	5.32098e+06	4.17483e+06		MPN324	1.20934e+07	2.59123e+07
MPN312	163247	3.73455e+06	1.72649e+06	3270.29		MPN325	2.08626e+07	1.21699e+07	9.32707e+06	1.04455e+07		MPN312	1.9489e+06	864880		MPN325	1.65162e+07	9.8863e+06
MPN314	1.54389e+07	9.40093e+06	5.10737e+06	2.37407e+07		MPN327	0	0	0	2.53127e+06		MPN314	1.24199e+07	1.44241e+07		MPN327	0	2.53127e+06
MPN315	3.1439e+06	998382	4.03686e+06	1.15187e+07		MPN328	8.30409e+06	3.91454e+06	8.00698e+06	4.27612e+06		MPN315	2.07114e+06	7.77776e+06		MPN328	6.10932e+06	6.14155e+06
MPN318	2.0844e+06	1.47842e+06	174108	1.03659e+06		MPN329	0	2.21471e+06	0	0		MPN318	1.78141e+06	605348		MPN329	2.21471e+06	0
MPN319	83608.1	0	885592	118702		MPN330	0	3.5638e+06	0	0		MPN319	83608.1	502147		MPN330	3.5638e+06	0
MPN320	0	0	829853	1.79679e+06		MPN331	5.37381e+07	3.77531e+07	9.36569e+07	8.92344e+07		MPN320	0	1.31332e+06		MPN331	4.57456e+07	9.14456e+07
MPN321	8.49639e+06	502134	3.3535e+06	6.1547e+06		MPN332	3.07605e+07	1.67965e+07	1.17305e+07	5.73879e+06		MPN321	4.49926e+06	4.7541e+06		MPN332	2.37785e+07	8.73466e+06
MPN322	2.55681e+07	7.79415e+06	1.37824e+07	7.03383e+06		MPN336	1.07162e+07	9.48178e+06	1.66616e+07	1.51806e+07		MPN322	1.66811e+07	1.04081e+07		MPN336	1.0099e+07	1.59211e+07
MPN323	745442	0	1.15982e+06	253467		MPN337	1.26032e+07	4.97208e+06	1.79981e+07	1.37464e+07		MPN323	745442	706645		MPN337	8.78763e+06	1.58723e+07
MPN324	7.42487e+06	1.15774e+07	4.4775e+06	6.17471e+06		MPN338	5.54942e+06	3.94336e+06	1.88327e+07	7.99873e+06		MPN324	9.50112e+06	5.32611e+06		MPN338	4.74639e+06	1.34157e+07
MPN325	1.09222e+07	1.42067e+07	1.86188e+06	1.3332e+07		MPN339	3.81497e+06	2.27808e+06	6.92725e+06	5.30734e+06		MPN325	1.25645e+07	7.59692e+06		MPN339	3.04652e+06	6.1173e+06
MPN327	218943	0	1.53536e+06	2.90174e+06		MPN340	3.96303e+06	3.31037e+06	7.08813e+06	4.36858e+06		MPN327	218943	2.21855e+06		MPN340	3.6367e+06	5.72835e+06
MPN328	125062	2.79983e+06	664896	1.87901e+06		MPN349	1.38951e+07	7.895e+06	1.23987e+07	1.39913e+07		MPN328	1.46244e+06	1.27196e+06		MPN349	1.08951e+07	1.3195e+07
MPN331	1.6628e+07	1.10555e+07	1.47155e+07	1.95609e+07		MPN352	3.85771e+07	3.95489e+07	2.94636e+07	2.36803e+07		MPN331	1.38418e+07	1.71382e+07		MPN352	3.9063e+07	2.6572e+07
MPN332	4.08966e+06	4.37054e+06	5.17754e+06	4.82928e+06		MPN353	0	0	3975000	3.62999e+06		MPN332	4.2301e+06	5.00341e+06		MPN353	0	3.8025e+06
MPN336	0	0	608443	0		MPN354	7.00626e+06	6.36902e+06	8.65054e+06	8.05376e+06		MPN336	0	608443		MPN354	6.68764e+06	8.35215e+06
MPN337	1.2232e+06	132709	14656.8	1.54198e+06		MPN355	0	0	0	0		MPN337	677955	778319		MPN355	0	0
MPN338	1.50534e+06	1.35193e+06	1.22085e+06	1.82871e+06		MPN356	0	7.26519e+06	0	0		MPN338	1.42864e+06	1.52478e+06		MPN356	7.26519e+06	0
MPN340	0	731705	82701.2	544271		MPN357	3.85243e+06	2.71015e+06	3.01416e+06	2.56968e+06		MPN340	731705	313486		MPN357	3.28129e+06	2.79192e+06
MPN344	1.00259e+06	0	26259.1	90592.3		MPN358	4.95094e+06	6.86696e+06	7.0932e+06	8.37964e+06		MPN344	1.00259e+06	58425.7		MPN358	5.90895e+06	7.73642e+06
MPN349	1.57255e+06	1.55923e+06	620165	1.30457e+06		MPN359	0	0	0	2.178e+06		MPN349	1.56589e+06	962368		MPN359	0	2.178e+06
MPN350	0	336008	0	0		MPN360	0	0	0	0		MPN350	336008	0		MPN360	0	0
MPN352	1.7938e+06	1.57081e+06	3.5687e+06	2.03598e+06		MPN361	9.25115e+06	3.96951e+06	0	7.0159e+06		MPN352	1.6823e+06	2.80234e+06		MPN361	6.61033e+06	7.0159e+06
MPN354	148912	155656	818795	2.41706e+06		MPN368	3.64956e+06	6.59215e+06	2.41042e+07	2.14514e+07		MPN354	152284	1.61793e+06		MPN368	5.12086e+06	2.27778e+07
MPN355	1.07239e+06	0	229304	1.26339e+06		MPN372	1.17418e+08	1.46476e+08	1.03279e+08	4.54027e+07		MPN355	1.07239e+06	746348		MPN372	1.31947e+08	7.43409e+07
MPN356	0	0	64508.5	0		MPN376	5.53687e+07	6.07563e+07	7.71953e+07	6.44883e+07		MPN356	0	64508.5		MPN376	5.80625e+07	7.08418e+07
MPN358	133814	2.93475e+06	1.62088e+06	106903		MPN377	2.20716e+08	2.43348e+08	4.27596e+08	3.37865e+08		MPN358	1.53428e+06	863892		MPN377	2.32032e+08	3.82731e+08
MPN359	0	1.08379e+06	0	0		MPN378	0	4.41574e+06	1.04381e+07	1.12999e+07		MPN359	1.08379e+06	0		MPN378	4.41574e+06	1.0869e+07
MPN360	1.82767e+06	0	2.17497e+06	319070		MPN379	1.19449e+07	6.94583e+06	1.24441e+07	1.07277e+07		MPN360	1.82767e+06	1.24702e+06		MPN379	9.44535e+06	1.15859e+07
MPN361	3.08137e+06	246873	755857	1.4955e+06		MPN380	0	0	0	0		MPN361	1.66412e+06	1.12568e+06		MPN380	0	0
MPN368	0	1.1117e+06	0	777803		MPN381	5.12314e+07	4.1499e+07	4.40514e+07	4.99641e+07		MPN368	1.1117e+06	777803		MPN381	4.63652e+07	4.70077e+07
MPN372	1.78539e+07	2.59607e+07	1.34298e+07	1.22219e+07		MPN383	3.75378e+07	3.96442e+07	7.38523e+07	3.75855e+07		MPN372	2.19073e+07	1.28259e+07		MPN383	3.8591e+07	5.57189e+07
MPN376	6.40055e+06	1.06087e+07	5.86482e+06	1.3184e+07		MPN384	2.41444e+07	3.2391e+07	6.02613e+07	2.20428e+07		MPN376	8.50464e+06	9.5244e+06		MPN384	2.82677e+07	4.11521e+07
MPN377	7.81251e+06	2.96031e+07	2.75886e+07	1.33517e+07		MPN385	0	0	2.01919e+06	0		MPN377	1.87078e+07	2.04701e+07		MPN385	0	2.01919e+06
MPN378	751052	11634.2	902629	465104		MPN386	4.21219e+07	3.00007e+07	4.61259e+07	4.04581e+07		MPN378	381343	683867		MPN386	3.60613e+07	4.3292e+07
MPN379	9.68922e+06	3.40288e+06	1.37514e+06	1.95249e+06		MPN387	8.10857e+06	1.45371e+07	9.69643e+06	1.37077e+07		MPN379	6.54605e+06	1.66382e+06		MPN387	1.13228e+07	1.17021e+07
MPN380	0	1.31688e+06	329387	0		MPN388	1.54272e+07	2.00446e+07	7.03845e+06	5.24271e+06		MPN380	1.31688e+06	329387		MPN388	1.77359e+07	6.14058e+06
MPN381	3.61659e+06	2.62464e+06	2.2618e+06	1.02747e+07		MPN389	2.53233e+07	7.13649e+07	3.01177e+07	5.86108e+07		MPN381	3.12061e+06	6.26825e+06		MPN389	4.83441e+07	4.43643e+07
MPN382	0	0	600858	0		MPN390	1.49812e+08	3.50295e+08	1.89265e+08	2.44822e+08		MPN382	0	600858		MPN390	2.50053e+08	2.17043e+08
MPN383	1.33674e+07	1.01515e+07	9.00919e+06	1.1027e+07		MPN391	4.95652e+07	1.38887e+08	1.00058e+08	1.30659e+08		MPN383	1.17594e+07	1.00181e+07		MPN391	9.42259e+07	1.15358e+08
MPN384	4.44218e+06	3.60645e+06	3.01971e+06	1.74391e+06		MPN392	4.36348e+08	3.54775e+08	4.1639e+08	3.94593e+08		MPN384	4.02431e+06	2.38181e+06		MPN392	3.95562e+08	4.05491e+08
MPN385	0	0	3431.98	22067.2		MPN393	7.69322e+08	6.58642e+08	6.22626e+08	7.21293e+08		MPN385	0	12749.6		MPN393	7.13982e+08	6.71959e+08
MPN386	9.27542e+06	4.73476e+06	2.65268e+06	4.10582e+06		MPN394	8.77388e+07	3.23499e+07	8.02499e+07	8.48768e+06		MPN386	7.00509e+06	3.37925e+06		MPN394	6.00444e+07	4.43688e+07
MPN387	5.68747e+06	7.69626e+06	4.92842e+06	3.01789e+06		MPN395	5.70178e+06	9.07593e+06	0	6.71835e+06		MPN387	6.69186e+06	3.97315e+06		MPN395	7.38885e+06	6.71835e+06
MPN388	4.37301e+06	2.19315e+06	284363	859294		MPN396	6.57329e+06	1.31495e+06	3.50686e+06	1.95341e+06		MPN388	3.28308e+06	571828		MPN396	3.94412e+06	2.73014e+06
MPN389	8.94539e+06	1.58672e+07	1.7256e+07	1.62132e+07		MPN397	4.63866e+06	8.58345e+06	7.40185e+06	5.65031e+06		MPN389	1.24063e+07	1.67346e+07		MPN397	6.61105e+06	6.52608e+06
MPN390	1.28662e+07	5.31866e+07	4.44514e+07	2.44113e+07		MPN398	0	0	1.91193e+07	1.67945e+07		MPN390	3.30264e+07	3.44313e+07		MPN398	0	1.79569e+07
MPN391	7.9112e+06	3.35204e+07	2.12438e+07	2.07338e+07		MPN399	0	4.96996e+06	8.97586e+06	1.18185e+07		MPN391	2.07158e+07	2.09888e+07		MPN399	4.96996e+06	1.03972e+07
MPN392	6.33157e+07	3.32208e+07	5.31247e+07	4.84213e+07		MPN400	2.98381e+07	1.15486e+08	1.30146e+08	1.67423e+08		MPN392	4.82682e+07	5.0773e+07		MPN400	7.26622e+07	1.48785e+08
MPN393	1.12821e+08	1.3765e+08	1.44683e+08	1.44068e+08		MPN401	1.10912e+08	1.36221e+08	8.36442e+07	1.20402e+08		MPN393	1.25236e+08	1.44375e+08		MPN401	1.23567e+08	1.02023e+08
MPN394	5.07554e+06	2.88614e+07	8.33734e+06	2.03717e+07		MPN402	2.75065e+06	1.72839e+06	3.16746e+06	0		MPN394	1.69685e+07	1.43545e+07		MPN402	2.23952e+06	3.16746e+06
MPN395	1.47435e+06	1.75674e+06	1.39691e+06	2.25281e+06		MPN408	4.52355e+06	1.70206e+07	6.11587e+06	8.91329e+06		MPN395	1.61554e+06	1.82486e+06		MPN408	1.07721e+07	7.51458e+06
MPN396	750864	291100	1.89533e+06	764700		MPN410	0	0	1.70555e+07	2.56106e+07		MPN396	520982	1.33001e+06		MPN410	0	2.13331e+07
MPN397	649524	1.0154e+06	1.79277e+06	1.06631e+06		MPN415	0	1.25777e+06	0	0		MPN397	832460	1.42954e+06		MPN415	1.25777e+06	0
MPN398	1.4327e+06	2.12769e+06	553600	937646		MPN416	0	0	0	0		MPN398	1.7802e+06	745623		MPN416	0	0
MPN399	0	260348	104546	278709		MPN419	2.79692e+07	3.56919e+07	2.71445e+07	2.40625e+07		MPN399	260348	191627		MPN419	3.18306e+07	2.56035e+07
MPN400	2.46434e+06	2.94082e+07	3.82754e+07	1.13092e+07		MPN420	2.76666e+07	3.14049e+07	2.7591e+07	1.90656e+07		MPN400	1.59363e+07	2.47923e+07		MPN420	2.95357e+07	2.33283e+07
MPN401	2.32768e+07	1.52809e+07	1.7078e+07	1.84028e+07		MPN421	2.36121e+07	1.95327e+07	0	1.87958e+07		MPN401	1.92789e+07	1.77404e+07		MPN421	2.15724e+07	1.87958e+07
MPN402	1.83683e+06	0	702493	607905		MPN422	7.45351e+06	4.34377e+06	7.70891e+06	6.86593e+06		MPN402	1.83683e+06	655199		MPN422	5.89864e+06	7.28742e+06
MPN408	54444.3	1.28919e+06	219646	474277		MPN423	7.88481e+06	8.62769e+06	8930000	8.92537e+06		MPN408	671817	346961		MPN423	8.25625e+06	8.92768e+06
MPN415	0	0	506511	624824		MPN424	4.5215e+06	4.35492e+06	3.15065e+06	0		MPN415	0	565668		MPN424	4.43821e+06	3.15065e+06
MPN416	0	0	379023	0		MPN425	1.45348e+07	1.37254e+07	1.29373e+07	1.18368e+07		MPN416	0	379023		MPN425	1.41301e+07	1.2387e+07
MPN419	1.89827e+06	3.16226e+06	2.51188e+06	3.2265e+06		MPN426	8.32742e+06	1.16576e+07	8.3408e+06	9.03594e+06		MPN419	2.53027e+06	2.86919e+06		MPN426	9.99253e+06	8.68837e+06
MPN420	1.04958e+06	3.0388e+06	1.39078e+06	2.81677e+06		MPN427	1.36974e+07	4.77173e+06	1.23904e+07	5.41029e+06		MPN420	2.04419e+06	2.10377e+06		MPN427	9.23455e+06	8.90034e+06
MPN421	20011.1	6.65854e+06	1.08205e+06	3.67867e+06		MPN428	1.08564e+08	8.62773e+07	1.29456e+08	9.84273e+07		MPN421	3.33928e+06	2.38036e+06		MPN428	9.74206e+07	1.13942e+08
MPN422	1.67631e+06	110557	671974	541474		MPN429	4.06919e+07	8.52294e+07	8.92337e+07	7.60561e+07		MPN422	893432	606724		MPN429	6.29606e+07	8.26449e+07
MPN423	702067	119930	132915	189694		MPN430	3.78771e+08	3.30718e+08	4.86356e+08	5.12621e+08		MPN423	410999	161304		MPN430	3.54745e+08	4.99488e+08
MPN425	1.63848e+06	1.82569e+06	1.4817e+06	2.5859e+06		MPN434	3.77496e+08	3.065e+08	3.24346e+08	3.03712e+08		MPN425	1.73208e+06	2.0338e+06		MPN434	3.41998e+08	3.14029e+08
MPN426	761592	2.26592e+06	2.54607e+06	1.42023e+06		MPN435	2.80459e+06	3.68981e+06	5.00194e+06	4.47464e+06		MPN426	1.51376e+06	1.98315e+06		MPN435	3.2472e+06	4.73829e+06
MPN427	2.74253e+06	280918	530220	132745		MPN436	1.32726e+07	7.53819e+06	7.94987e+06	7.72124e+06		MPN427	1.51172e+06	331483		MPN436	1.04054e+07	7.83555e+06
MPN428	2.72037e+07	1.53437e+07	1.97548e+07	4.87001e+06		MPN444	8.89349e+06	5.82873e+06	6.05417e+06	4.07781e+06		MPN428	2.12737e+07	1.23124e+07		MPN444	7.36111e+06	5.06599e+06
MPN429	2.5753e+07	2.00798e+07	2.0171e+07	2.02918e+07		MPN445	0	0	0	3.89618e+06		MPN429	2.29164e+07	2.02314e+07		MPN445	0	3.89618e+06
MPN430	1.20592e+08	9.28225e+07	9.35745e+07	1.3471e+08		MPN446	6.36836e+07	2.17428e+07	1.35001e+07	1.28874e+07		MPN430	1.06707e+08	1.14142e+08		MPN446	4.27132e+07	1.31937e+07
MPN434	6.95733e+07	8.87551e+07	1.08423e+08	1.1375e+08		MPN447	6.60249e+07	9.65187e+07	1.18572e+08	1.28528e+08		MPN434	7.91642e+07	1.11086e+08		MPN447	8.12718e+07	1.2355e+08
MPN435	0	861590	0	76154.9		MPN449	9.18922e+06	6.07562e+06	3.89062e+06	4.10197e+06		MPN435	861590	76154.9		MPN449	7.63242e+06	3.99629e+06
MPN436	2.24982e+06	2.59575e+06	4.19989e+06	1.03266e+06		MPN452	1.40696e+08	1.91649e+08	2.36357e+08	2.23678e+08		MPN436	2.42278e+06	2.61627e+06		MPN452	1.66173e+08	2.30018e+08
MPN443	0	0	0	134454		MPN453	0	8.61322e+06	14100000	0		MPN443	0	134454		MPN453	8.61322e+06	14100000
MPN444	1.5384e+06	1.9692e+06	2.30711e+06	1.47613e+06		MPN454	1.95152e+07	1.78173e+07	0	2.13393e+06		MPN444	1.7538e+06	1.89162e+06		MPN454	1.86663e+07	2.13393e+06
MPN445	0	0	0	777564		MPN456	3.08128e+07	6.78007e+07	5.14357e+07	6.91218e+07		MPN445	0	777564		MPN456	4.93067e+07	6.02788e+07
MPN446	1.25683e+07	8.42909e+06	7.92697e+06	1.31554e+07		MPN459	0	0	545273	0		MPN446	1.04987e+07	1.05412e+07		MPN459	0	545273
MPN447	2.81815e+07	3.01199e+07	1.90925e+07	1.74385e+07		MPN460	0	3.1081e+06	3080000	5.43169e+06		MPN447	2.91507e+07	1.82655e+07		MPN460	3.1081e+06	4.25584e+06
MPN449	1.33529e+06	2.83535e+06	976427	1.48623e+06		MPN461	4.7575e+06	4.88754e+06	6.54099e+06	5.94961e+06		MPN449	2.08532e+06	1.23133e+06		MPN461	4.82252e+06	6.2453e+06
MPN450	0	0	0	0		MPN462	3.78977e+07	3.34334e+07	0	0		MPN450	0	0		MPN462	3.56655e+07	0
MPN452	3.11012e+07	3.16787e+07	2.21347e+07	4.24818e+07		MPN470	9.59799e+07	3.43089e+07	1.16129e+08	1.2028e+08		MPN452	3.139e+07	3.23083e+07		MPN470	6.51444e+07	1.18205e+08
MPN454	1.57091e+06	5.54485e+06	2.34113e+06	9.56017e+06		MPN472	5.01143e+06	5.03432e+06	8.89756e+06	6.12427e+06		MPN454	3.55788e+06	5.95065e+06		MPN472	5.02287e+06	7.51092e+06
MPN455	1.86143e+06	0	0	2.14443e+06		MPN474	2.70294e+07	5.18872e+07	5.38243e+07	5.34089e+07		MPN455	1.86143e+06	2.14443e+06		MPN474	3.94583e+07	5.36166e+07
MPN456	3.75714e+06	4.6937e+06	4.61893e+06	7.53957e+06		MPN474a	2.44533e+07	2.75381e+07	4.75541e+07	3.72615e+07		MPN456	4.22542e+06	6.07925e+06		MPN474a	2.59957e+07	4.24078e+07
MPN461	382355	0	0	360696		MPN475	8.18433e+06	9.53115e+06	5.84118e+06	5.56608e+06		MPN461	382355	360696		MPN475	8.85774e+06	5.70363e+06
MPN462	1.13624e+07	6.19777e+06	1.71879e+06	2.6468e+06		MPN476	8.57576e+06	2.61268e+06	5.17601e+06	6.95505e+06		MPN462	8.78007e+06	2.18279e+06		MPN476	5.59422e+06	6.06553e+06
MPN470	2.45633e+07	9.46331e+06	2.20458e+07	3.26356e+07		MPN478	1.34942e+07	1.37995e+07	1.09031e+07	1.60816e+07		MPN470	1.70133e+07	2.73407e+07		MPN478	1.36468e+07	1.34924e+07
MPN471	200689	58775.2	731847	1.15643e+06		MPN479	2.2152e+07	2.83361e+07	2.64115e+07	2.60475e+07		MPN471	129732	944137		MPN479	2.5244e+07	2.62295e+07
MPN472	554025	1.13797e+06	1.66617e+06	2.28959e+06		MPN480	8.29231e+06	7.33903e+06	7.35414e+06	6.59897e+06		MPN472	846000	1.97788e+06		MPN480	7.81567e+06	6.97655e+06
MPN474	5.23172e+06	9.95457e+06	8.86878e+06	7.16529e+06		MPN481	4.17991e+06	0	3.26601e+06	5.00383e+06		MPN474	7.59314e+06	8.01703e+06		MPN481	4.17991e+06	4.13492e+06
MPN474a	0	0	5.44524e+06	0		MPN483	3.9558e+06	0	0	2.77417e+06		MPN474a	0	5.44524e+06		MPN483	3.9558e+06	2.77417e+06
MPN475	0	0	343518	0		MPN484	7.92861e+06	1.16374e+07	8.11489e+06	1.2427e+07		MPN475	0	343518		MPN484	9.78301e+06	1.02709e+07
MPN476	1.26893e+06	817096	1.38696e+06	1.7583e+06		MPN487	4.36921e+06	0	4.37418e+06	3.54468e+06		MPN476	1.04301e+06	1.57263e+06		MPN487	4.36921e+06	3.95943e+06
MPN478	7.93302e+06	4.2312e+06	6.2195e+06	2.71335e+06		MPN489	5.40445e+06	0	0	0		MPN478	6.08211e+06	4.46642e+06		MPN489	5.40445e+06	0
MPN479	9.93788e+06	1.07279e+07	1.70422e+06	1.54496e+07		MPN491	5.37546e+06	3.11263e+06	5.43425e+06	4.2324e+06		MPN479	1.03329e+07	8.57692e+06		MPN491	4.24405e+06	4.83332e+06
MPN480	1.73309e+06	1.20139e+06	1.06588e+06	196632		MPN492	0	7.7344e+06	0	0		MPN480	1.46724e+06	631256		MPN492	7.7344e+06	0
MPN481	79369.3	0	1.05369e+06	1.33833e+06		MPN493	6.98135e+06	8.22542e+06	4.01021e+06	6.83107e+06		MPN481	79369.3	1.19601e+06		MPN493	7.60338e+06	5.42064e+06
MPN482	0	52573.3	0	668088		MPN494	1.9538e+06	7.58855e+06	0	0		MPN482	52573.3	668088		MPN494	4.77117e+06	0
MPN483	41786	0	128364	1.04747e+06		MPN495	6.60281e+07	4.34853e+07	38900000	4.49733e+07		MPN483	41786	587917		MPN495	5.47567e+07	4.19367e+07
MPN484	1.39635e+06	221250	1.47534e+06	1.04642e+06		MPN499	0	2.62012e+06	0	0		MPN484	808799	1.26088e+06		MPN499	2.62012e+06	0
MPN487	88709.9	0	0	100847		MPN500	1.645e+08	1.41704e+08	0	0		MPN487	88709.9	100847		MPN500	1.53102e+08	0
MPN488a	0	82313.8	350082	0		MPN503	0	9.24486e+06	0	0		MPN488a	82313.8	350082		MPN503	9.24486e+06	0
MPN489	465086	792445	189530	904561		MPN504	7.01428e+06	9.59493e+06	8.93506e+06	6.12426e+06		MPN489	628766	547045		MPN504	8.30461e+06	7.52966e+06
MPN491	2.72762e+06	2.59715e+06	2.82721e+06	5.50542e+06		MPN508	0	1.20871e+06	0	0		MPN491	2.66238e+06	4.16631e+06		MPN508	1.20871e+06	0
MPN492	0	0	14248.4	2.38432e+06		MPN509	0	1.31305e+07	8.36081e+06	4.18455e+06		MPN492	0	1.19929e+06		MPN509	1.31305e+07	6.27268e+06
MPN493	3.1499e+06	135526	2.80299e+06	2.19372e+06		MPN512	0	3.13852e+06	0	0		MPN493	1.64271e+06	2.49836e+06		MPN512	3.13852e+06	0
MPN494	3.77536e+06	1.74272e+06	4.3912e+06	2.17637e+06		MPN515	8.11003e+07	7.22297e+07	5.68805e+07	6.32341e+07		MPN494	2.75904e+06	3.28378e+06		MPN515	7.6665e+07	6.00573e+07
MPN495	2.64076e+06	1.47644e+06	2.74914e+06	5.37114e+06		MPN516	1.06172e+08	9.3464e+07	7.74855e+07	8.46633e+07		MPN495	2.0586e+06	4.06014e+06		MPN516	9.98179e+07	8.10744e+07
MPN500	4.14414e+07	3.38655e+07	3.2869e+07	3.92822e+07		MPN517	1.77266e+07	9.29974e+06	1.75186e+07	1.49971e+07		MPN500	3.76534e+07	3.60756e+07		MPN517	1.35132e+07	1.62578e+07
MPN503	9.18233e+06	4.07208e+06	647186	1.66448e+07		MPN518	1.33743e+07	2.36404e+07	2.99706e+07	2.23263e+07		MPN503	6.6272e+06	8.64602e+06		MPN518	1.85073e+07	2.61485e+07
MPN509	1.57727e+06	3.64848e+06	303490	905364		MPN519	1.36241e+06	1.97575e+06	2.48862e+06	0		MPN509	2.61287e+06	604427		MPN519	1.66908e+06	2.48862e+06
MPN512	0	2.84334e+06	0	0		MPN520	6.86605e+06	1.16202e+07	8.832e+06	9.77285e+06		MPN512	2.84334e+06	0		MPN520	9.24311e+06	9.30243e+06
MPN515	1.25078e+07	1.27101e+07	1.75554e+07	1.08128e+07		MPN520a	1.14199e+06	1.59109e+06	1.27314e+06	2.16155e+06		MPN515	1.26089e+07	1.41841e+07		MPN520a	1.36654e+06	1.71735e+06
MPN516	1.60009e+07	5.39774e+07	1.77474e+07	1.66814e+07		MPN521	0	0	4.35749e+06	4.75913e+06		MPN516	3.49892e+07	1.72144e+07		MPN521	0	4.55831e+06
MPN517	3.31438e+06	1.28196e+06	1.33139e+06	136946		MPN523	2.22478e+07	1.0152e+07	1.46705e+07	7.95864e+06		MPN517	2.29817e+06	734170		MPN523	1.61999e+07	1.13146e+07
MPN518	4.49267e+06	5.68275e+06	5.01661e+06	9.46659e+06		MPN524	0	0	0	0		MPN518	5.08771e+06	7.2416e+06		MPN524	0	0
MPN520	590271	1.4603e+06	919011	1.1331e+06		MPN526	2.31459e+06	1.76571e+06	0	1.96371e+06		MPN520	1.02528e+06	1.02606e+06		MPN526	2.04015e+06	1.96371e+06
MPN520a	0	0	75559.5	74529.5		MPN528	2.17727e+07	3.37515e+07	3.68185e+07	4.45455e+07		MPN520a	0	75044.5		MPN528	2.77621e+07	4.0682e+07
MPN523	1.95289e+06	2.43138e+06	3.94223e+06	263644		MPN529	0	3.97931e+06	0	0		MPN523	2.19214e+06	2.10294e+06		MPN529	3.97931e+06	0
MPN526	2.55409e+06	0	1.06821e+06	734575		MPN530	8.79429e+07	1.43704e+08	1.20992e+08	1.23013e+08		MPN526	2.55409e+06	901395		MPN530	1.15824e+08	1.22002e+08
MPN528	6.86504e+06	5.74215e+06	1.19018e+07	4.35749e+06		MPN531	7.25246e+07	2.8405e+07	2.76468e+07	5.44487e+07		MPN528	6.3036e+06	8.12967e+06		MPN531	5.04648e+07	4.10478e+07
MPN529	5.28185e+06	8.46874e+06	8.42846e+06	934248		MPN532	5.47354e+06	6.50165e+06	4.03297e+06	3.13676e+06		MPN529	6.87529e+06	4.68135e+06		MPN532	5.9876e+06	3.58487e+06
MPN530	1.72787e+07	2.11335e+07	9.6636e+06	1.80385e+07		MPN533	3.85854e+07	4.07462e+07	4.67502e+07	3.73606e+07		MPN530	1.92061e+07	1.38511e+07		MPN533	3.96658e+07	4.20554e+07
MPN531	1.04685e+07	3.80158e+07	3.02068e+06	8.85831e+06		MPN538	2.7056e+07	1.07917e+07	1.27572e+07	8.06808e+06		MPN531	2.42422e+07	5.9395e+06		MPN538	1.89239e+07	1.04127e+07
MPN532	4.2909e+06	31632.5	25264.3	2.38528e+06		MPN539	4.70786e+07	2.87395e+07	4.40951e+07	2.69831e+07		MPN532	2.16126e+06	1.20527e+06		MPN539	3.7909e+07	3.55391e+07
MPN533	1.66149e+07	8.92205e+06	1.9885e+07	1.88803e+07		MPN541	1.7133e+07	5.78717e+06	5.52326e+06	3.14948e+06		MPN533	1.27685e+07	1.93826e+07		MPN541	1.14601e+07	4.33637e+06
MPN538	1.80162e+06	2.05539e+06	958234	2.83033e+06		MPN542	0	0	0	0		MPN538	1.9285e+06	1.89428e+06		MPN542	0	0
MPN539	2.14154e+06	5.82083e+06	4.89202e+06	5.98446e+06		MPN543	0	1.77438e+06	1790000	0		MPN539	3.98119e+06	5.43824e+06		MPN543	1.77438e+06	1790000
MPN540	582516	1.88005e+06	322309	929836		MPN545	4.86801e+06	2.75576e+06	3.70212e+06	4.16884e+06		MPN540	1.23128e+06	626073		MPN545	3.81189e+06	3.93548e+06
MPN541	1.04308e+07	4.4364e+06	2.62307e+06	6.48297e+06		MPN546	8.84379e+06	3.81038e+06	9.0151e+06	9.66104e+06		MPN541	7.43362e+06	4.55302e+06		MPN546	6.32708e+06	9.33807e+06
MPN542	1.55105e+06	221795	984607	1.77498e+06		MPN547	7.50521e+06	5.3e+06	5.18309e+06	7.59699e+06		MPN542	886421	1.37979e+06		MPN547	6.4026e+06	6.39004e+06
MPN543	730239	145130	0	121140		MPN549	1.84276e+07	7.44947e+06	1.88198e+07	6.27338e+06		MPN543	437684	121140		MPN549	1.29385e+07	1.25466e+07
MPN544	0	0	401545	0		MPN550	2.04457e+06	2.06926e+06	2.73786e+06	0		MPN544	0	401545		MPN550	2.05691e+06	2.73786e+06
MPN545	1.20685e+06	630897	2.0707e+06	1.09489e+06		MPN551	1.26746e+06	0	0	0		MPN545	918876	1.58279e+06		MPN551	1.26746e+06	0
MPN546	1.81976e+06	887072	1.37847e+06	588265		MPN552	8.88383e+06	4.33532e+06	1.04511e+07	9.40165e+06		MPN546	1.35341e+06	983367		MPN552	6.60958e+06	9.92637e+06
MPN547	5.39533e+06	2.99886e+06	5.22263e+06	1.00057e+07		MPN553	1.42935e+07	1.75404e+07	1.57843e+07	1.59182e+07		MPN547	4.1971e+06	7.61416e+06		MPN553	1.5917e+07	1.58513e+07
MPN549	4.1647e+06	342024	1.69931e+06	2.87003e+06		MPN554	0	4.40361e+06	0	0		MPN549	2.25336e+06	2.28467e+06		MPN554	4.40361e+06	0
MPN551	0	0	282499	692948		MPN555	1.35855e+08	1.37871e+08	1.29207e+08	1.28424e+08		MPN551	0	487723		MPN555	1.36863e+08	1.28815e+08
MPN552	0	0	9669.28	0		MPN556	2.35792e+07	4.8495e+07	4.1358e+07	5.0013e+07		MPN552	0	9669.28		MPN556	3.60371e+07	4.56855e+07
MPN553	2.57499e+06	1.59555e+06	1.90321e+06	3.28288e+06		MPN557	0	0	1570000	1.45931e+06		MPN553	2.08527e+06	2.59304e+06		MPN557	0	1.51465e+06
MPN554	999688	1.90013e+06	181226	0		MPN558	1.55511e+07	4.2909e+06	0	1.27538e+07		MPN554	1.44991e+06	181226		MPN558	9.92098e+06	1.27538e+07
MPN555	2.35404e+07	1.9588e+07	1.93037e+07	1.69525e+07		MPN560	1.67975e+07	1.48551e+07	2.56875e+07	2.29464e+07		MPN555	2.15642e+07	1.81281e+07		MPN560	1.58263e+07	2.43169e+07
MPN556	4.99671e+06	6.15243e+06	9.71467e+06	8.48452e+06		MPN562	0	5.07032e+06	0	0		MPN556	5.57457e+06	9.0996e+06		MPN562	5.07032e+06	0
MPN557	10943.7	0	947648	409494		MPN563	1.14071e+07	1.28678e+07	9.09085e+06	5.82558e+06		MPN557	10943.7	678571		MPN563	1.21375e+07	7.45821e+06
MPN558	0	3.10744e+06	1.66785e+06	1.57138e+06		MPN566	1.49746e+07	1.29177e+07	1.65951e+07	1.83539e+07		MPN558	3.10744e+06	1.61962e+06		MPN566	1.39461e+07	1.74745e+07
MPN560	1.90779e+06	2.6428e+06	2.9103e+06	3.5078e+06		MPN567	9.09155e+06	1.49987e+07	1.86099e+07	1.51773e+07		MPN560	2.2753e+06	3.20905e+06		MPN567	1.20451e+07	1.68936e+07
MPN561	0	0	574019	0		MPN568	4.39992e+06	2.50855e+06	4.00736e+06	4.13712e+06		MPN561	0	574019		MPN568	3.45423e+06	4.07224e+06
MPN562	0	0	499101	0		MPN572	2.64695e+08	3.25005e+08	2.93944e+08	2.91538e+08		MPN562	0	499101		MPN572	2.9485e+08	2.92741e+08
MPN563	654978	119472	805642	84044.5		MPN573	2.14647e+08	2.36641e+08	1.8724e+08	2.21352e+08		MPN563	387225	444843		MPN573	2.25644e+08	2.04296e+08
MPN566	1.1478e+06	1.08793e+06	2.91033e+06	3.69086e+06		MPN574	1.58643e+08	1.69915e+08	1.37161e+08	1.18439e+08		MPN566	1.11786e+06	3.3006e+06		MPN574	1.64279e+08	1.278e+08
MPN567	3.2965e+06	3.38528e+06	1.4248e+06	2.50714e+06		MPN576	1.89602e+07	1.78501e+07	1.50414e+07	1.99137e+07		MPN567	3.34089e+06	1.96597e+06		MPN576	1.84052e+07	1.74775e+07
MPN568	767329	0	1.44117e+06	832063		MPN591	2.29221e+06	6.69219e+06	9.04301e+06	6.30742e+06		MPN568	767329	1.13662e+06		MPN591	4.4922e+06	7.67522e+06
MPN572	6.2589e+07	4.52708e+07	3.67575e+07	5.24635e+07		MPN592	0	900899	3.20957e+06	3.62063e+06		MPN572	5.39299e+07	4.46105e+07		MPN592	900899	3.4151e+06
MPN573	8.99139e+07	6.99752e+07	6.1863e+07	8.94226e+07		MPN593	0	0	0	4.90544e+06		MPN573	7.99445e+07	7.56428e+07		MPN593	0	4.90544e+06
MPN574	4.95348e+06	5.53785e+07	3.57197e+07	2.13148e+07		MPN595	0	0	0	8.97147e+06		MPN574	3.0166e+07	2.85172e+07		MPN595	0	8.97147e+06
MPN576	9.51578e+06	7.31741e+06	4.85687e+06	2.18085e+07		MPN597	0	0	0	0		MPN576	8.41659e+06	1.33327e+07		MPN597	0	0
MPN591	0	238543	0	0		MPN598	4.06455e+07	2.67833e+07	4.04223e+07	3.36414e+07		MPN591	238543	0		MPN598	3.37144e+07	3.70319e+07
MPN592	150921	1.41046e+06	523432	80942.7		MPN599	1.73885e+07	1.22957e+07	1.38874e+07	9.52634e+06		MPN592	780691	302187		MPN599	1.48421e+07	1.17069e+07
MPN593	629831	278979	1.5756e+06	1.28036e+06		MPN600	1.45063e+07	1.18822e+07	1.5057e+07	1.34399e+07		MPN593	454405	1.42798e+06		MPN600	1.31943e+07	1.42484e+07
MPN595	74749.8	9919.17	3.36079e+06	322643		MPN601	3.29898e+06	0	3.24307e+06	2.61353e+06		MPN595	42334.5	1.84172e+06		MPN601	3.29898e+06	2.9283e+06
MPN597	1.08457e+06	0	482867	563393		MPN602	4.26257e+06	2.97443e+06	5.11666e+06	2.00897e+06		MPN597	1.08457e+06	523130		MPN602	3.6185e+06	3.56282e+06
MPN598	1.31201e+07	9.27756e+06	7.32949e+06	1.12387e+07		MPN606	1.88033e+08	1.88595e+08	2.40744e+08	1.7291e+08		MPN598	1.11988e+07	9.28407e+06		MPN606	1.88314e+08	2.06827e+08
MPN599	5.21994e+06	790836	793763	1.70851e+06		MPN607	1.98027e+07	1.78333e+07	1.31101e+07	2.1331e+07		MPN599	3.00539e+06	1.25114e+06		MPN607	1.8818e+07	1.72205e+07
MPN600	9.6164e+06	6.853e+06	3.21819e+06	1.33347e+07		MPN608	4.55445e+06	4.51372e+06	0	4.08521e+06		MPN600	8.2347e+06	8.27643e+06		MPN608	4.53409e+06	4.08521e+06
MPN601	1.09698e+06	0	490699	1.27114e+06		MPN609	1.13808e+07	5.20068e+06	7.86068e+06	7.29621e+06		MPN601	1.09698e+06	880921		MPN609	8.29072e+06	7.57845e+06
MPN602	6.20628e+06	3.84176e+06	923145	477016		MPN610	0	847938	0	0		MPN602	5.02402e+06	700081		MPN610	847938	0
MPN603	1.98224e+06	3.09923e+06	1.62958e+06	3.58736e+06		MPN611	1.01925e+07	7.27556e+06	1.22665e+07	3.90701e+06		MPN603	2.54074e+06	2.60847e+06		MPN611	8.73404e+06	8.08678e+06
MPN604	231961	1.43802e+06	2.6793e+06	375635		MPN616	7.04465e+07	2.47891e+07	2.95081e+07	1.49755e+07		MPN604	834993	1.52747e+06		MPN616	4.76178e+07	2.22418e+07
MPN606	6.12028e+07	3.38914e+07	4.69384e+07	2.44884e+07		MPN617	6.75906e+06	4.67865e+06	2.9525e+06	0		MPN606	4.75471e+07	3.57134e+07		MPN617	5.71886e+06	2.9525e+06
MPN607	870912	4.63989e+06	422550	3.29041e+06		MPN618	1.55717e+07	1.6911e+07	1.56052e+07	1.80724e+07		MPN607	2.7554e+06	1.85648e+06		MPN618	1.62414e+07	1.68388e+07
MPN608	2.45278e+06	1.89409e+06	2.79132e+06	1.75386e+06		MPN619	1.50055e+07	1.81303e+07	1.51849e+07	1.15685e+07		MPN608	2.17343e+06	2.27259e+06		MPN619	1.65679e+07	1.33767e+07
MPN609	1.38742e+06	0	601150	1.13892e+06		MPN620	0	4.60749e+06	9.32594e+06	1.9674e+06		MPN609	1.38742e+06	870034		MPN620	4.60749e+06	5.64667e+06
MPN610	0	20372.6	0	0		MPN621	1.89284e+07	1.88515e+07	2.2265e+07	1.76289e+07		MPN610	20372.6	0		MPN621	1.889e+07	1.9947e+07
MPN611	1.32292e+06	2.02557e+06	664392	1.58102e+06		MPN625	1.64557e+08	1.93051e+08	1.24789e+08	1.11349e+08		MPN611	1.67425e+06	1.12271e+06		MPN625	1.78804e+08	1.18069e+08
MPN616	1.11093e+07	4.3761e+06	6.44381e+06	9.24129e+06		MPN627	2.2054e+07	2.03666e+07	1.98207e+07	1.71591e+07		MPN616	7.74271e+06	7.84255e+06		MPN627	2.12103e+07	1.84899e+07
MPN617	0	1.23488e+06	465376	865049		MPN628	1.97786e+07	2.48881e+07	2.17674e+07	1.77281e+07		MPN617	1.23488e+06	665213		MPN628	2.23333e+07	1.97477e+07
MPN618	1.66071e+06	2.61085e+06	584080	3.84037e+06		MPN629	5.6421e+07	4.73164e+07	5.67082e+07	5.29926e+07		MPN618	2.13578e+06	2.21223e+06		MPN629	5.18687e+07	5.48504e+07
MPN619	487572	1.36407e+06	1.81282e+06	1.1968e+06		MPN630	0	2.65015e+06	2.69696e+06	1.96e+06		MPN619	925820	1.50481e+06		MPN630	2.65015e+06	2.32848e+06
MPN620	334053	0	225872	316033		MPN631	7.57292e+07	9.08584e+07	7.26491e+07	9.21547e+07		MPN620	334053	270953		MPN631	8.32938e+07	8.24019e+07
MPN621	2.3594e+06	1.83466e+06	1.4448e+06	4.05407e+06		MPN632	0	0	0	0		MPN621	2.09703e+06	2.74943e+06		MPN632	0	0
MPN622	0	0	0	36380.3		MPN633	9.82186e+06	9.33543e+06	0	6.17552e+06		MPN622	0	36380.3		MPN633	9.57865e+06	6.17552e+06
MPN623	200912	0	0	149396		MPN634	1.09816e+07	3.53832e+06	0	0		MPN623	200912	149396		MPN634	7.25997e+06	0
MPN624	0	0	698415	744817		MPN636	2.17321e+07	3.67377e+07	2.54399e+07	3.47815e+07		MPN624	0	721616		MPN636	2.92349e+07	3.01107e+07
MPN625	1.94838e+07	1.45004e+07	2.54079e+07	3.87516e+07		MPN638	1.48628e+07	3.3822e+07	1.81486e+07	2.82699e+07		MPN625	1.69921e+07	3.20798e+07		MPN638	2.43424e+07	2.32092e+07
MPN627	5.47141e+06	7.37173e+06	6.01972e+06	7.38009e+06		MPN640	3.81197e+06	1.74306e+06	0	0		MPN627	6.42157e+06	6.69991e+06		MPN640	2.77752e+06	0
MPN628	2.03228e+06	3.4467e+06	2.975e+06	2.78075e+06		MPN642	0	0	0	0		MPN628	2.73949e+06	2.87788e+06		MPN642	0	0
MPN629	6.30826e+06	8.88399e+06	7.16517e+06	3.85421e+06		MPN643	2.69672e+06	1.65165e+06	0	2.18354e+06		MPN629	7.59612e+06	5.50969e+06		MPN643	2.17418e+06	2.18354e+06
MPN630	0	1.41659e+06	0	0		MPN646	0	0	0	1.27001e+06		MPN630	1.41659e+06	0		MPN646	0	1.27001e+06
MPN631	1.54094e+07	2.41975e+07	1.24918e+07	2.68852e+07		MPN653	5.87078e+06	5.47593e+06	5290000	5.14756e+06		MPN631	1.98035e+07	1.96885e+07		MPN653	5.67335e+06	5.21878e+06
MPN632	199147	0	721275	2.06378e+06		MPN655	2.04951e+07	1.80117e+07	1.12079e+07	8.32728e+06		MPN632	199147	1.39253e+06		MPN655	1.92534e+07	9.7676e+06
MPN633	1.54338e+06	2.7324e+06	3.00429e+06	184017		MPN658	2.64854e+07	1.51041e+07	9.55025e+06	4.67584e+06		MPN633	2.13789e+06	1.59415e+06		MPN658	2.07947e+07	7.11305e+06
MPN634	0	0	1.58121e+06	0		MPN660	1.18664e+07	4.12826e+06	5.03488e+06	1.45055e+06		MPN634	0	1.58121e+06		MPN660	7.99735e+06	3.24272e+06
MPN636	1.11304e+07	1.97492e+07	9.84042e+06	1.30086e+07		MPN661	4.03696e+06	0	0	0		MPN636	1.54398e+07	1.14245e+07		MPN661	4.03696e+06	0
MPN638	8.01372e+06	8.74229e+06	5.68191e+06	4.02544e+06		MPN663	0	4.57649e+06	0	3.23333e+06		MPN638	8.37801e+06	4.85367e+06		MPN663	4.57649e+06	3.23333e+06
MPN643	1.46207e+06	1.26337e+06	10017	809897		MPN664	2.12141e+07	3.26711e+07	2.14492e+07	1.01617e+07		MPN643	1.36272e+06	409957		MPN664	2.69426e+07	1.58055e+07
MPN645	33656.5	0	0	0		MPN665	2.21986e+08	3.06161e+08	3.12505e+08	2.72663e+08		MPN645	33656.5	0		MPN665	2.64073e+08	2.92584e+08
MPN646	304877	0	37587.2	814733		MPN666	2.07663e+07	1.82309e+07	1.25037e+07	2.01936e+07		MPN646	304877	426160		MPN666	1.94986e+07	1.63486e+07
MPN653	53813.3	250016	0	1.54031e+06		MPN667	3.58293e+06	0	2.70536e+06	2.22108e+06		MPN653	151915	1.54031e+06		MPN667	3.58293e+06	2.46322e+06
MPN655	2.36817e+06	3.27091e+06	1.42252e+06	3.60841e+06		MPN668	7.24482e+06	0	0	0		MPN655	2.81954e+06	2.51547e+06		MPN668	7.24482e+06	0
MPN657	0	0	0	0		MPN669	1.14084e+07	1.24397e+07	1.21125e+07	1.41081e+07		MPN657	0	0		MPN669	1.1924e+07	1.31103e+07
MPN658	3.02898e+06	591229	4.34302e+06	4.72987e+06		MPN670	2.20155e+07	2.67439e+07	2.9072e+07	2.83541e+07		MPN658	1.81011e+06	4.53645e+06		MPN670	2.43797e+07	2.87131e+07
MPN660	327320	392374	4.96575e+06	1.69741e+06		MPN671	8.95157e+07	9.4765e+07	8.07346e+07	8.99783e+07		MPN660	359847	3.33158e+06		MPN671	9.21404e+07	8.53565e+07
MPN661	0	1.00386e+06	74989.4	0		MPN672	2.29979e+06	0	0	0		MPN661	1.00386e+06	74989.4		MPN672	2.29979e+06	0
MPN663	599107	472394	1.22608e+06	1.9071e+06		MPN673	3.48625e+07	2.99335e+07	2.70522e+07	2.07191e+07		MPN663	535750	1.56659e+06		MPN673	3.2398e+07	2.38856e+07
MPN664	3.04991e+06	2.62199e+06	5.0369e+06	2.11961e+06		MPN674	2.01913e+08	2.49272e+08	1.50363e+08	1.8935e+08		MPN664	2.83595e+06	3.57826e+06		MPN674	2.25593e+08	1.69856e+08
MPN665	8.30074e+07	6.41844e+07	9.06856e+07	4.89721e+07		MPN675	0	0	0	0		MPN665	7.35959e+07	6.98289e+07		MPN675	0	0
MPN666	0	0	2.01764e+06	1.50374e+06		MPN677	2.70641e+07	1.48735e+07	2.6127e+07	2.55525e+07		MPN666	0	1.76069e+06		MPN677	2.09688e+07	2.58398e+07
MPN667	2.30641e+06	0	1.85264e+06	1.27735e+06		MPN678	1.35503e+07	1.96243e+07	2.85364e+07	2.22896e+07		MPN667	2.30641e+06	1.56499e+06		MPN678	1.65873e+07	2.5413e+07
MPN668	0	0	368929	34109.6		MPN679	5.26089e+06	0	0	0		MPN668	0	201519		MPN679	5.26089e+06	0
MPN669	4.65732e+06	1.81812e+06	1.16023e+06	1.14122e+06		MPN683	3.33617e+06	2.60388e+06	9.5231e+06	4.99178e+06		MPN669	3.23772e+06	1.15073e+06		MPN683	2.97003e+06	7.25744e+06
MPN670	3.45551e+06	5.57674e+06	4.52995e+06	5.88373e+06		MPN684	9.11766e+06	4.09388e+06	3.15522e+07	2.16595e+07		MPN670	4.51613e+06	5.20684e+06		MPN684	6.60577e+06	2.66058e+07
MPN671	1.81008e+07	1.36273e+07	1.72476e+07	1.50371e+07		MPN685	8.71004e+06	0	4.75492e+07	2.81726e+07		MPN671	1.5864e+07	1.61424e+07		MPN685	8.71004e+06	3.78609e+07
MPN672	0	0	516547	1.77133e+06		MPN686	2.06255e+07	1.826e+07	1.19826e+07	1.25136e+07		MPN672	0	1.14394e+06		MPN686	1.94427e+07	1.22481e+07
MPN673	277516	7.06435e+06	1.91902e+06	1.30462e+06		MPN687	2.90188e+06	6.74866e+06	7.10301e+06	4.4312e+06		MPN673	3.67093e+06	1.61182e+06		MPN687	4.82527e+06	5.76711e+06
MPN674	3.44822e+07	4.46932e+07	2.46933e+07	2.09604e+07		MPN688	1.09284e+08	8.01942e+07	5.97836e+07	9.90013e+07		MPN674	3.95877e+07	2.28269e+07		MPN688	9.47391e+07	7.93924e+07
MPN675	0	0	1.13053e+06	797165								MPN675	0	963849
MPN677	2.15922e+06	1.65229e+06	908224	3.25487e+06								MPN677	1.90575e+06	2.08155e+06
MPN678	2.19945e+06	2.74658e+06	3.6717e+06	3.48561e+06								MPN678	2.47302e+06	3.57866e+06
MPN679	0	0	139333	0								MPN679	0	139333
MPN680	548758	0	1.61271e+06	10873.5								MPN680	548758	811793
MPN683	1.05576e+06	1.45265e+06	43094.7	1.75781e+06								MPN683	1.25421e+06	900452
MPN684	806651	203984	1.43656e+06	1.30725e+06								MPN684	505317	1.37191e+06
MPN685	5878.46	0	283867	68786.8								MPN685	5878.46	176327
MPN686	3.01449e+06	2.50113e+06	1.38802e+06	4.13916e+06								MPN686	2.75781e+06	2.76359e+06
MPN687	12175.9	0	875790	102047								MPN687	12175.9	488918
MPN688	1.43145e+07	1.23699e+07	1.04285e+07	1.36723e+07								MPN688	1.33422e+07	1.20504e+07
