# Supplementary material for: Comparative “-omics” in Mycoplasma pneumoniae Clinical Isolates Reveals Key Virulence Factors
Source: PLoS One. 2015 Sep 3;10(9):e0137354. doi: 10.1371/journal.pone.0137354 (PMC4559472; doi:10.1371/journal.pone.0137354)
Supplement: S13 Table — For each protein in column A the value of log2 of the fold change in protein levels is estimated from the two independent experiments comprising 3 biological and 6 technical replicates for each one of the four studied strains (2 type 1 and 2 type 2). Fold changes are obtained after comparing one strain against the others and using the t-test to determine significant changes. The fold change and the corresponding p-value are indicated in consecutive columns for 2882, 6009, 5954 and 5817 for the two independent experiments (Exp1 and Exp2). Also fold changes and p-values after grouping type 1 (5954 and 5817) and type 2 (2882 and 6009) strains are shown in the columns from R to U for the two independent experiments. Different colors in column A show specific changes in different comparative studies considering both experiments: red, specific for 2882 strain; green, specific for 6009 strain; blue, specific for 5494 strain; and yellow, specific of type 2. (XLSX) [file pone.0137354.s014.xlsx]

## Sheet: Table S13
ORF	Fch2882 Exp1	pvalue 2882 Exp1	Fch2882 Exp2	pvalue 2882 Exp2	Fch6009 Exp1	p-value 6009 Exp1	Fch6009 Exp2	pvalue 6009 Exp2	Fch5954 Exp1	pvalue 5954 Exp1	Fch5954 Exp2	pvalue 5954 Exp2	Fch5817 Exp1	pvalue 5817 Exp1	Fch5817 Exp2	pvalue 5817 Exp2	Fch Type 2/Type 1 ExpI	p-value Exp1	Fch Type2/Type1 Exp2	p-value Exp2	Protein name	Function	COG category		Legend: RNAseq analysis
MPN025	0.696443	0.00294543	0.45111	0.013739	-0.45504	0.420171	-0.472375	0.0603075	-0.627286	0.207021	-0.118751	0.671587	-0.199151	0.890829	0.05288	0.906276	0.394103	0.224749	0.0634217	0.792477	tsr, fba	Fructose-bisphosphate aldolase (FBP aldolase) (FBPA) (EC 4.1.2.13)	G		In red specific genes of 2882 strains in both experiments
MPN067	1.00836	0.0490077	0.729325	0.00017567	-0.647566	0.497092	-0.0906506	0.6677	-0.329211	0.832208	-0.300057	0.303223	-0.744461	0.415917	-0.237547	0.381746	0.508811	0.368586	0.495061	0.0673612	nusG	Transcription antitermination factor	K		In green specific of 6009 strain in both experiments
MPN117	0.990952	0.0509858	1.58278	0.00498146	-1.69647	0.301466	0.274928	0.847769	-0.356386	0.91466	-0.658773	0.466064	-0.208183	0.422899	-1.20273	0.0818371	0.0975814	0.554759	1.47164	0.0118966	rpLT	50S ribosomal protein L20	J		In blue specific of 5494 strain in both experiments
MPN166	1.37442	0.0161738	1.29849	0.0104802	-1.89663	0.221753	0.483897	0.486431	-0.0255506	0.628099	-0.23952	0.836086	-0.985631	0.184907	-1.4157	0.25845	0.284958	0.509602	1.25837	0.240723	rplD	50S ribosomal protein L4	J		Any specific of 5817 strain
MPN226	0.849462	0.00316281	1.89545	5.2022e-05	-0.537457	0.427786	-0.201889	0.656649	-0.559671	0.400839	-0.390256	0.537883	-0.404891	0.609853	-1.45104	0.17939	0.472326	0.222436	1.4022	0.0636866	rpsG	30S ribosomal protein S7	J		In yellow specific of TypeII
MPN391	-1.60455	0.0324569	-1.33528	0.00231548	1.21397	0.0384764	0.434977	0.15276	0.278107	0.95753	-0.168356	0.855906	0.23259	0.98714	0.427643	0.29825	-0.0188868	0.974347	-0.291926	0.473063	pdhC	Dihydrolipoyllysine-residue acetyltransferase component of pyruvate dehydrogenase complex (EC 2.3.1.12) (E2) (Dihydrolipoamide acetyltransferase component of pyruvate dehydrogenase complex)	C
MPN634a	1.63044	0.00213527	0.82135	0.0478817	-3.56644	0.324594	-0.194121	0.694824	0	0	0	0	0.119352	0.896302	-0.769528	0.923293	-0.119352	0.282211	0.769528	0.237156	--	--	--
MPN062	0.708505	0.16765	0.166802	0.688171	-1.74623	0.0364843	-0.950286	0.0168642	0.101215	0.666004	0.589098	0.0678722	-0.130444	0.968646	-0.16345	0.923973	-0.242155	0.683445	-0.493478	0.160669	deoC	Purine nucleoside phosphorylase deoD-type (PNP) (EC 2.4.2.1)	F
MPN408	-3.4962	0.364515	-1.1788	0.206996	2.68333	0.0300683	1.25804	0.00714483	-1.0916	0.635174	-0.686495	0.428156	0.229836	0.662356	0.0780357	0.953334	0.953293	0.420869	0.519533	0.462066	0	Conserved hypothetical lipoprotein MPN_408	M
MPN509	0.130683	0.935597	0	0	1.74185	0.00199898	1.06577	0.0211942	-2.66671	0.205981	-0.0503096	0.522278	-0.97257	0.277383	-1.36061	0.309987	2.112	0.0140447	1.06577	0.7668	0	Uncharacterized protein MPN_509	S
MPN141	0.154375	0.711968	-0.0445335	0.414328	-0.439241	0.154435	-0.0718058	0.15214	0.442875	0.0361565	0.087457	0.0285023	-0.269657	0.407738	-0.00230713	0.753699	-0.22035	0.403564	-0.0869054	0.0242961	mgpA	Adhesin P1 (Cytadhesin P1) (Attachment protein)	M
MPN115	0.363734	0.486764	0.761905	0.00244487	1.12249	0.171008	-0.00655187	0.91213	-2.38625	0.365239	-0.663595	0.0801688	0	0	-0.0695655	0.635167	2.38625	0.0462979	0.636693	0.0369169	infC	Translation initiation factor IF-3	J
MPN372	0.161904	0.914905	0.463747	0.59562	0.759044	0.016755	0.911419	0.0652709	-0.459945	0.370954	0.21995	0.996044	-0.619312	0.2289	-1.3732	0.00219341	0.772356	0.0383698	0.827733	0.022653	ptxA	ADP-ribosylating toxin CARDS (EC 2.4.2.-) (CARDX TX) (ADP-ribosyltransferase CARDS)	V
MPN388	2.05958	0.0527937	0.715956	0.479983	-0.172923	0.794221	1.28289	0.100228	-3.37472	0.269614	-0.706965	0.46892	-1.70723	0.37138	-1.24047	0.105321	2.5214	0.051865	1.53023	0.0190305	0	Conserved hypothetical protein MPN_388	S
MPN001	-0.269853	0.466518	-0.226253	0.197009	-0.0400338	0.812441	-0.112061	0.68716	0.591139	0.107145	-0.128259	0.601801	-0.150714	0.620419	0.289416	0.00238254	-0.309372	0.396588	-0.175796	0.124734	dnaN	DNA polymerase III subunit beta (EC 2.7.7.7)	L
MPN002	-0.906208	0.852293	-0.751856	0.643643	-0.0565534	0.762685	0	0	-0.293413	0.663671	0.119342	0.991832	1.11974	0.579852	0.52898	0.0324954	-0.633338	0.920771	-0.751856	0.0843059	xdj1,CbpA	DnaJ-like protein	L
MPN003	-0.482405	0.816977	-0.415988	0.276879	-0.0984863	0.751148	-0.11097	0.676131	-1.60639	0.388559	0.914305	4.29077e-05	1.25047	0.773205	-0.56242	0.382501	-0.277757	0.632441	-0.494768	0.174101	gyrB	DNA gyrase subunit B (EC 5.99.1.3)	L
MPN004	0.611857	0.0935698	-1.01619	0.113586	0.105426	0.558322	-0.448766	0.462184	-0.74957	0.134387	1.05102	0.000703104	-0.421287	0.471697	-0.26582	0.952869	0.68986	0.0291009	-1.02317	0.0205885	gyrA	DNA gyrase subunit A (EC 5.99.1.3)	L
MPN005	-0.554221	0.952613	-0.311544	0.0676738	0.134122	0.480742	0.109313	0.501178	-1.03848	0.416612	0.121594	0.453695	1.02161	0.968423	0.00799775	0.848252	-0.209292	0.508297	-0.133373	0.410576	serS	Seryl-tRNA synthetase (EC 6.1.1.11) (Seryl-tRNA(Ser/Sec) synthetase) (Serine--tRNA ligase) (SerRS)	J
MPN006	1.35326	0.078968	0.550752	0.00458165	0	0	-0.184667	0.370098	-0.142059	0.869149	0.0182741	0.887168	-1.77768	0.575628	-0.285806	0.268606	1.35326	0.527524	0.250677	0.27765	tmk	Thymidylate kinase (EC 2.7.4.9) (dTMP kinase)	F
MPN007	0	0	0	0	0	0	-0.270469	0.556884	0	0	0.640597	0.0477932	0	0	-0.442919	0.529155	0	0	-0.270469	0.341654	holB	DNA polymerase III subunit delta'	L
MPN008	-1.99258	0.899049	0.561875	0.2115	0	0	0.309235	0.650989	1.99258	0.113983	0.179154	0.917485	0	0	-0.7932	0.0395503	-1.99258	0.495094	0.50231	0.120087	thdF	tRNA modification GTPase mnmE (EC 3.6.-.-)	J
MPN009	0	0	0	0	0	0	0	0	0	0	0	0	0	0	0	0	0	0	0	0	TatD,yabD, YcfH	Uncharacterized deoxyribonuclease MPN_009 (EC 3.1.21.-)	L
MPN011	0	0	0	0	0	0	0	0	0	0	0	0	0	0	0	0	0	0	0	0	0	Conserved hypothetical lipoprotein MPN_011	M
MPN013	0	0	0	0	0	0	0	0	0	0	0	0	0	0	0	0	0	0	0	0	0	Uncharacterized protein MPN_013	N
MPN015	-2.42965	0.193817	-0.0548665	0.609404	1.55069	0.0699095	0.409931	0.0724869	0.607735	0.631662	0.146923	0.727723	-0.00450212	0.384389	-0.367374	0.118477	-0.00508933	0.750079	0.197005	0.340775	rimK	Ribosomal protein S6 modification enzyme	J
MPN016	-0.506144	0.488907	0.942461	0.664772	0	0	0	0	0.270032	0.840437	-0.12568	0.315903	0.191668	0.873295	-1.03903	0.957615	-0.506144	0.753982	0.942461	0.363123	rimK	Ribosomal protein S6 modification enzyme	J
MPN017	0	0	0	0	0	0	-0.448136	0.34859	0	0	0	0	0	0	0.448136	0.0419589	0	0	-0.448136	0.726788	mtd1	Methylenetetrahydrofolate dehydrogenase (EC 1.5.1.5); Methenyltetrahydrofolate cyclohydrolase (EC 3.5.4.9)	H
MPN018	0	0	0	0	0	0	-1.15779	0.855574	0	0	-0.0480546	0.746916	0	0	0.947791	0.0103876	0	0	-1.15779	0.114092	pmd1	Putative ABC transporter ATP-binding protein MPN_018	I
MPN019	2.45125	0.0218561	-1.42673	0.0535383	-2.69661	0.414702	-0.385384	0.772695	0.018486	0.858339	-0.310632	0.872583	-3.89711	0.367825	1.01303	0.00306142	0.905069	0.345499	-0.907747	0.0476987	msbA	Putative ABC transporter ATP-binding protein MPN_019	I
MPN020	-0.499129	0.789084	-1.23172	0.010073	0.160901	0.54508	0.189099	0.444803	0.152277	0.555995	-0.188788	0.874042	0.337642	0.344378	0.567208	0.127951	-0.265986	0.775227	-0.438411	0.265644	yb95, HepA, RapA, YabA	Uncharacterized ATP-dependent helicase (EC 3.6.1.-)	L
MPN021	-0.319409	0.773464	-0.740703	0.0108348	0.293241	0.731387	0.338652	0.208921	-0.551522	0.483851	0.181781	0.52493	0.487047	0.520915	0.00932888	0.87692	0.0333038	0.962229	-0.19957	0.490653	dnaJ	Chaperone protein dnaJ	O
MPN022	0.249036	0.215855	0.514898	0.0987431	0	0	-0.471666	0.18252	-1.13513	0.647315	0.0851862	0.875344	0.66283	0.776072	-0.157355	0.694522	0.249036	0.883014	0.0678642	0.839611	pip	Putative proline iminopeptidase (PIP) (EC 3.4.11.5) (Prolyl aminopeptidase) (PAP)	O
MPN023	0	0	1.11311	0.0723007	0	0	0.741587	0.368099	0	0	-0.499021	0.339763	0	0	-1.21433	0.0849625	0	0	1.35601	0.00266182	metS	Methionyl-tRNA synthetase (EC 6.1.1.10) (Methionine--tRNA ligase) (MetRS)	J
MPN024	-2.06965	0.324622	0.645604	0.0729729	1.26618	0.132417	0.441956	0.352642	-0.170939	0.922388	-0.0335144	0.625516	0.804908	0.747006	-0.785219	0.00934928	-0.126577	0.715415	0.692548	0.00206856	rpoE	DNA-directed RNA polymerase delta subunit	K
MPN026	0.300777	0.983107	0.445987	0.171483	1.65459	0.237198	-0.445008	0.142545	-0.660011	0.764716	0.329245	0.369997	-3.00137	0.414989	-0.334602	0.415845	1.93197	0.324426	-0.0200076	0.948297	EngD..	GTP-dependent nucleic acid-binding protein engD	J
MPN028	0	0	0	0	0	0	0	0	2.34344	0.103149	0	0	-2.34344	0.832132	0	0	0	0	0	0	trsB	Uncharacterized glycosyl transferase	M
MPN029	0.0416927	0.862056	0.30196	0.0481888	-1.17869	0.175825	-0.265642	0.17571	0.317139	0.603615	-0.124644	0.551114	0.347154	0.568993	0.0554867	0.869311	-0.6255	0.331741	0.0664591	0.712962	efp	Elongation factor P (EF-P)	J
MPN030	0	0	0	0	0	0	0	0	0	0	0	0	0	0	0	0	0	0	0	0	NusB	Transcription termination/antitermination protein NusB	J
MPN031	0	0	0.623634	0.686753	0	0	0.289534	0.508011	0	0	0.599945	0.242703	0	0	-1.31688	0.137336	0	0	0.42543	0.829201	0	Uncharacterized protein MPN031	A
MPN033	4.02334	0.0837346	-0.395628	0.829282	0	0	0.082005	0.461725	-4.02334	0.671127	-0.230795	0.0704746	0	0	0.338853	0.259024	4.02334	0.385051	-0.128611	0.660369	upp	Uracil phosphoribosyltransferase (EC 2.4.2.9) (UMP pyrophosphorylase) (UPRTase)	F
MPN034	-1.27262	0.604947	-0.0211582	0.780176	-0.027221	0.560111	-0.219985	0.301655	1.01141	0.827811	0.586452	0.000140248	0.438418	0.778899	-0.383608	0.294965	-0.950073	0.956689	-0.263115	0.245386	polC	DNA polymerase III polC-type (PolIII) (EC 2.7.7.7)	L
MPN036	-2.1885	0.460445	-1.07522	0.3174	3.52854	3.20846e-06	-0.0113582	0.921729	-3.08008	0.348328	2.47483	0.00135275	-0.899718	0.471578	-2.69114	0.241848	2.44151	0.122679	-1.06649	0.341709	0	Conserved hypothetical protein MPN_036	M
MPN037a	0	0	0	0	0	0	0	0	0	0	0	0	0	0	0	0	0	0	0	0	New ORF	New ORF	S
MPN043	0	0	0	0	0	0	0	0	0	0	0	0	0	0	0	0	0	0	0	0	glpF	Glycerol uptake facilitator protein	G
MPN044	-3.46403	0.466161	0	0	2.52943	0.0628344	0.722649	0.146597	0.167502	0.713787	-0.979813	0.753669	-0.611648	0.594765	0.0793485	0.523759	0.774315	0.427909	0.722649	0.785328	tdk	Thymidine kinase (EC 2.7.1.21)	F
MPN045	-0.358103	0.899981	0.28278	0.0850786	0	0	-0.178505	0.343528	0.511945	0.485827	-0.0883945	0.633364	-0.200807	0.827073	-0.00715987	0.895791	-0.358103	0.42239	0.0936374	0.59689	hisS	Histidyl-tRNA synthetase (EC 6.1.1.21) (Histidine--tRNA ligase) (HisRS)	J
MPN046	-0.471418	0.866561	0.763708	0.034297	0.228741	0.501529	0.359067	0.524431	-0.722287	0.417661	-0.434979	0.222594	0.76276	0.96845	-0.492324	0.182142	-0.107611	0.463411	0.813772	0.0044762	aspS	Aspartyl-tRNA synthetase (EC 6.1.1.12) (Aspartate--tRNA ligase) (AspRS)	J
MPN047	0	0	1.6715	0.329897	0	0	-0.531612	0.552963	0	0	0	0	0	0	-1.7592	0.755354	0	0	1.7592	0.149629	PncB	Nicotinate phosphoribosyl transferase (EC 2.4.2.12)	H
MPN050	-6.00333	0.23687	0	0	2.95679	0.0199049	0.231321	0.251634	0.754836	0.827686	-0.0343987	0.471187	-2.77154	0.314609	-0.208119	0.635215	0.999897	0.511396	0.231321	0.284674	glpK	Glycerol kinase (EC 2.7.1.30) (ATP:glycerol 3-phosphotransferase) (GK)	C
MPN051	-0.552262	0.638178	-0.827522	0.264794	-0.579885	0.45147	-0.935477	0.194798	0.078242	0.994795	-0.0297881	0.744233	0.871364	0.199129	0.835095	0.0122203	-0.752044	0.272897	-1.00195	0.0104461	glpD	Glycerol-3-phospate dehydrogenase (EC 1.1.99.5)	C
MPN052	0.478664	0.137798	0.0116791	0.981671	-0.396002	0.502354	0.623476	0.0753233	-0.571199	0.284696	-0.850136	0.0731137	0.0226353	0.742343	0.141993	0.988645	0.230373	0.544043	0.577526	0.132238	0	Uncharacterized lipoprotein MPN_052	S
MPN053	1.06855	0.0900399	0.903956	0.000516726	-0.0506995	0.828485	-0.205825	0.465986	-0.511407	0.644903	0.0206495	0.833547	-1.24257	0.173003	-0.583221	0.159754	0.955969	0.0937686	0.494281	0.156209	ptsH	Phosphocarrier protein HPr (EC 2.7.11.-) (Histidine-containing protein)	G
MPN055	-1.32155	0.503356	-0.0712783	0.865897	1.49255	0.00522528	0.0702575	0.540493	-0.20187	0.438649	-0.338628	0.0881971	0.0644217	0.521004	0.252022	0.257858	0.412801	0.196782	0.065064	0.70582	potA	Spermidine/putrescine import ATP-binding protein potA (EC 3.6.3.31)	E
MPN058	-0.330527	0.750741	0.874097	0.0127289	0.750842	0.682669	-0.408066	0.304543	1.20789	0.442878	0.1336	0.937076	-2.52985	0.386767	-0.533529	0.279272	0.124365	0.938195	0.348819	0.3966	potD	Conserved hypothetical lipoprotein MPN_058	R
MPN059	0	0	1.15477	0.0369456	0	0	-1.64885	0.085633	0	0	0.145747	0.903111	0	0	-0.296975	0.729914	0	0	0.135967	0.847483	Gcp	DNA-binding/iron metalloprotein/AP endonuclease	O
MPN060	-4.86699	0.550361	0.251128	0.26944	-0.830172	0.733529	-0.573639	0.00344337	-2.01502	0.603929	0.278231	0.210469	3.89711	0.106696	-0.0886412	0.894949	-2.61342	0.407978	-0.203852	0.350955	metX	S-adenosylmethionine synthetase (EC 2.5.1.6) (Methionine adenosyltransferase) (AdoMet synthetase) (MAT)	H
MPN060a	0.565591	0.503569	0.215909	0.35148	-2.62744	0.260508	0.258981	0.237933	-0.785916	0.73366	-0.306838	0.115499	0.687829	0.443584	-0.0716982	0.546288	-0.404482	0.722626	0.353233	0.0363268	New ORF	New ORF	S
MPN061	0.150181	0.368025	-0.736754	0.499543	-0.341972	0.954386	-0.456492	0.723834	-0.193136	0.841814	-0.36197	0.812283	0.176856	0.288025	0.85679	0.175007	-0.0637745	0.472365	-0.62594	0.36253	ffh	Signal recognition particle protein (Fifty-four homolog)	U
MPN063	1.03044	0.0864621	0.774208	0.00208997	-0.731574	0.533604	-0.123825	0.673673	-0.699508	0.557128	-0.443365	0.231229	-0.467712	0.749447	-0.151822	0.553731	0.559265	0.424507	0.538943	0.0951326	deoD	Deoxyribose-phosphate aldolase (EC 4.1.2.4) (Phosphodeoxyriboaldolase) (Deoxyriboaldolase) (DERA)	F
MPN064	-1.00603	0.618057	0.580247	0.275809	0.437378	0.31197	0.594089	0.256628	-0.633401	0.664445	0.105185	0.877079	1.04942	0.966155	-1.00274	0.0108774	-0.311669	0.680054	0.713855	0.0238194	deoC	Thymidine phosphorylase (EC 2.4.2.4) (TdRPase)	F
MPN065	2.09862	0.07756	-0.123528	0.990527	-1.7668	0.561121	0	0	-1.03122	0.653745	0.647091	0.611577	-1.45103	0.595619	-0.613835	0.465806	1.18349	0.385509	-0.123528	0.266475	deoA	Cytidine deaminase (CDA) (EC 3.5.4.5) (Cytidine aminohydrolase)	F
MPN066	-1.02853	0.713811	0.475481	0.203361	0.626053	0.200196	-0.254539	0.567528	0.174633	0.613347	-0.253777	0.568634	0.449841	0.742882	0.0240856	0.953487	-0.23996	0.463603	0.216647	0.586277	cdd	Phosphomannomutase (PMM) (EC 5.4.2.8)	G
MPN068	0	0	0	0	-3.12491	0.732634	0	0	0	0	0	0	3.12491	0.0901147	0	0	-3.12491	0.412911	0	0	secE	Preprotein translocase subunit secE	U
MPN069	0	0	0	0	0	0	0	0	0	0	0	0	0	0	0	0	0	0	0	0	rpmG2	50S ribosomal protein L33 type 2	J
MPN070	0	0	0	0	2.12885	0.109234	0	0	-2.12885	0.871055	0	0	0	0	0	0	2.12885	0.480525	0	0	0	Uncharacterized protein MPN_070	M
MPN071	0	0	0	0	0	0	0	0	0	0	0	0	0	0	0	0	0	0	0	0	yabC	16S rRNA (cytidine1402-2'-O)-methyltransferase	R
MPN072	0	0	0	0	0	0	0	0	0	0	0	0	0	0	0	0	0	0	0	0	--	--	--
MPN073	-0.509172	0.913436	-1.10328	0.145681	1.18943	0.0721817	-0.865852	0.249677	-0.940452	0.341063	0.998437	0.0059675	0.068098	0.584513	-0.0113341	0.698642	0.687655	0.171343	-1.3011	0.00324021	prs	Ribose-phosphate pyrophosphokinase (RPPK) (EC 2.7.6.1) (Phosphoribosyl pyrophosphate synthetase) (P-Rib-PP synthetase) (PRPP synthetase)	F
MPN075	0	0	0	0	0	0	0	0	0	0	0	0	0	0	0	0	0	0	0	0	ywdF	Uncharacterized glycosyltransferase family 2 (EC 2.4.-.-)	M
MPN076	-1.61408	0.254316	0.0628639	0.890286	0.278571	0.844648	0.719827	0.0212903	1.66782	0.00995258	-1.12146	0.01022	-0.375862	0.251086	0.176234	0.982067	-0.943281	0.433438	0.722862	0.0398829	uhpT	Hexose phosphate transport protein	G
MPN077	0.804164	0.210156	0	0	-3.72322	0.2694	0	0	1.30456	0.544986	0	0	-1.31892	0.461849	0	0	-0.793209	0.915373	0	0	uhpT	Hexosephosphate transport protein	R
MPN078	0.140062	0.295728	0.567312	0.195952	-0.545768	0.973718	-0.362813	0.0491215	-1.46427	0.22288	0.48461	0.276941	0.822386	0.910685	-0.628143	0.565826	-0.0426339	0.354584	0.0683437	0.684799	fruA	PTS system fructose-specific EIIABC component (EIIABC-Fru) (2.7.1.69)	G
MPN079	-2.2782	0.709818	0	0	0	0	0	0	3.88393	0.0914812	0	0	-4.23514	0.591703	0	0	-2.2782	0.389825	0	0	fruK	Fructose 1-phosphate kinase (EC 2.7.1.56)	G
MPN080	0	0	0	0	0	0	0	0	0	0	0	0	0	0	0	0	0	0	0	0	0	MPN074	L
MPN081	0	0	0	0	0	0	-0.947994	0.375222	0	0	-0.0111938	0.436587	0	0	0.783528	0.0462252	0	0	-0.947994	0.00244785	glnQ	Gln transport; ATP-binding protein	E
MPN082	-0.284958	0.71866	-0.646277	0.0452794	0.127084	0.890215	-0.358358	0.341427	-0.126351	0.787037	0.380206	0.0670656	0.327045	0.620616	0.195996	0.284997	-0.107073	0.84851	-0.65029	0.000185365	tklB	Transketolase (TK) (EC 2.2.1.1)	G
MPN083	0	0	0	0	0	0	0	0	0	0	0	0	0	0	0	0	0	0	0	0	0	Uncharacterized lipoprotein MPN_083	S
MPN084	0.135143	0.375384	0	0	0	0	0	0	0	0	0	0	-0.135143	0.467716	0	0	0.135143	0.949433	0	0	0	Conserved hypothetical lipoprotein MPN_084	S
MPN085	0	0	0	0	0	0	-0.136631	0.468262	0	0	0	0	0	0	0.136631	0.374917	0	0	-0.136631	0.948879	0	Uncharacterized protein MPN_085	M
MPN090	-0.390389	0.421461	-0.821377	0.51448	0	0	0	0	-0.611326	0.807907	1.50215	0.0037251	0.868806	0.591484	-1.06114	0.867964	-0.390389	0.803028	-0.821377	0.0518184	0	Uncharacterized protein MPN_090	M
MPN092	0	0	0	0	0	0	0	0	0	0	0	0	0	0	0	0	0	0	0	0	0	Putative mgpC-like protein MPN_092	M
MPN093	0	0	0	0	0	0	0	0	0	0	0	0	0	0	0	0	0	0	0	0	0	Putative mgpC-like protein MPN_093	M
MPN104a	0	0	0	0	0	0	0	0	0	0	0	0	0	0	0	0	0	0	0	0	New ORF	New ORF	S
MPN105	1.31674	0.244661	0	0	-0.483733	0.961634	0	0	-1.16868	0.806293	0	0	0	0	0	0	1.16868	0.298718	0	0	pheS	Phenylalanyl-tRNA synthetase alpha chain (EC 6.1.1.20) (Phenylalanine--tRNA ligase alpha chain) (PheRS)	J
MPN106	0.496271	0.375755	-0.123346	0.992127	-0.211901	0.945364	-0.899688	0.00944437	0.0100893	0.702469	-0.0798801	0.902719	-0.537015	0.153892	0.55189	0.0197039	0.252639	0.409548	-0.540004	0.0401803	pheT	Phenylalanyl-tRNA synthetase beta chain (EC 6.1.1.20) (Phenylalanine--tRNA ligase beta chain) (PheRS)	J
MPN109	0	0	0	0	0	0	0	0	0	0	-1.09471	0.740533	0	0	1.09471	0.00421906	0	0	0	0	0	Uncharacterized protein MPN_109	V
MPN116	0	0	0.680663	0.0239193	-6.86173	0.612809	0.280923	0.954144	0	0	-1.21515	0.518161	6.86173	0.0788142	0	0	-6.86173	0.359788	1.21515	0.0570759	rpmI	50S ribosomal protein L35	J
MPN118	0	0	0	0	0	0	0	0	0	0	0	0	0	0	0	0	0	0	0	0	rnhC	Ribonuclease HIII	L
MPN119	0.0558486	0.525126	-0.645779	0.257268	0.287843	0.68807	-0.766164	0.179037	-0.0452672	0.569504	0.905281	0.0016408	-0.279909	0.41821	-0.122228	0.866425	0.246822	0.845009	-0.985362	0.00738002	0	DnaJ-like, terminal organelle protein	O
MPN120	0.399831	0.14549	-0.1473	0.574495	-1.02742	0.662119	0.375948	0.361014	-1.91908	0.301879	0.273088	0.559631	0.836276	0.926617	-0.398125	0.348735	-0.00506564	0.426691	0.0961653	0.776812	grpE	Heat shock protein GrpE	O
MPN121	0.198938	0.755708	-0.52304	0.10792	0.383122	0.671017	-0.337129	0.361973	-3.58752	0.138196	0.198192	0.288102	0.568555	0.531973	0.288787	0.153778	0.715263	0.518794	-0.537035	0.00719494	mpn121	Uncharacterized protein MPN_121	S
MPN122	0	0	0	0	0	0	0	0	0	0	0	0	0	0	0	0	0	0	0	0	parB	DNA topoisomerase 4 subunit B (EC 5.99.1.-) (Topoisomerase IV subunit B)	L
MPN123	-2.65	0.536289	0	0	0	0	0	0	0.837158	0.431389	0	0	0.736154	0.470369	0	0	-2.65	0.165513	0	0	parC	DNA topoisomerase 4 subunit A (EC 5.99.1.-) (Topoisomerase IV subunit A)	L
MPN124	-2.69161	0.314337	-0.430574	0.0164887	2.04924	0.00173033	0.000177053	0.652793	-0.409408	0.453616	0.122266	0.465978	0.366232	0.652888	0.131618	0.454705	0.460166	0.283375	-0.266145	0.175859	hrcA	Heat-inducible transcription repressor hrcA	K
MPN125	0	0	0	0	0	0	0	0	0	0	0	0	0	0	0	0	0	0	0	0	uvrC	UvrABC system protein C (Protein uvrC) (Excinuclease ABC subunit C)	L
MPN126	0	0	-0.19091	0.885326	0	0	0	0	-0.681279	0.682559	0.195157	0.0798627	0.681279	0.238465	-0.0128427	0.969528	0	0	-0.19091	0.157436	ysnB	Putative metallophosphoesterase YsnB (EC 3.1.4.-)	R
MPN133	0	0	0	0	0	0	0	0	0	0	0	0	0	0	0	0	0	0	0	0	0	Ca2+-dependent cytotoxic nuclease of Mycoplasma	L
MPN134	-0.061163	0.955543	0.173579	0.355438	-0.831573	0.336164	-0.580562	0.186116	0.107467	0.873358	-0.642489	0.130825	0.47067	0.468752	0.641986	0.0426095	-0.522471	0.44066	-0.0932729	0.771617	ugpC	Putative ABC sn-glycerol-3-phosphate transporter ATP-binding protein ugpC	G
MPN135	0	0	0	0	0	0	0	0	0	0	0	0	0	0	0	0	0	0	0	0	ugpA	sn-glycerol-3-phosphate transport system permease protein ugpA	G
MPN136	-2.42517	0.818832	0	0	0	0	0	0	0	0	0	0	2.42517	0.101202	0	0	-2.42517	0.454177	0	0	ugpE	sn-glycerol-3-phosphate transport system permease protein ugpE	G
MPN139	0	0	0	0	0	0	0	0	0	0	0	0	0	0	0	0	0	0	0	0	0	Uncharacterized protein MPN_139	N
MPN140	-0.38141	0.799945	-0.403331	0.193143	-0.465106	0.702545	0.489113	0.013269	1.00514	0.0382222	-0.348048	0.269382	-0.1479	0.245757	0.159187	0.738824	-0.706575	0.578822	0.167917	0.529097	ytqI	Oligoribonuclease (DHH family phosphoesterases)	J
MPN142	0.173572	0.517913	-0.199165	0.509765	-0.266591	0.530717	-0.410194	0.191335	-0.241552	0.577161	0.644741	0.00105595	0.133408	0.590462	-0.235791	0.753007	0.00516636	0.987159	-0.485119	0.0611943	0	Mgp-operon protein 3 (Mgp3) (ORF-3 protein)	M
MPN152	0.786597	0.12425	-0.288271	0.28355	0	0	0	0	-0.246322	0.863963	0	0	-0.659928	0.755639	0.288271	0.0817904	0.786597	0.674575	-0.288271	0.826054	0	Uncharacterized lipoprotein MPN_152	M
MPN153	0.976284	0.0930123	-0.521016	0.000223193	-0.16501	0.981611	0.176543	0.218296	-0.518312	0.613467	-0.0116726	0.89532	-0.933191	0.288943	0.175596	0.313861	0.795825	0.152902	-0.170848	0.322222	0	superfamily I DNA and RNA helicase and helicase subunits-like protein (EC 3.6.1.-)	L
MPN154	0.0684829	0.947484	0.875001	0.0339887	0.190977	0.754673	0.418875	0.488473	-0.142793	0.845348	-0.925916	0.0686305	-0.133959	0.855189	-0.322485	0.377552	0.20231	0.74287	1.03475	0.00268428	nusA	Transcription elongation protein nusA	K
MPN155	0.400594	0.212012	0.41027	0.196347	-0.809534	0.531075	0.257962	0.557732	-0.0810587	0.676776	0.16459	0.831183	0.0440101	0.31373	-0.604762	0.00805248	-0.120398	0.63106	0.375348	0.0781872	infB	Translation initiation factor IF-2	J
MPN155a	0	0	0	0	0	0	0	0	0	0	0	0	0	0	0	0	0	0	0	0	New ORF	New ORF	S
MPN156	0	0	0.575111	0.766171	0	0	0.199123	0.139591	0	0	0	0	0	0	-0.925206	0.643269	0	0	0.925206	0.113259	rbfA	Ribosome-binding factor A	J
MPN157	0.0357513	0.741747	0.119747	0.434313	0.79405	0.178454	0.00664803	0.882029	-0.134841	0.724632	-0.322456	0.0958831	-0.749926	0.567703	0.164838	0.565772	0.648987	0.414988	0.139606	0.417496	0	Conserved hypothetical protein MPN_157	M
MPN158	-2.01985	0.893233	0	0	0	0	0	0	0	0	0	0	2.01985	0.112969	0	0	-2.01985	0.49204	0	0	yaaC	Putative riboflavin biosynthesis protein ribF [Includes: Riboflavin kinase (EC 2.7.1.26) (Flavokinase); FMN adenylyltransferase (EC 2.7.7.2) (FAD pyrophosphorylase) (FAD synthetase)]	H
MPN159	0.404925	0.26757	3.46117	0.0870668	0.339575	0.205739	-3.46117	0.704726	-0.644494	0.200707	0	0	-0.394235	0.273394	0	0	0.66282	0.0125517	0	0	tlyC	Hemolysisn, TlyC-like protein	V
MPN161	0.561554	0.07242	-0.309173	0.349508	-0.729412	0.892821	0.387461	0.0605609	-0.942369	0.246819	-0.458671	0.137773	0.265857	0.735633	0.257888	0.517926	0.180565	0.180951	0.164072	0.530254	0	Conserved hypothetical protein MPN_161	S
MPN162	-1.79895	0.320801	0	0	1.86488	0.0420251	0.409823	0.130897	0.435203	0.811024	-0.685183	0.423668	-0.756193	0.297644	0.192823	0.244741	0.521001	0.50563	0.409823	0.782624	0	Conserved hypothetical protein MPN_162	M
MPN163	0	0	0	0	-1.07476	0.750628	0	0	-0.0288976	0.909041	0	0	0.880278	0.494264	0	0	-1.07476	0.488056	0	0	0	Conserved hypothetical protein MPN_163	M
MPN164	0.522915	0.109492	1.16361	0.000115343	-0.430681	0.865283	-0.580669	0.280096	-0.171921	0.431224	-0.175151	0.653685	-0.267593	0.388381	-0.450092	0.412039	0.183169	0.124201	0.564752	0.254926	nusE	30S ribosomal protein S10- NusE termination antitermination factor	J
MPN165	-1.24157	0.342922	0.630406	0.0562985	-1.57881	0.135946	-0.400079	0.245522	0.495882	0.690377	0.177223	0.765768	1.50536	0.0185683	-0.364824	0.388261	-1.75129	0.0101418	0.164591	0.638255	rplC	50S ribosomal protein L3	J
MPN167	-0.182571	0.465044	1.37443	0.00158748	-1.305	0.508547	0.216234	0.983819	-1.17328	0.571042	-0.29464	0.484665	1.32312	0.617814	-1.17189	0.0941534	-0.674437	0.955124	1.16635	0.0177634	rplW	50S ribosomal protein L23	J
MPN168	1.03396	0.550312	1.34672	0.0177535	0.553765	0.490356	0.577286	0.610231	-0.0110696	0.902854	-0.299151	0.473626	-3.78186	0.124317	-1.54718	0.0467069	1.27963	0.245313	1.37699	0.00431169	rplB	50S ribosomal protein L2	J
MPN169	0.693741	0.190036	1.37377	0.00275318	-5.98079	0.312064	0.272856	0.894218	-0.133308	0.800043	-0.575678	0.323009	0.423124	0.996706	-0.980454	0.159627	-0.62254	0.829303	1.26979	0.0120673	rpsS	30S ribosomal protein S19	J
MPN170	-2.05803	0.51067	0.802534	0.0114238	1.40175	0.149829	-0.802534	0.558307	0.457744	0.781556	0	0	0.142197	0.692851	0	0	-0.0273082	0.556431	0	0	rplV	50S ribosomal protein L22	J
MPN171	0.398618	0.514692	1.7914	0.00046274	-0.140755	0.906895	-1.2212	0.669353	-0.133928	0.916054	-1.09559	0.726075	-0.326059	0.674338	0	0	0.243471	0.647996	1.09559	0.0749796	rpsC	30S ribosomal protein S3	J
MPN172	0	0	0	0	2.14734	0.108647	0	0	-2.14734	0.86746	0	0	0	0	0	0	2.14734	0.478677	0	0	rplP	50S ribosomal protein L16	J
MPN173	-4.45059	0.247348	-0.899228	0.768633	0.834582	0.931198	0.899228	0.201978	0.973855	0.207088	0	0	0.994806	0.999414	0	0	-1.03384	0.283603	0	0	rpmC	50S ribosomal protein L29	J
MPN174	-0.437171	0.852134	0.418004	0.0655549	-0.886453	0.709934	-0.43521	0.242337	-0.308307	0.949934	-0.496163	0.172433	1.10094	0.903851	0.324499	0.430668	-0.780309	0.873593	0.127451	0.668898	rpsQ	30S ribosomal protein S17	J
MPN175	-0.0395084	0.844403	0	0	-0.956645	0.351892	0	0	-0.538932	0.584475	0	0	0.84743	0.179514	0	0	-0.476422	0.537839	0	0	rplN	50S ribosomal protein L14	J
MPN176	1.89992	0.000931694	0.5169	0.239636	-2.52403	0.242983	0.586166	0.203629	-0.608163	0.942923	0	0	-1.15772	0.288988	-1.4559	0.518192	0.726984	0.329049	1.4559	0.0085598	rplX	50S ribosomal protein L24	J
MPN177	0.808929	0.0240582	0.941578	0.0646277	-1.79033	0.209429	-0.117825	0.602514	-0.511133	0.968686	0.446713	0.60313	0.137619	0.534037	-1.12258	0.0648263	-0.0552244	0.567604	0.462779	0.329378	rplE	50S ribosomal protein L5	J
MPN178	-3.02978	0.525706	0	0	0	0	0	0	0.118521	0.740214	0	0	1.52793	0.240632	0	0	-3.02978	0.178536	0	0	rpsN	30S ribosomal protein S14 type Z	J
MPN179	-1.75047	0.621568	0.644489	0.0406558	-2.51104	0.554442	-0.36949	0.619378	3.16234	0.116636	-0.346427	0.568432	-0.851659	0.734292	0	0	-2.82674	0.333753	0.346427	0.0144965	rpsH	30S ribosomal protein S8	J
MPN180	0.286053	0.826838	0.599451	0.277715	-0.346753	0.629207	0.75785	0.111792	0.725836	0.120973	-0.429213	0.270487	-0.88446	0.225369	-0.704518	0.116315	-0.130212	0.82182	0.967863	0.00208319	rplF	50S ribosomal protein L6	J
MPN181	1.12182	0.0575896	1.10941	0.0156251	-1.08843	0.27646	0.133655	0.984927	-0.0269255	0.776843	-0.555625	0.320051	-0.927848	0.363647	-0.567114	0.313407	0.338558	0.603298	0.964456	0.050694	rplR	50S ribosomal protein L18	J
MPN182	-0.94725	0.791141	1.53023	0.00211699	-0.054003	0.637081	-1.53023	0.975333	1.13479	0.77004	0	0	0.0327965	0.617156	0	0	-0.811404	0.860236	0	0	rpsE	30S ribosomal protein S5	J
MPN183	0.352135	0.254745	-0.574082	0.210325	0.31405	0.249266	0.574082	0.515181	-1.57463	0.0814969	0	0	0.11385	0.518114	0	0	0.705142	0.0181285	0	0	rplO	50S ribosomal protein L15	J
MPN184	0.0993815	0.576962	0	0	0	0	0	0	0.87265	0.223296	0	0	-1.25469	0.509272	0	0	0.0993815	0.667108	0	0	secY	Preprotein translocase subunit secY	U
MPN185	-0.188325	0.883042	0.26313	0.422841	-0.583017	0.747467	-0.532558	0.055602	-0.759928	0.323561	0.436033	0.11474	0.941702	0.233381	-0.259348	0.571147	-0.393157	0.880449	-0.209679	0.447013	adk	Adenylate kinase (AK) (EC 2.7.4.3) (ATP-AMP transphosphorylase)	F
MPN186	-1.84922	0.72318	0	0	0	0	0	0	2.69975	0.114404	0	0	-1.96515	0.705755	0	0	-1.84922	0.349007	0	0	map	Methionine aminopeptidase (MAP) (EC 3.4.11.18) (Peptidase M)	J
MPN187	0	0	0.618598	0.214162	0	0	0.542416	0.318697	0	0	0.0330239	0.769724	0	0	-0.916926	0.0239207	0	0	0.723242	0.0228458	infA	Translation initiation factor IF-1	J
MPN189	-0.774838	0.594621	1.74815	0.303443	0	0	-0.417618	0.460312	0.539351	0.677947	0	0	0.125971	0.866802	-2.15696	0.479982	-0.774838	0.611579	2.15696	0.0961796	rpsM	30S ribosomal protein S13	J
MPN190	0.951919	0.336579	0.9219	0.0396201	-1.71957	0.311677	-0.552033	0.975076	0.1098	0.767079	-0.51482	0.946595	-0.490616	0.801533	0	0	-0.040189	0.969345	0.51482	0.0847891	rpsK	30S ribosomal protein S11	J
MPN191	-0.567094	0.303786	0.319346	0.0718721	-0.106941	0.662456	0.237479	0.255893	0.0699873	0.971775	-0.19987	0.155938	0.641658	0.103635	-0.209515	0.140822	-0.481033	0.185729	0.383913	5.89626e-05	rpoA	DNA-directed RNA polymerase subunit alpha (RNAP subunit alpha) (EC 2.7.7.6) (Transcriptase subunit alpha)	K
MPN192	0.561998	0.223154	0	0	-0.892652	0.844035	0	0	-0.885536	0.44438	0	0	0.312117	0.842256	0	0	0.0988589	0.398761	0	0	rplQ	50S ribosomal protein L17	J
MPN193	-3.23711	0.23592	-0.355888	0.343651	0.123934	0.851413	-0.0466372	0.832041	0.732265	0.43115	0.616342	0.0605214	1.5397	0.872389	-0.323249	0.620066	-1.51541	0.408204	-0.35852	0.309049	cbiO 1	Cobalt/nickel import ATP-binding protein CbiO 1 (EC 3.6.3.-)	P
MPN194	0.259666	0.57003	-0.126262	0.800091	-1.84384	0.283022	-0.0679159	0.0727503	0.6528	0.231391	0.0370178	0.534699	0.022159	0.498558	0.0830358	0.475608	-0.739591	0.688507	-0.122781	0.226819	CbiO 2	Cobalt/nickelimport ATP-binding protein CbiO 2 (EC 3.6.3.-)	P
MPN195	-1.02294	0.9325	-0.256616	0.249353	-0.709982	0.946363	-0.314004	0.88028	-4.24623	0.288209	0	0	2.28148	0.297521	0.523203	0.698644	-0.976255	0.987969	-0.523203	0.403374	cbiQ	Similar to Cobalt/nickel ABC transporter CbiQ	P
MPN197	0.107294	0.992053	0.149901	0.712967	0.427146	0.374255	0.230522	0.39455	0.018453	0.971234	0.269946	0.265474	-0.555133	0.34712	-0.483422	0.00023088	0.379651	0.440305	0.172736	0.277327	pepF	Oligoendopeptidase F homolog (EC 3.4.24.-)	E
MPN199	-0.417095	0.928678	1.70858	0.00076271	0	0	-1.70858	0.674945	-0.438285	0.937884	0	0	0.757128	0.39123	0	0	-0.417095	0.418305	0	0	0	Conserved hypothetical lipoprotein MPN_199	M
MPN199a	0	0	0	0	0	0	0	0	0	0	0	0	0	0	0	0	0	0	0	0	New ORF	New ORF	S
MPN200	0	0	0	0	0.650592	0.244365	-0.919898	0.870115	-0.650592	0.670221	0	0	0	0	0.919898	0.00131091	0.650592	0.769841	-0.919898	0.290805	0	Conserved hypothetical lipoprotein MPN_200	M
MPN207	0.771061	0.0610696	-0.384781	0.582791	-0.213081	0.878453	-0.500472	0.402981	-0.33803	0.678778	-0.563227	0.320779	-0.680579	0.26958	0.858982	2.15592e-05	0.547938	0.170369	-0.423382	0.208905	ptsG	PTS system glucose-specific EIICBA component (EIICBA-Glc) (EII-Glc/EIII-Glc) (EC 2.7.1.69)	G
MPN207a	0	0	0	0	0	0	0	0	0	0	0	0	0	0	0	0	0	0	0	0	New ORF	New ORF	S
MPN208	-0.00520101	0.653852	1.53194	0.00337955	-0.0802862	0.859829	-0.112911	0.640911	-0.593802	0.0338911	0.268344	0.986212	0.420698	0.227581	-1.73088	0.0546936	0.0231512	0.585863	0.960888	0.117955	rpsB	30S ribosomal protein S2	J
MPN209	0.690262	0.472147	-0.641414	0.976575	0.511107	0.478323	0.641414	0.00470339	-3.21557	0.316939	0	0	-0.159471	0.657998	0	0	1.333	0.192371	0	0	mgtA	Probable cation-transporting P-type ATPase (EC 3.6.3.-)	P
MPN210	0.492214	0.293781	0.880068	0.194725	0.0975801	0.668699	-0.494765	0.53022	-0.487752	0.415216	-0.135143	0.816058	-0.402365	0.519011	-0.262427	0.721549	0.536985	0.182022	0.37249	0.607267	secA	Protein translocase subunit secA	U
MPN211	0.0222312	0.317758	0.396557	0.186816	-1.02227	0.365191	-0.247623	0.410149	0.694269	0.812804	0.0268927	0.998482	-0.0116745	0.748794	-0.140216	0.671426	-0.644145	0.943011	0.109548	0.712668	uvrB	UvrABC system protein B (Protein uvrB) (Excinuclease ABC subunit B)	L
MPN213	0.565986	0.32776	0	0	-1.35561	0.513854	0	0	1.24666	0.649587	0	0	-1.53355	0.442956	0	0	-0.504142	0.796496	0	0	0	Conserved hypothetical protein MPN_213	M
MPN214	0	0	0	0	0	0	0	0	3.52203	0.086615	0	0	-3.52203	0.700379	0	0	0	0	0	0	OppA??	Conserved hypothetical protein MPN_214	M
MPN215	-0.41132	0.610847	0.0730467	0.848153	1.57237	0.00333871	0.0683576	0.866448	-1.19683	0.251324	0.12818	0.636901	-0.406918	0.61331	-0.193586	0.393002	1.18612	0.129692	0.058662	0.754743	oppB	Oligopeptide transport system permease protein oppB	E
MPN216	0.286995	0.46797	-0.842236	0.502069	-0.153371	0.844898	0.00074486	0.589311	-0.572801	0.806352	-0.475616	0.131055	0.114302	0.500834	0.743691	0.0913714	0.211894	0.4201	-0.363859	0.91382	oppC	Oligopeptide transport system permease protein oppC	E
MPN217	-0.368928	0.659472	-0.546107	0.0154459	0.258439	0.741948	-0.0601816	0.982112	1.12177	0.071804	0.0292468	0.669793	-1.04375	0.101885	0.293226	0.102759	-0.258882	0.924694	-0.346657	0.0578665	oppD	Oligopeptide transport ATP-binding protein oppD	E
MPN218	-0.718188	0.349585	-0.135651	0.738415	-0.0825243	0.766365	-0.251565	0.395066	0.654631	0.358377	-0.109183	0.828125	0.321318	0.754765	0.30095	0.128671	-0.634299	0.274828	-0.208078	0.292956	oppF	Oligopeptide transport ATP-binding protein oppF	E
MPN219	-0.848979	0.903888	0	0	0.701202	0.832691	0	0	-0.136078	0.725162	0	0	0.440674	0.985565	0	0	-0.0451721	0.773213	0	0	rplK	50S ribosomal protein L11	J
MPN220	-0.335554	0.533431	0.776003	0.0136708	-0.0544942	0.797571	0.125797	0.828804	-0.0462475	0.813169	-0.962822	0.0285984	0.452651	0.240501	0.00586905	0.728488	-0.273753	0.440123	0.778006	0.0208724	rplA	50S ribosomal protein L1	J
MPN221	1.51812	0.297204	0	0	-3.08856	0.394871	-0.879826	0.369065	-0.255641	0.969315	0.355507	0.178684	-0.719159	0.835134	0.392157	0.160503	0.246369	0.883358	-0.879826	0.000779466	pth	Peptidyl-tRNA hydrolase (PTH) (EC 3.1.1.29)	J
MPN222	0	0	-0.373685	0.80182	-2.18097	0.682113	-0.660613	0.649522	2.81452	0.11071	-2.55217	0.287671	-1.84664	0.728574	1.79802	0.402764	-2.18097	0.328424	-0.315792	0.862383	yacA	tRNA(Ile)-lysidine synthase (EC 6.3.4.-) (tRNA(Ile)-lysidine synthetase) (tRNA(Ile)-2-lysyl-cytidine synthase)	J
MPN223	0	0	0.51864	0.413841	0	0	0.185504	0.882953	0	0	0.0773303	0.963395	0	0	-0.559393	0.352575	0	0	0.422926	0.400667	hprK	HPr kinase/phosphorylase (HPrK/P) (EC 2.7.11.-) (EC 2.7.4.-) (HPr(Ser) kinase/phosphorylase)	T
MPN224	0	0	0.518233	0.121492	0	0	-0.281047	0.882395	0	0	0.42067	0.643505	0	0	-0.570882	0.250737	0	0	0.0893054	0.142073	lgt	Prolipoprotein diacylglyceryl transferase (EC 2.4.99.-)	U
MPN225	0.596942	0.203803	0	0	0.0976591	0.521211	0	0	-0.591778	0.68386	0	0	-0.490888	0.116609	0	0	0.645669	0.0704031	0	0	rpsL	30S ribosomal protein S12	J
MPN227	-0.656983	0.0234491	0.47918	0.210984	0.0650177	0.888711	0.578768	0.0943622	0.171464	0.80846	-0.658848	0.0481778	0.54871	0.038529	-0.271166	0.30632	-0.437624	0.0422946	0.806564	3.81664e-05	fus	Elongation factor G (EF-G)	J
MPN228	0.508376	0.586652	0.803337	0.00651501	-0.274655	0.846458	-0.307939	0.35988	-0.121148	0.976268	0.0259427	0.890608	-0.394533	0.752938	-0.431592	0.295539	0.249976	0.765445	0.368002	0.303315	rpsF	30S ribosomal protein S6	J
MPN229	-1.41444	0.423722	0	0	0.856273	0.293132	0.118132	0.0290021	0.232276	0.770267	0	0	0.506508	0.602792	-0.118132	0.787751	-0.250073	0.846536	0.118132	0.503109	ssbA	Single-stranded DNA-binding protein (SSB) (Helix-destabilizing protein)	L
MPN230	-1.15808	0.835341	1.4427	0.00386149	0	0	0.0453557	0.792547	2.04447	0.018397	0.0918569	0.841056	-1.57769	0.488007	-1.51777	0.0613249	-1.15808	0.277315	1.02144	0.0712538	rpsR	30S ribosomal protein S18	J
MPN231	-1.58336	0.172489	0	0	-0.591089	0.394831	0	0	0.626928	0.592504	0	0	1.30335	0.0749548	0	0	-1.45298	0.0266157	0	0	rplI	50S ribosomal protein L9	J
MPN232	-1.03616	0.833823	0.752058	0.104899	0	0	0.166662	0.986362	0.80117	0.386954	0.258297	0.824162	0.032646	0.730336	-0.93951	0.0456453	-1.03616	0.282021	0.528271	0.168432	dnaB	Replicative DNA helicase (EC 3.6.1.-)	L
MPN233	-1.26128	0.656581	0.160896	0.595954	0.0180978	0.710464	0.298578	0.247863	-0.791957	0.680602	-0.288844	0.234348	1.56831	0.627393	-0.0752961	0.616127	-0.763804	0.950455	0.340975	0.120538	0	Uncharacterized lipoprotein MPN_233	M
MPN234	0	0	0	0	0	0	0	0	0	0	0	0	0	0	0	0	0	0	0	0	0	Conserved hypothetical lipoprotein MPN_234	M
MPN236	0	0	0.929981	0.102375	0	0	-0.572237	0.47055	0	0	0.630838	0.333628	0	0	-1.01041	0.0472583	0	0	0.199744	0.508751	gatC	Aspartyl/glutamyl-tRNA(Asn/Gln) amidotransferase subunit C (Asp/Glu-ADT subunit C) (EC 6.3.5.-)	J
MPN237	-3.68447	0.372489	0.57918	0.476838	-0.240058	0.783985	-0.0635722	0.637556	0.65264	0.87569	0.996285	0.0651891	1.92779	0.305553	-1.48265	0.0240937	-1.92594	0.30315	0.0998164	0.842634	gatA	Glutamyl-tRNA(Gln) amidotransferase subunit A (Glu-ADT subunit A) (EC 6.3.5.-)	J
MPN238	0	0	-0.264031	0.0782454	0	0	-0.513063	0.68742	-0.573499	0.639136	0.174169	0.357979	0.573499	0.260082	0.268547	0.265667	0	0	-0.483432	0.0466645	gatB	Aspartyl/glutamyl-tRNA(Asn/Gln) amidotransferase subunit B (Asp/Glu-ADT subunit B) (EC 6.3.5.-)	J
MPN239	-1.22312	0.658507	-0.850473	0.0326567	-1.56027	0.436264	0.578277	0.0277347	-1.09687	0.53355	-0.23636	0.614872	2.25875	0.0257323	0.214132	0.639413	-1.59881	0.274648	0.0104149	0.976852	gntR	Probable HTH-type transcriptional regulator gntR	K
MPN240	-0.303885	0.799805	-0.938676	0.00452384	2.42292	0.0349873	0.170718	0.387725	-1.75159	0.509974	-0.178934	0.81123	-2.12466	0.381478	0.474697	0.100908	2.55489	0.158245	-0.336398	0.264041	trxB	Thioredoxin reductase (TRXR) (EC 1.8.1.9)	O
MPN241	0	0	0	0	0	0	0	0	0	0	0	0	0	0	0	0	0	0	0	0	WhiA	Transcription factor with WhiA C-terminal domain	R
MPN243	-0.596818	0.618705	0.458505	0.0190515	-0.0530799	0.866813	0.219153	0.472077	-0.750895	0.327978	-0.232142	0.191808	1.06126	0.0638976	-0.27683	0.134707	-0.387332	0.561879	0.470619	0.000398876	vacB	Ribonuclease R (RNase R) (EC 3.1.-.-) (VacB protein homolog)	K
MPN244	0	0	0.28987	0.308346	0.322932	0.970669	-0.963185	0.401876	0.888239	0.0923046	0.502762	0.5711	-1.68497	0.546913	-0.156497	0.688402	0.322932	0.425403	-0.393898	0.889626	disA	DNA integrity scanning protein DisA	L
MPN245	0.353295	0.517633	-0.913882	0.0369976	-1.20704	0.274515	-0.332932	0.570032	-1.08658	0.561883	0.234374	0.331037	0.729154	0.30841	0.410523	0.132772	-0.18781	0.727098	-0.740009	0.00834062	def	Peptide deformylase (PDF) (EC 3.5.1.88) (Polypeptide deformylase)	J
MPN246	0.0555809	0.653141	-1.27226	0.0601869	0.77539	0.162041	-0.517377	0.535986	-2.21584	0.163116	0.113855	0.56468	0.248619	0.651122	0.704593	0.0514572	0.864171	0.0897516	-1.00075	0.0130009	gmk	Guanylate kinase (EC 2.7.4.8) (GMP kinase)	F
MPN247	0	0	0.583672	0.523797	0	0	-0.440482	0.764792	0	0	0.250298	0.318538	0	0	-0.371298	0.976191	0	0	0.0960261	0.409297	ptc1	Putative protein phosphatase PrpC (EC 3.1.3.16)	T
MPN248	0	0	0	0	4.42513	0.0822049	0	0	-4.42513	0.654325	0	0	0	0	0	0	4.42513	0.377659	0	0	prkC	Putative serine/threonine-protein kinase PrkC (EC 2.7.11.1)	T
MPN250	-0.476813	0.50374	-0.53138	0.183153	-0.495028	0.455881	-0.403707	0.351281	1.11374	0.0436431	0.102644	0.51669	-0.13893	0.754138	0.401704	0.0913777	-0.80301	0.197291	-0.562816	0.0214274	pgiB	Glucose-6-phosphate isomerase (GPI) (EC 5.3.1.9) (Phosphoglucose isomerase) (PGI) (Phosphohexose isomerase) (PHI)	G
MPN251	0	0	0.604968	0.064437	0	0	-1.19445	0.00416275	0	0	0.111327	0.766644	0	0	0.0489249	0.862451	0	0	-0.165186	0.682591	cfxE	Probable ribulose-phosphate 3-epimerase (EC 5.1.3.1) (Pentose-5-phosphate 3-epimerase) (PPE) (R5P3E)	G
MPN252	-0.0077496	0.490717	0.350971	0.455139	-2.79882	0.323057	0.408875	0.331718	1.33207	0.515857	0.247016	0.705149	-0.136022	0.712475	-0.759152	0.00547031	-1.30386	0.813915	0.41232	0.107472	asnS	Asparaginyl-tRNA synthetase (EC 6.1.1.22) (Asparagine--tRNA ligase) (AsnRS)	J
MPN254	-0.705155	0.454835	-1.29564	0.0281124	-0.0231408	0.633451	0.019098	0.711362	1.33582	0.0170984	-0.258343	0.835304	-0.541875	0.487211	0.734198	0.0565013	-0.684181	0.272335	-0.576229	0.182498	cinA	Putative competence-damage inducible protein CinA	L
MPN255	2.31707	0.0358869	-0.208472	0.85702	-5.73935	0.303822	-0.125675	0.985134	-0.724721	0.943662	-0.67971	0.29925	-1.37821	0.481906	0.658749	0.201545	0.841822	0.502712	-0.0810311	0.863305	ygbP	2-C-methyl-D-erythritol 4-phosphate cytidylyltransferase-like	I
MPN256	1.25508	0.376693	-0.396567	0.325311	0.867272	0.231891	0.198482	0.388452	-0.997704	0.399207	-0.360938	0.379935	-3.58869	0.214645	0.359772	0.317462	2.16622	0.0407559	-0.0286865	0.925661	0	Conserved hypothetical protein MPN_256	R
MPN257	-0.739698	0.925506	0.0913112	0.908893	0.820457	0.759496	0.0269498	0.884425	0.540679	0.927972	0.364203	0.158674	-0.394571	0.621203	-0.391142	0.170932	0.0447288	0.728712	-0.0060558	0.978682	galE	UDP-glucose 4-epimerase (EC 5.1.3.2) (UDP-galactose 4-epimerase)	I
MPN258	0.206039	0.372052	-0.348383	0.499501	-0.933608	0.0224761	0.851418	0.00243886	-0.241627	0.661877	-0.90028	0.0801515	0.42901	0.117449	0.194307	0.935146	-0.306785	0.38383	0.562768	0.17267	mglA	Sugar (ribose/galactose) ABC transporter ATP-binding subunit	G
MPN259	-0.759411	0.849157	-0.67749	0.170106	0.291952	0.349135	0.464956	0.0856561	0.677854	0.897502	-0.722139	0.138812	0.0461612	0.554815	0.541635	0.244814	-0.400966	0.531363	0.0825552	0.829044	rbsC1	Sugar (ribose/galactose) ABC transporter permease subunit, but probably C-terminal	G
MPN260	-0.363207	0.865742	-0.294283	0.777677	-0.305189	0.751383	0.157927	0.626164	-0.597192	0.576707	-1.00062	0.198709	0.914664	0.27502	0.718438	0.296871	-0.388383	0.672453	0.0986992	0.861923	rbsC	Sugar (ribose/galactose) ABC transporter permease subunit	G
MPN261	0.886466	0.437569	-0.383061	0.295165	0.0182722	0.816145	0.107607	0.948655	0.230747	0.629504	0.774975	0.0181106	-1.93561	0.0987794	-0.57071	0.32694	0.665099	0.375637	-0.312442	0.404877	topA	DNA topoisomerase 1 (EC 5.99.1.2) (DNA topoisomerase I) (Omega-protein) (Relaxing enzyme) (Untwisting enzyme) (Swivelase)	L
MPN262	0	0	-0.367164	0.355221	1.78326	0.193324	-0.20472	0.706942	-2.82132	0.555692	-0.211607	0.689827	-0.212499	0.870988	0.469973	0.0503371	1.78326	0.715854	-0.29699	0.245165	0	Uncharacterized protein, similar to reticulocyte binding protein	M
MPN263	-0.365578	0.321737	-0.013459	0.931075	-0.0839833	0.694751	-0.0229258	0.874747	0.749431	0.0144276	0.0203247	0.865487	-0.162312	0.562805	0.00540068	0.940403	-0.426033	0.214576	-0.0258539	0.832364	trx	Thioredoxin (Trx)	O
MPN264	0.0822322	0.688457	0	0	-0.423552	0.928842	-0.701293	0.645953	0.307946	0.578402	-0.335328	0.770071	0	0	0.890244	0.00777217	-0.307946	0.670467	-0.701293	0.0959347	0	Uncharacterized hydrolase, haloacid dehalogenase-like family protein (EC 3.1.-.-)	R
MPN265	-0.581222	0.66888	0.388265	0.420921	-0.322952	0.628485	-1.1163	0.0175285	0.143211	0.846671	0.677441	0.0865289	0.730285	0.803884	-0.337794	0.677503	-0.633107	0.962292	-0.418959	0.321699	trpS	Tryptophanyl-tRNA synthetase (EC 6.1.1.2) (Tryptophan--tRNA ligase) (TrpRS)	J
MPN266	0.730347	0.185328	0.663239	0.0456977	-0.154005	0.840884	-0.455938	0.344402	-0.295095	0.998059	-0.408832	0.395783	-0.699816	0.11017	0.0975265	0.962583	0.541194	0.181348	0.280845	0.492944	spxA	Transcriptional regulatory protein Spx	K
MPN267	-0.66454	0.42007	-1.16836	0.0215223	0.256053	0.836846	-0.318961	0.712	0.312973	0.770186	0.0155644	0.687192	0.30988	0.773816	0.664039	0.0256609	-0.324464	0.612972	-0.807365	0.0140456	ppnK	Probable inorganic polyphosphate/ATP-NAD kinase (Poly(P)/ATP NAD kinase) (EC 2.7.1.23)	H
MPN268	0.908187	0.0326905	0	0	-0.913672	0.428207	0.666155	0.0509402	-0.127532	0.709912	-0.437756	0.543847	-0.580992	0.528433	-0.305955	0.59482	0.257761	0.374884	0.666155	0.950376	ptsG	Putative phosphotransferase enzyme IIB component MPN_268 (EC 2.7.1.69)	G
MPN269	0	0	0	0	0.0209697	0.738076	0.536759	0.122426	0.854331	0.37034	-0.8852	0.762034	-1.10461	0.813143	0.21081	0.320089	0.0209697	0.581272	0.536759	0.568187	ymdA	Endoribonuclease Y (Rnase Y)	R
MPN272	0	0	-1.32435	0.0397091	0	0	-0.264635	0.850888	0	0	-0.0448145	0.809594	0	0	0.730545	0.04951	0	0	-0.825203	0.0524874	0	Uncharacterized protein MPN_272	S
MPN273	-3.0403	0.278172	0	0	0.787602	0.741471	0	0	-1.39208	0.408948	0	0	2.14	0.0883153	0	0	-0.824557	0.537223	0	0	hit1	Diadenosine tetraphosphate Ap4A hydrolase (EC 3.6.1.41)	F
MPN275	0.393688	0.991922	0.142079	0.767027	1.25407	0.107491	-0.868274	0.0725459	0.0937951	0.928531	0.57431	0.132312	-4.14965	0.0788094	-0.165139	0.923349	1.35568	0.173805	-0.472963	0.24417	yaaK	Putative uncharacterized protein yaaK	L
MPN276	-2.51448	0.455509	-0.723659	0.00226636	1.01611	0.225703	0.235639	0.402622	-1.36731	0.39381	0.39872	0.107703	1.75986	0.673228	-0.120052	0.89695	-0.471064	0.723132	-0.308577	0.227258	0	Conserved hypothetical protein MPN_276	S
MPN277	0.116761	0.367804	-0.435436	0.0536809	-0.386064	0.827511	0.183169	0.489893	0.39794	0.765615	0.33631	0.137743	-0.210902	0.416434	-0.161912	0.702756	-0.210799	0.326113	-0.194022	0.386155	lysS	Lysyl-tRNA synthetase (EC 6.1.1.6) (Lysine--tRNA ligase) (LysRS)	J
MPN278	0	0	0	0	0	0	0	0	0	0	0	0	0	0	0	0	0	0	0	0	yefE	UDP-galactopyranose mutase (EC 5.4.99.9)	M
MPN279	0	0	0	0	0	0	0	0	0	0	0	0	0	0	0	0	0	0	0	0	--	--	--
MPN279	0	0	0.897482	0.0107093	-4.42021	0.610333	0.0696336	0.890029	4.81655	0.0842175	-0.0433275	0.703842	-3.4604	0.643827	-0.71415	0.107675	-4.42021	0.339774	0.650427	0.0701152	lepA	GTP-binding protein lepA	J
MPN280	0.0154277	0.671402	0.113118	0.248739	0.165559	0.543367	-0.165371	0.107009	-0.493011	0.798073	0.0214436	0.823152	0.177768	0.432499	0.00909393	0.897938	0.191039	0.359634	-0.0307096	0.760054	rnjA	Ribonuclease J1 (RNase J1) (EC 3.1.-.-)	J
MPN284	0.659489	0.197968	0.0171967	0.779003	-0.268242	0.943995	0.323853	0.156751	-0.373572	0.946581	0.23052	0.41171	-0.433853	0.196547	-0.424681	0.0251011	0.425522	0.244014	0.162804	0.360964	0	Uncharacterized lipoprotein MPN_284	M
MPN288	0	0	0	0	0	0	0.213688	0.291159	0	0	-0.521757	0.943196	0	0	0.261049	0.257157	0	0	0.213688	0.299695	0	Conserved hypothetical lipoprotein MPN_288	M
MPN291	2.53731	0.0988084	0.136838	0.414634	0	0	-1.23984	0.563517	-2.53731	0.801835	0.829835	0.0488371	0	0	0	0	2.53731	0.445826	-0.829835	0.846891	0	Probable O-sialoglycoprotein endopeptidase	O
MPN293	0	0	0	0	-1.79794	0.752624	-2.76788	0.649238	-3.34761	0.60356	0	0	3.26182	0.100812	2.76788	2.76124e-05	-1.79794	0.397968	-2.76788	0.200409	lsp	Lipoprotein signal peptidase (EC 3.4.23.36) (Prolipoprotein signal peptidase) (Signal peptidase II) (SPase II)	U
MPN294	-1.2572	0.728735	0.149003	0.421308	-2.40948	0.445215	-0.906015	0.00271385	-1.12143	0.619777	-0.126761	0.911649	2.45893	0.0679964	0.437381	0.108799	-1.9096	0.324731	-0.34704	0.221167	pfpI	SImilar to intracellular protease ThiJ/PfpI;	O
MPN295	0.350505	0.677214	-0.721479	0.00472693	0.267544	0.515994	0.190197	0.319061	0.0713746	0.821717	-0.0667525	0.984445	-0.829666	0.164735	0.296238	0.234114	0.441519	0.343571	-0.246804	0.320496	0	Conserved hypothetical protein MPN_295	K
MPN296	0.0352311	0.427483	0	0	-0.750747	0.178618	0	0	0.21884	0.286629	0	0	0.248041	0.582134	0	0	-0.42867	0.681899	0	0	rpsU	30S ribosomal protein S21	J
MPN297	1.49444	0.103889	-1.06842	0.015398	-0.0731819	0.680864	-0.099143	0.872646	-0.250518	0.54866	0.630973	0.0377892	-2.95541	0.16839	-0.00613725	0.73999	1.26846	0.0614203	-0.733365	0.0292552	gpsB	Similar to cell-division initiation protein DivIVA	D
MPN299	-0.701627	0.766306	-1.00867	0.0215683	1.2301	0.0257737	-0.110413	0.831138	-0.254026	0.428324	0.685911	0.0191536	-0.191147	0.446819	-0.0728709	0.847621	0.526398	0.151755	-0.726911	0.0298165	plsC	Probable 1-acyl-sn-glycerol-3-phosphate acyltransferase (1-AGP acyltransferase) (1-AGPAT) (EC 2.3.1.51) (Lysophosphatidic acid acyltransferase) (LPAAT)	I
MPN300	0	0	0.00284347	0.550485	0	0	0.171905	0.202174	0	0	-0.365237	0.878045	0	0	0.163911	0.439846	0	0	0.178261	0.599672	dyr	Dihydrofolate reductase (EC 1.5.1.3) and segregation and condensation protein A, ScpA	D
MPN301	0	0	-0.576781	0.233809	0.939685	0.360519	0.0163283	0.968069	-1.64696	0.67734	0.683528	0.0815935	0.249323	0.648734	-0.318766	0.711068	0.939685	0.973465	-0.446231	0.292035	scpB	Segregation and condensation protein B	D
MPN302	-2.53449	0.211927	0.135316	0.738289	0.720577	0.707093	0.247434	0.381369	-1.09814	0.370699	0.0847646	0.913677	1.91712	0.051366	-0.318669	0.160286	-0.75067	0.483716	0.215496	0.282561	pfk	6-phosphofructokinase (Phosphofructokinase) (EC 2.7.1.11) (Phosphohexokinase)	G
MPN303	-0.289953	0.427301	-0.355722	0.0259306	0.60566	0.0734931	0.0341909	0.706904	-0.103988	0.679675	0.0703146	0.545513	-0.0897908	0.705466	0.117723	0.386202	0.242543	0.486975	-0.194721	0.178876	pyk	Pyruvate kinase (PK) (EC 2.7.1.40)	G
MPN307	0	0	0	0	0	0	0	0	-0.295121	0.528227	0	0	0.295121	0.328103	0	0	0	0	0	0	arcC	Carbamate kinase-like protein (EC 2.7.2.2)	C
MPN309	0.0316147	0.792721	-0.659965	0.15832	0.356944	0.406406	-0.600897	0.206386	-0.10209	0.288464	0.458132	0.0891717	-0.266	0.953988	0.240306	0.309479	0.287788	0.335394	-0.813431	0.00173479	p65	Proline-rich P65 protein	S
MPN310	-0.185801	0.481077	-0.30135	0.0183363	0.671017	3.55922e-05	0.0828484	0.563715	-0.292207	0.287137	0.180926	0.172403	-0.147414	0.546941	-0.0307708	0.964919	0.39629	0.12282	-0.15682	0.229762	hmw2	Cytadherence high molecular weight protein 2 (Cytadherence accessory protein 2)	M
MPN311	0.45682	0.384272	-0.466387	0.8063	-0.0297014	0.742278	0.251375	0.47026	-0.0736901	0.79446	-0.2571	0.253477	-0.557062	0.110163	0.286943	0.530336	0.349972	0.287127	-0.0469874	0.687803	0	Conserved hypothetical protein MPN_311	D
MPN312	-3.06577	0.395237	0	0	2.86092	0.00533012	0	0	0.764829	0.792535	0.0404408	0.126049	-8.78932	0.319361	-0.0404408	0.153309	1.17209	0.266219	0	0	0	Uncharacterized protein MPN_312	S
MPN314	-0.00546061	0.83835	-1.39948	0.143202	-0.667482	0.682492	-1.18858	0.221154	-1.64786	0.385049	0.0517229	0.623004	1.06511	0.271298	1.02823	0.00804371	-0.215822	0.860712	-1.46037	0.00158246	mraZ	Protein mraZ	D
MPN315	-1.15854	0.670535	-1.39275	0.329777	-2.45146	0.244154	-3.59451	0.0471066	-0.219798	0.845624	0.48516	0.301716	2.02471	0.0403773	1.01813	0.0574862	-1.90893	0.149475	-2.42566	0.000138272	mraW	S-adenosyl-L-methionine-dependent methyltransferase mraW (EC 2.1.1.-)	D
MPN318	1.16212	0.148045	0	0	0.136587	0.575609	0.0416263	0.405679	-3.26262	0.192628	0	0	-0.489508	0.498853	-0.0416263	0.43417	1.55719	0.0586723	0.0416263	0.984387	0	Putative amino acid pernease	E
MPN319	-2.58639	0.652773	1.0407	0.793544	0	0	-0.277941	0.78378	3.13007	0.102539	0.193776	0.693335	-2.02945	0.71516	-0.838742	0.886337	-2.58639	0.324225	0.52069	0.640211	0	Putative amino acid pernease	E
MPN320	0	0	0.752459	0.148445	0	0	-0.525696	0.528018	-1.11449	0.848955	0.525981	0.346766	1.11449	0.174126	-0.7425	0.0627436	0	0	0.115286	0.538883	thyA	Thymidylate synthase (TS) (TSase) (EC 2.1.1.45)	F
MPN321	1.07204	0.0139326	0.511317	0.114453	-3.72183	0.124696	-1.30278	0.00755949	-0.818076	0.835103	-0.179696	0.823607	0.239823	0.746577	0.374857	0.40622	-0.0794844	0.643393	-0.219551	0.60967	dhfr	Dihydrofolate reductase (EC 1.5.1.3)	F
MPN322	1.52068	0.0152717	0.418319	0.0918301	-1.20658	0.344404	-0.681045	0.0588985	-0.258852	0.970045	-0.233844	0.590258	-1.36983	0.278386	0.25577	0.499419	0.680505	0.373945	-0.0357889	0.91022	nrdF	Ribonucleoside-diphosphate reductase subunit beta (EC 1.17.4.1) (Ribonucleotide reductase small subunit)	F
MPN323	0.0771107	0.735728	0.901318	0.104139	0	0	0.741529	0.241796	1.21548	0.286848	-0.54157	0.252196	-1.91012	0.637047	-0.914852	0.0977462	0.0771107	0.633482	1.20061	0.000546479	nrdI	Protein nrdI	F
MPN324	0.0643285	0.995843	-3.93528	0.000438355	0.8607	0.0126459	0.100219	0.653133	-0.864187	0.133135	0.0182044	0.749176	-0.323379	0.560267	0.853613	0.102254	0.835016	0.0474635	-1.09942	0.0793073	nrdE	Ribonucleoside-diphosphate reductase subunit alpha (EC 1.17.4.1) (Ribonucleotide reductase)	F
MPN325	0.0319315	0.312484	0.977264	0.000182385	0.617554	0.916576	-0.0694673	0.760904	-2.72919	0.254204	-0.531421	0.223906	0.492197	0.995037	-0.306903	0.403346	0.725861	0.334096	0.740382	0.0449694	rplU	50S ribosomal protein L21	J
MPN327	-3.34099	0.39009	0	0	0	0	0	0	-0.0232802	0.319194	0	0	1.72602	0.380601	0	0	-3.34099	0.0731061	0	0	rpl27	50S ribosomal protein L27	J
MPN328	-3.85183	0.385901	0.698118	0.145378	2.00299	0.311394	-0.667105	0.138202	-0.890083	0.632084	0.624768	0.220909	1.01667	0.72844	-0.722986	0.230109	0.201334	0.911333	-0.00759243	0.98645	nfo	Probable endonuclease 4 (EC 3.1.21.2) (Endonuclease IV) (Endodeoxyribonuclease IV)	L
MPN329	0	0	0	0	0	0	0	0	0	0	0	0	0	0	0	0	0	0	0	0	fur	Ferric uptake regulation protein	K
MPN330	0	0	0	0	0	0	0	0	0	0	0	0	0	0	0	0	0	0	0	0	0	Conserved hypothetical protein MPN_330	S
MPN331	0.0355589	0.67199	-0.527688	0.390745	-0.610818	0.0550248	-1.1096	0.0384723	-0.11786	0.774202	0.472711	0.119098	0.406598	0.0879019	0.356416	0.21701	-0.308188	0.265284	-0.999282	0.000493695	tig	Trigger factor (TF) (EC 5.2.1.8)	O
MPN332	-0.231552	0.523929	1.62091	0.00228157	-0.0569555	0.76923	0.316039	0.937193	0.252983	0.496657	-0.33129	0.500185	0.123897	0.800285	-1.62937	0.0791413	-0.242219	0.412508	1.44483	0.0150421	lon	ATP-dependent protease La (EC 3.4.21.53)	O
MPN336	0	0	-0.398574	0.294211	0	0	-0.606314	0.0789672	0	0	0.398553	0.0656307	0	0	0.182118	0.323639	0	0	-0.656728	0.000695417	nadD	Nicotinate-nucleotide adenylyltransferase (EC 2.7.7.18), phosphopantetheine adenylyltransferase (EC 2.7.7.3) and choline-phosphate cytidylyltransferase (EC 2.7.7.15)	H
MPN337	0.598534	0.223805	-0.00143902	0.939052	-2.91476	0.456318	-1.54647	0.00433969	-6.13531	0.395992	0.675736	0.0663798	1.24974	0.679855	0.0375931	0.689759	-0.199172	0.719639	-0.852961	0.0396089	0	Conserved hypothetical protein MPN_337	A
MPN338	-0.0491929	0.979492	-0.804663	0.429059	-0.164353	0.910749	-1.35613	0.233345	-0.342358	0.817878	1.56329	0.00210965	0.389668	0.750861	-0.559665	0.813308	-0.0939659	0.940391	-1.49902	0.0555268	0	Conserved hypothetical protein MPN_338	A
MPN339	0	0	-0.377214	0.550861	0	0	-1.22882	0.0320431	0	0	0.729839	0.0274209	0	0	0.0898502	0.573297	0	0	-1.00573	0.00543403	0	Conserved hypothetical protein MPN_339	A
MPN340	0	0	-0.271589	0.594384	1.22286	0.312264	-0.579584	0.291904	-2.94755	0.519196	0.824453	0.0328816	0.418577	0.610326	-0.295718	0.818161	1.22286	0.911073	-0.655491	0.146113	0	Probable DNA helicase I homolog (EC 3.6.1.-)	L
MPN344	4.10098	0.0892047	0	0	0	0	0	0	-4.37957	0.594486	0	0	-2.50549	0.692844	0	0	4.10098	0.412587	0	0	0	Uncharacterized protein MPN_344	N
MPN349	0.393518	0.473874	0.203265	0.48524	0.298898	0.485172	-0.781315	0.0800557	-1.27638	0.343701	-0.0051626	0.896097	-0.0290682	0.632586	0.264582	0.461742	0.702322	0.197217	-0.276317	0.450772	ymdB	M-pesterase	R
MPN350	0	0	0	0	0	0	0	0	0	0	0	0	0	0	0	0	0	0	0	0	plsY	Putative glycerol-3-phosphate acyltransferase PlsY (EC 2.3.1.15)	I
MPN352	-0.360411	0.758272	0.40706	0.243724	-0.548918	0.971809	0.455049	0.162058	0.988528	0.767139	-0.0905256	0.515003	-0.0997827	0.516311	-0.532979	0.0356844	-0.736194	0.766337	0.555898	0.00428383	sigA	RNA polymerase sigma factor rpoD (Sigma-A) (EC 2.7.7.6)	K
MPN353	0	0	0	0	0	0	0	0	0	0	0.130988	0.376689	0	0	-0.130988	0.466194	0	0	0	0	dnaG	DNA primase (EC 2.7.7.-)	L
MPN354	-3.28565	0.582494	-0.151453	0.621227	-2.50473	0.496626	-0.318264	0.244622	0.190253	0.928346	0.230988	0.254127	2.92584	0.155817	0.0706068	0.60722	-3.40931	0.269089	-0.32065	0.128865	glyS	Glycyl-tRNA synthetase (EC 6.1.1.14) (Glycine--tRNA ligase) (GlyRS)	J
MPN355	0.522905	0.549767	0	0	0	0	0	0	-2.34857	0.568195	0	0	0.956915	0.379166	0	0	0.522905	0.803274	0	0	yacO	Probable 23S rRNA (guanosine-2'-O-)-methyltransferase rlmB (EC 2.1.1.-)	J
MPN356	0	0	0	0	0	0	0	0	0	0	0	0	0	0	0	0	0	0	0	0	cysS	Cysteinyl-tRNA synthetase (EC 6.1.1.16) (Cysteine--tRNA ligase) (CysRS)	J
MPN357	0	0	0.504326	0.205225	0	0	-0.147305	0.995662	0	0	0.0430801	0.755666	0	0	-0.292718	0.0932528	0	0	0.233003	0.28452	lig	DNA ligase (EC 6.5.1.2) (Polydeoxyribonucleotide synthase [NAD+])	L
MPN358	-3.15552	0.469999	-0.633377	0.0744885	2.55655	0.21864	-0.0684953	0.970698	0.970263	0.779206	-0.0103553	0.822046	-3.49564	0.458286	0.366209	0.158225	0.828639	0.698645	-0.388763	0.150063	0	Uncharacterized protein MPN_358	A
MPN359	0	0	0	0	0	0	0	0	0	0	0	0	0	0	0	0	0	0	0	0	0	Conserved hypothetical protein MPN_359	A
MPN360	0.551527	0.22927	0	0	0	0	0	0	1.01884	0.733091	0	0	-2.64901	0.508511	0	0	0.551527	0.78839	0	0	rpmE	50S ribosomal protein L31	J
MPN361	1.62584	0.236433	0.752115	0.12129	-3.09096	0.436624	-1.03492	0.715537	-1.3866	0.671016	0	0	-0.260436	0.947117	0.0859066	0.506899	0.563968	0.757521	-0.0859066	0.353033	prfA	Peptide chain release factor 1 (RF-1)	J
MPN368	0	0	-2.3339	0.0531993	0.515285	0.272824	-1.422	0.30785	0	0	0.859367	0.0896405	-0.515285	0.61566	0.553863	0.231515	0.515285	0.813813	-2.15317	0.000105993	0	Uncharacterized protein MPN_368	N
MPN376	-0.742742	0.386546	-0.269308	0.115579	0.413965	0.605365	-0.10593	0.559889	-0.64144	0.288698	0.333206	0.00869411	0.849133	0.141829	-0.0686032	0.995523	-0.163377	0.77656	-0.286994	0.0391894	0	Uncharacterized protein MPN_376	A
MPN377	-1.42473	0.174352	-0.609135	0.164657	1.06583	0.260002	-0.443857	0.324944	0.913668	0.378715	0.585545	0.0311528	-0.447247	0.498651	0.0347952	0.650728	-0.12988	0.871039	-0.722004	0.0132686	0	Uncharacterized protein MPN_377	A
MPN378	0.703776	0.676891	0	0	-5.94646	0.300782	-1.29949	0.524989	0.867549	0.473465	0.409655	0.220036	-0.377213	0.898276	0.605478	0.119181	-0.842626	0.615979	-1.29949	0.000558174	dnaE	DNA polymerase III subunit alpha (EC 2.7.7.7)	L
MPN379	2.15819	0.0969799	0.226217	0.430634	-0.73825	0.719102	-0.722527	0.013857	-2.16883	0.548955	0.303032	0.2754	-1.62902	0.595916	-0.0288911	0.909424	1.97613	0.312796	-0.294697	0.29656	polA	5'-3' exonuclease (EC 3.1.11.-)	L
MPN380	0	0	0	0	1.99927	0.113731	0	0	-1.99927	0.897612	0	0	0	0	0	0	1.99927	0.494338	0	0	fpg	Formamidopyrimidine-DNA glycosylase (Fapy-DNA glycosylase) (EC 3.2.2.23) (DNA-(apurinic or apyrimidinic site) lyase mutM) (AP lyase mutM) (EC 4.2.99.18)	L
MPN381	-0.814163	0.751799	0.143849	0.109846	-0.913099	0.538497	-0.233885	0.0562678	-1.15399	0.466682	-0.128787	0.391827	1.76175	0.0564062	0.144303	0.277248	-1.00623	0.411667	-0.0198549	0.860966	yidA	Putative Cof-like hydrolase acting on phosphorylated sugars and small metabolites	R
MPN382	0	0	0	0	0	0	0	0	0	0	0	0	0	0	0	0	0	0	0	0	coaE	Dephospho-CoA kinase (EC 2.7.1.24) (Dephosphocoenzyme A kinase)	H
MPN383	0.375561	0.464044	-0.32943	0.38244	-0.203924	0.831336	-0.234466	0.501177	-0.410957	0.582748	0.955296	9.33173e-08	-0.0573115	0.968211	-0.580949	0.384978	0.231212	0.66096	-0.529902	0.154447	yidA	nucleotidase, also common to HADs (works well also with CoA and NADP)	R
MPN384	0.812988	0.197816	-0.501652	0.332957	0.0799657	0.695038	0.0119953	0.83831	-0.236933	0.859356	1.26037	0.000220348	-1.15285	0.116456	-1.00584	0.236035	0.756685	0.128392	-0.541809	0.303987	leuS	Leucyl-tRNA synthetase (EC 6.1.1.4) (Leucine--tRNA ligase) (LeuRS)	J
MPN385	0	0	0	0	0	0	0	0	-2.68479	0.781524	0	0	2.68479	0.0960844	0	0	0	0	0	0	0	Conserved hypothetical protein MPN_385	A
MPN386	1.25002	0.107516	0.101485	0.584604	-0.418305	0.986086	-0.495355	0.00181322	-1.3682	0.51882	0.26975	0.111871	-0.659342	0.396658	-0.0224836	0.862986	1.0517	0.171254	-0.263649	0.125547	yaaF	Putative deoxynucleoside kinase protein (EC 2.7.1.76, EC 2.7.1.113)	F
MPN387	0.285874	0.749213	-0.671221	0.0639621	0.672041	0.199855	0.362765	0.113161	-0.164136	0.99069	-0.368164	0.377717	-0.991399	0.0891893	0.383276	0.277712	0.752123	0.152228	-0.047529	0.877479	0	Conserved hypothetical protein MPN_387	S
MPN389	-0.873371	0.138584	-1.11044	0.104537	0.305407	0.755655	0.725332	0.0391473	0.466002	0.512948	-0.828317	0.234372	0.346274	0.692634	0.579175	0.383183	-0.431759	0.351637	0.123942	0.812252	lplA	Probable lipoate-protein ligase A (Lipoate--protein ligase) (EC 2.7.7.63)	O
MPN390	-1.50885	0.0469106	-0.780307	0.0891587	1.1693	0.0717267	0.757686	0.00317407	0.783036	0.371623	-0.38666	0.414251	-0.337375	0.441771	0.156467	0.8399	-0.0601021	0.922076	0.204253	0.604714	pdhD	Dihydrolipoyl dehydrogenase (EC 1.8.1.4) (Dihydrolipoamide dehydrogenase) (E3 component of pyruvate complex)	C
MPN392	0.467309	0.23726	0.161681	0.289776	-0.779999	0.150537	-0.210409	0.160605	0.0289751	0.770954	0.0758005	0.652825	-0.136982	0.929492	-0.0410295	0.867427	-0.072988	0.861246	-0.0357682	0.808583	pdhB	Pyruvate dehydrogenase E1 component subunit beta (EC 1.2.4.1)	C
MPN393	-0.338109	0.258034	0.17601	0.031432	0.0981378	0.890005	-0.105544	0.412782	0.189883	0.62772	-0.20489	0.0568356	0.181986	0.649734	0.110081	0.503534	-0.205176	0.40614	0.0875143	0.383346	pdhA	Pyruvate dehydrogenase E1 component subunit alpha (EC 1.2.4.1)	C
MPN394	-1.94077	0.318829	1.4375	0.374147	1.57085	0.0185247	-0.51541	0.628138	-0.83242	0.565281	1.22772	0.489153	0.783208	0.72694	-3.04694	0.26449	0.241351	0.414774	0.436485	0.741979	nox	Probable NADH oxidase (NOXase) (EC 1.6.99.3)	C
MPN395	-0.377127	0.747171	-0.469919	0.895142	0.09078	0.665971	0.547436	0.0920881	-0.316486	0.822719	0	0	0.56236	0.907312	-0.137242	0.583958	-0.175764	0.92602	0.137242	0.118398	apt	Adenine phosphoribosyltransferase (APRT) (EC 2.4.2.7)	F
MPN396	-0.30706	0.701045	1.59086	0.00887153	-1.83761	0.404999	-1.411	0.0995366	1.5677	0.429686	0.250068	0.845757	-0.269933	0.730902	-0.931432	0.467856	-1.35214	0.710717	0.53073	0.652881	secD	Protein-export membrane protein secD	U
MPN397	-0.927288	0.603654	-0.556377	0.0451949	-0.0338928	0.901941	0.556755	0.032516	1.08485	0.470456	0.271838	0.455374	0.0544688	0.94506	-0.310354	0.408047	-0.7801	0.576413	0.0186636	0.948743	spoT	Probable guanosine-3',5'-bis(diphosphate) 3'-pyrophosphohydrolase (EC 3.1.7.2) (Penta-phosphate guanosine-3'-pyrophosphohydrolase) ((ppGpp)ase)	T
MPN398	0.330784	0.855641	0	0	0.966071	0.181337	0	0	-1.4213	0.525985	0.187035	0.261423	-0.564512	0.664512	-0.187035	0.398245	1.25552	0.342343	0	0	0	Uncharacterized protein MPN_398	A
MPN399	0	0	0	0	0.442141	0.548687	-1.06489	0.357145	-1.3663	0.736831	0.0966514	0.385534	0.611281	0.474384	0.761215	0.0644574	0.442141	0.751108	-1.06489	0.002565	0	Conserved hypothetical protein MPN_399	A
MPN400	-3.19548	0.268582	-2.28202	0.00113482	1.10961	0.591965	-0.099215	0.89845	1.74593	0.268246	0.116586	0.598407	-0.682717	0.591494	0.723383	0.0835216	-0.63758	0.650663	-1.03395	0.0316982	0	Conserved hypothetical protein MPN_400	A
MPN401	0.42886	0.320821	-0.0543202	0.902905	-0.424497	0.511937	0.323746	0.0839455	-0.232138	0.774704	-0.544357	0.016387	-0.100326	0.983028	0.216759	0.61842	0.119981	0.790057	0.276393	0.192562	greA	Transcription elongation factor greA (Transcript cleavage factor greA)	K
MPN402	1.48722	0.212254	0.168216	0.655708	0	0	-0.77571	0.923101	-0.799125	0.92554	0.500136	0.499564	-1.06253	0.84259	0	0	1.48722	0.800025	-0.500136	0.763952	proS	Prolyl-tRNA synthetase (EC 6.1.1.15) (Proline--tRNA ligase) (ProRS)	J
MPN410	0	0	0	0	0	0	0	0	0	0	-0.586498	0.999347	0	0	0.586498	0.00468088	0	0	0	0	0	Uncharacterized protein MPN_410	N
MPN415	0	0	0	0	0	0	0	0	-0.302856	0.531234	0	0	0.302856	0.325968	0	0	0	0	0	0	hatA	High affinity transport system protein p37	P
MPN416	0	0	0	0	0	0	0	0	0	0	0	0	0	0	0	0	0	0	0	0	hatB	Probable ABC transporter ATP-binding protein p29	P
MPN419	-0.675483	0.693943	0.011853	0.817447	0.407735	0.378803	0.467685	0.0014936	-0.0196497	0.832196	-0.0420099	0.624454	0.446503	0.493387	-0.293318	0.108393	-0.181355	0.688843	0.314072	0.0500559	ruvX	Putative Holliday junction resolvase (EC 3.1.-.-)	L
MPN420	-1.26119	0.733926	0.18827	0.730922	0.946617	0.837218	0.427736	0.126649	-0.515923	0.955056	0.183202	0.746968	0.787235	0.938841	-0.583191	0.00514212	-0.0414472	0.908207	0.340377	0.0915327	glpQ	Glycerophosphoryl diester phosphodiesterase	I
MPN421	-7.55933	0.279921	0.30111	0.195254	2.47195	0.00730202	-0.118439	0.542741	-1.26158	0.419697	0	0	0.919301	0.847108	-0.198781	0.620589	0.488355	0.381561	0.198781	0.0729039	cglT	Major facilitator family protein CglT	U
MPN422	1.84574	0.00100133	0.209486	0.414519	-3.36809	0.265147	-0.733765	0.00388551	-0.575199	0.616652	0.272453	0.279134	-0.932974	0.524482	0.0131205	0.801193	0.558319	0.309647	-0.305026	0.238949	mnmA	tRNA-specific 2-thiouridylase mnmA (EC 2.8.1.-)	J
MPN423	2.15115	0.0515836	-0.166945	0.852514	-1.84778	0.542114	-0.00645572	0.596509	-1.68859	0.55808	0.0558663	0.1307	-1.12681	0.629731	0.0547283	0.501959	1.34935	0.341841	-0.112799	0.532349	0	Conserved hypothetical protein MPN_423	S
MPN424	0	0	0.268838	0.896138	0	0	0.183015	0.11489	0	0	-0.494326	0.771488	0	0	0	0	0	0	0.494326	0.14124	ylxM	Putative helix-turn-helix protein, YlxM/p13-like protein; Transcription factor.	K
MPN425	-0.371571	0.740048	0.207911	0.145147	-0.00823793	0.566817	0.10224	0.623841	-0.375459	0.414061	-0.00513457	0.737241	0.65163	0.918745	-0.193282	0.0950431	-0.231672	0.425315	0.189941	0.0705642	ftsY	Cell division protein ftsY homolog	U
MPN426	-1.32883	0.536307	-0.192726	0.331864	0.723426	0.173208	0.424675	0.00198554	0.967175	0.979888	-0.189902	0.33887	-0.157262	0.492734	-0.0207223	0.77907	-0.389662	0.570079	0.201765	0.273864	smc	SMC family, chromosome/DNA binding/protecting functions	D
MPN427	3.34899	0.129651	0.969364	0.119931	-2.4519	0.735343	-0.951364	0.0569865	-1.47574	0.716476	0.758831	0.268027	-3.56775	0.492461	-0.99892	0.397854	2.18919	0.352278	0.0531808	0.842084	yidA	P-sugar phosphatase YidA (Canadian consortium)	R
MPN428	1.27907	0.150284	0.0738422	0.830363	-0.364794	0.854826	-0.333548	0.106567	0.0826149	0.707115	0.402733	0.0319927	-2.19999	0.0877292	-0.204781	0.585526	0.788962	0.304977	-0.225999	0.26141	pta	Phosphate acetyltransferase (EC 2.3.1.8) (Phosphotransacetylase)	G
MPN429	0.349773	0.289933	-1.0046	0.0926149	-0.195398	0.717451	0.273534	0.559263	-0.187435	0.734193	0.360402	0.434456	-0.176919	0.756536	-0.000779304	0.880236	0.179787	0.569936	-0.392476	0.416385	pgk	Phosphoglycerate kinase (EC 2.7.2.3)	G
MPN430	0.0816809	0.71478	-0.282122	0.392169	-0.338481	0.521714	-0.514994	0.0521008	-0.324528	0.540309	0.165374	0.285638	0.333657	0.368117	0.285613	0.0989737	-0.0971733	0.817642	-0.493671	0.00152728	gap	Glyceraldehyde-3-phosphate dehydrogenase (GAPDH) (EC 1.2.1.12)	I
MPN434	-0.609763	0.149112	0.286209	0.049022	-0.025373	0.741737	-0.0947968	0.457721	0.344142	0.483947	0.00664562	0.901667	0.436013	0.315684	-0.133564	0.398097	-0.488762	0.111599	0.123093	0.399744	dnaK	Chaperone protein DnaK (Heat shock protein 70) (Heat shock 70 kDa protein) (HSP70)	O
MPN435	0	0	-0.653076	0.0337519	3.49999	0.0867755	-0.183042	0.970275	0	0	0.373542	0.260193	-3.49999	0.70193	0.11753	0.506478	3.49999	0.398844	-0.545171	0.0928201	0	Uncharacterized permease	A
MPN436	0.0223486	0.828831	0.77942	0.0195214	0.0933856	0.951377	-0.282112	0.468398	1.04744	0.138498	-0.189107	0.59575	-1.45128	0.200638	-0.24929	0.52363	-0.110847	0.893287	0.409224	0.295495	0	Uncharacterized lipoprotein MPN_436	M
MPN443	0	0	0	0	0	0	0	0	0	0	0	0	0	0	0	0	0	0	0	0	0	Probable ATP-dependent RNA helicase (EC 3.6.1.-)	J
MPN444	-0.232276	0.82003	0.828046	0.0114379	0.199388	0.519628	0.013156	0.779587	0.500745	0.112899	0.0820497	0.907997	-0.316537	0.285675	-0.718011	0.0757599	-0.109139	0.724356	0.53908	0.106167	0	Conserved hypothetical lipoprotein MPN_444	M
MPN445	0	0	0	0	0	0	0	0	0	0	0	0	0	0	0	0	0	0	0	0	lip3	Triacylglycerol lipase (lip) 3 (EC 3.1.-.-)	I
MPN446	0.23667	0.21497	2.0617	8.0692e-06	-0.455035	0.888619	-0.24345	0.685142	-0.559232	0.765298	-1.04213	0.328127	0.342802	0.460313	-1.12495	0.306076	-0.00582901	0.360024	1.69483	0.0508762	rpsD	30S ribosomal protein S4	J
MPN447	0.422825	0.329046	-0.838152	0.00500791	0.375133	0.139999	-0.194031	0.739414	-0.444415	0.312448	0.176759	0.344548	-0.597929	0.151029	0.363202	0.0980836	0.674411	0.00932273	-0.604269	0.00442455	HWM1	Cytadherence high molecular weight protein 1 (Cytadherence accessory protein 1)	M
MPN449	-0.345033	0.985849	1.01644	0.0189962	1.14366	0.0369018	0.191349	0.885252	-0.840153	0.289989	-0.592671	0.261146	-0.124861	0.467935	-0.490133	0.323354	0.760052	0.0928036	0.933477	0.0360159	0	Conserved hypothetical protein MPN_449	A
MPN450	0	0	0	0	0	0	0	0	0	0	0	0	0	0	0	0	0	0	0	0	holA	DNA polymerase III subunit delta (EC 2.7.7.7)	L
MPN452	-0.157729	0.926407	-0.637297	0.00729995	-0.00118398	0.983218	-0.104896	0.821785	-0.623068	0.19631	0.278046	0.142221	0.550597	0.150153	0.15233	0.353769	-0.0416013	0.921758	-0.469063	0.012632	hmw3	Cytadherence high molecular weight protein 3 (Cytadherence accessory protein 3) (Accessory adhesin protein 3)	M
MPN453	0	0	0	0	0	0	-0.71107	0.694504	0	0	0.71107	0.232925	0	0	0	0	0	0	-0.71107	0.751126	P3	P30 adhesin (Cytadhesin P30) (30 kDa adhesin-related protein)	M
MPN454	-2.10363	0.289685	0.968122	0.0951966	0.560118	0.802037	0.718968	0.185724	-0.962371	0.432616	0	0	1.79396	0.0831168	-3.12885	0.166384	-0.742029	0.503658	3.12885	2.74209e-07	0	Conserved hypothetical protein MPN_454	S
MPN455	-0.204187	0.176948	0	0	0	0	0	0	0	0	0	0	0.204187	0.706683	0	0	-0.204187	0.704231	0	0	ctaD	Putative phosphatidic acid phosphatase family protein	I
MPN456	-0.698685	0.467477	-1.06286	0.00362064	-0.0674041	0.815171	0.298644	0.229548	-0.0960441	0.785537	-0.203174	0.770462	0.841783	0.190043	0.456541	0.17871	-0.524797	0.399228	-0.289866	0.39528	0	Conserved hypothetical lipoprotein MPN_456	E
MPN459	0	0	0	0	0	0	0	0	0	0	0	0	0	0	0	0	0	0	0	0	0	Conserved hypothetical lipoprotein MPN_459	E
MPN460	0	0	0	0	0	0	-0.453411	0.730518	0	0	-0.471271	0.724153	0	0	0.811904	0.0101927	0	0	-0.453411	0.121851	ktrB	Ktr system potassium uptake protein B	P
MPN461	0.0841303	0.0289222	-0.293772	0.0624907	0	0	-0.2468	0.974198	0	0	0.280278	0.291894	-0.0841303	0.768752	0.0664572	0.519292	0.0841303	0.510163	-0.372983	0.113956	ktrA	Ktr system potassium uptake protein A	P
MPN462	1.78262	0.0761357	0.180818	0.0851014	-0.127955	0.76042	-0.180818	0.206631	-2.19906	0.303611	0	0	-1.53316	0.367206	0	0	2.00806	0.0625998	0	0	0	Uncharacterized protein MPN_462	M
MPN470	0.0217927	0.776269	-0.0263581	0.866107	-1.45543	0.0861717	-1.7218	0.000224131	-0.0489324	0.987581	0.324896	0.316969	0.695025	0.178561	0.408232	0.233057	-0.684386	0.26137	-0.859573	0.0270706	pepX	Putative Xaa-Pro aminopeptidase (X-Pro aminopeptidase) (EC 3.4.11.9) (Aminopeptidase P) (APP) (Aminoacylproline aminopeptidase)	E
MPN471	-1.95085	0.728324	0	0	-3.28378	0.387944	0	0	0.85667	0.822242	0	0	1.95629	0.317243	0	0	-2.86346	0.281563	0	0	rpmG	50S ribosomal protein L33 1	J
MPN472	-1.73624	0.319793	-0.385196	0.301403	-0.153754	0.983758	-0.377358	0.311215	0.555235	0.349449	0.674808	0.00412565	1.22711	0.974705	-0.184594	0.910874	-1.22522	0.405398	-0.580477	0.0443409	degV	DegV family protein	I
MPN474	-0.663823	0.0723459	-0.975059	0.00103935	0.587575	0.153408	0.14524	0.544877	0.363013	0.510425	0.213089	0.402462	-0.0311532	0.695895	0.195472	0.431522	-0.078371	0.823369	-0.442351	0.131191	0	Uncharacterized protein MPN_474	N
MPN474a	0	0	-0.613158	0.122883	0	0	-0.411699	0.320928	0	0	0.58834	0.0149169	0	0	0.0189648	0.660098	0	0	-0.706058	0.00595195	New ORF	New ORF	S
MPN475	0	0	0.304699	0.470683	0	0	0.599725	0.0333458	0	0	-0.304121	0.231416	0	0	-0.400977	0.141195	0	0	0.635058	0.00192236	engA	GTP-binding protein engA	T
MPN476	-0.172573	0.666948	0.660722	0.0935092	-0.798106	0.366406	-1.4043	0.00594105	0.117687	0.538424	-0.27769	0.874382	0.568714	0.871995	0.369082	0.47332	-0.592426	0.698814	-0.116697	0.634963	cmk	Cytidylate kinase (CK) (EC 2.7.4.14) (Cytidine monophosphate kinase) (CMP kinase)	F
MPN478	0.998968	0.22363	-0.0752275	0.960552	-0.551136	0.652046	-0.0351766	0.880079	0.125166	0.683318	-0.447099	0.0343796	-1.27784	0.243646	0.389688	0.0528807	0.445452	0.542165	0.0164231	0.930098	YebC	YebC family protein; Transcription factor of the tetR family	F
MPN479	-0.124401	0.902672	-0.26998	0.042526	0.212689	0.746207	0.171243	0.181989	-2.75612	0.00996976	0.0424448	0.747833	0.935685	0.083894	0.0122235	0.882724	0.268712	0.698439	-0.0552487	0.683398	acpH	Acyl carrier protein phosphodiesterase (ACP phosphodiesterase) (EC 3.1.4.14)	I
MPN480	1.38163	0.467346	0.250041	0.260908	0.0232654	0.874426	0.0253697	0.946052	-0.190161	0.986233	0.0290928	0.960321	-2.86584	0.358011	-0.200889	0.323519	1.21681	0.440225	0.163855	0.371905	valS	Valyl-tRNA synthetase (EC 6.1.1.9) (Valine--tRNA ligase) (ValRS)	J
MPN481	-3.9135	0.469946	0.0156144	0.748862	0	0	0	0	0.571901	0.561952	-0.491553	0.663861	1.24021	0.323864	0.426581	0.0781605	-3.9135	0.150302	0.0156144	0.0415651	engB	Probable GTP-binding protein engB	T
MPN482	0	0	0	0	-3.66764	0.690741	0	0	0	0	0	0	3.66764	0.0856354	0	0	-3.66764	0.393797	0	0	0	Uncharacterized protein MPN_482	A
MPN483	-3.81452	0.640184	0.511913	0.0303097	0	0	0	0	-2.08504	0.707228	0	0	3.62203	0.0983584	-0.511913	0.377359	-3.81452	0.32256	0.511913	0.687426	yibD	Glycosyltransferase (EC 2.4.1.157, EC 2.4.1.46)	I
MPN484	0.559672	0.10294	-0.492107	0.165555	-2.58617	0.19712	0.186759	0.305693	0.53944	0.924966	-0.452566	0.213868	-0.101019	0.726698	0.473686	0.101395	-0.640583	0.825901	-0.0702176	0.797099	0	Uncharacterized protein MPN_484	N
MPN487	-0.184997	0.486191	0.142078	0.332036	0	0	0	0	0	0	0.144627	0.330015	0.184997	0.360019	-0.302537	0.733461	-0.184997	0.93094	0.142078	0.241386	nifS	Probable cysteine desulfurase (EC 2.8.1.7)	O
MPN488a	0	0	0	0	-2.08849	0.879068	0	0	2.08849	0.11056	0	0	0	0	0	0	-2.08849	0.484663	0	0	nifU	NifU-like protein	O
MPN489	-0.585262	0.741482	0	0	0.646986	0.760836	0	0	-1.79302	0.617187	0	0	0.920096	0.598938	0	0	0.200862	0.982618	0	0	0	Uncharacterized lipoprotein MPN_489	M
MPN491	-0.591073	0.99928	0.337934	0.383325	-0.408401	0.935936	-0.630486	0.584998	-0.261671	0.949816	0.358621	0.232599	1.0173	0.986814	-0.193277	0.793304	-0.646053	0.94513	-0.187575	0.197743	mnuA	Membrane nuclease A	L
MPN492	0	0	0	0	0	0	0	0	-7.38664	0.610004	0	0	7.38664	0.0786052	0	0	0	0	0	0	ulaE	Probable L-ribulose-5-phosphate 3-epimerase ulaE (EC 5.1.3.22) (L-xylulose-5-phosphate 3-epimerase) (L-ascorbate utilization protein E)	G
MPN493	0.782287	0.583927	0.10875	0.779168	-4.38116	0.322056	0.416358	0.282607	0.377767	0.716499	-0.847767	0.0915491	-0.0742495	0.963192	0.234368	0.849115	-0.6049	0.722893	0.488179	0.229957	ulaD	Probable 3-keto-L-gulonate-6-phosphate decarboxylase (KGPDC) (EC 4.1.1.85) (3-dehydro-L-gulonate-6-phosphate decarboxylase) (L-ascorbate utilization protein D)	G
MPN494	0.526134	0.159115	-1.95754	0.855096	-1.01816	0.70605	1.95754	0.000654183	0.614846	0.996822	0	0	-0.652565	0.342946	0	0	-0.251193	0.414309	0	0	ulaC	Ascorbate-specific phosphotransferase enzyme IIA component (EC 2.7.1.-) (PTS system ascorbate-specific EIIA component)	G
MPN495	-0.502844	0.822042	0.615962	0.0984173	-1.18223	0.403581	-0.163948	0.999943	-0.141419	0.747345	-0.358258	0.0719724	1.17622	0.790985	-0.0583129	0.922835	-0.979867	0.608254	0.384824	0.166922	ulaB	Ascorbate-specific phosphotransferase enzyme IIB component (EC 2.7.1.69) (Ascorbate-specific PTS system EIIB component)	G
MPN499	0	0	0	0	0	0	0	0	0	0	0	0	0	0	0	0	0	0	0	0	0	Uncharacterized protein MPN_499	S
MPN500	0.190122	0.394844	0.215202	0.625056	-0.194696	0.713757	-0.215202	0.0682848	-0.24703	0.479584	0	0	0.0706704	0.615219	0	0	0.0617596	0.278012	0	0	0	Putative adhesin P1-like protein MPN_500	M
MPN503	-0.0494075	0.442222	0	0	-1.13034	0.776284	0	0	-3.91616	0.272435	0	0	1.52819	0.559514	0	0	-0.383636	0.684953	0	0	0	Putative mgpC-like protein MPN_503	M
MPN504	0	0	-0.133557	0.476564	0	0	0.444759	0.157784	0	0	0.308592	0.419167	0	0	-0.493125	0.125428	0	0	0.141327	0.600569	0	Uncharacterized protein MPN_504	N
MPN508	0	0	0	0	0	0	0	0	0	0	0	0	0	0	0	0	0	0	0	0	0	Putative membrane export protein	U
MPN512	0	0	0	0	0	0	0	0	0	0	0	0	0	0	0	0	0	0	0	0	0	Uncharacterized protein MPN_512	M
MPN515	-0.0526593	0.722259	0.344014	0.0183659	-0.0704293	0.784164	0.127673	0.564632	0.532781	0.0514282	-0.29838	0.0455627	-0.354039	0.278737	-0.0785563	0.439775	-0.169828	0.58233	0.352227	0.00248622	rpoC	DNA-directed RNA polymerase subunit beta' (RNAP subunit beta') (EC 2.7.7.6) (Transcriptase subunit beta') (RNA polymerase subunit beta')	K
MPN516	-0.715367	0.557187	0.319696	0.0405334	1.70051	0.0642705	0.0828791	0.741384	-0.532206	0.629043	-0.251475	0.115736	-0.636473	0.58484	-0.0664119	0.52141	1.02329	0.360368	0.300052	0.0315225	rpoB	DNA-directed RNA polymerase subunit beta (RNAP subunit beta) (EC 2.7.7.6) (Transcriptase subunit beta) (RNA polymerase subunit beta)	K
MPN517	2.19904	0.00866595	0.319711	0.239921	-0.659048	0.959632	-0.810482	0.00103376	-0.595633	0.496236	0.2974	0.280707	-4.07654	0.169601	-0.0490601	0.965392	1.6463	0.0480716	-0.266767	0.335195	yhdA	Putative NADPH-dependent FMN reductase	H
MPN518	-0.721536	0.464032	-0.877193	0.0187936	-0.0460682	0.836511	0.103791	0.783914	-0.266324	0.61975	0.553791	0.0650643	0.943843	0.115454	-0.118586	0.999732	-0.509292	0.411049	-0.498628	0.126617	0	Conserved hypothetical protein MPN_518	T
MPN519	0	0	-0.712291	0.896935	0	0	0.0371538	0.465333	0	0	0.576292	0.113663	0	0	0	0	0	0	-0.576292	0.609287	lip3	Putative esterase/lipase 3 (EC 3.1.-.-)	I
MPN520	-0.976388	0.667554	-0.542371	0.0327661	0.853544	0.0531184	0.399264	0.0398921	-0.0379178	0.449237	-0.106399	0.746286	0.348459	0.625801	0.112847	0.713177	-0.0010849	0.263891	-0.00922859	0.970064	ileS	Isoleucyl-tRNA synthetase (EC 6.1.1.5) (Isoleucine--tRNA ligase) (IleRS)	J
MPN520a	0	0	-0.653903	0.376173	0	0	-0.0823539	0.916372	0.0198008	0.413014	-0.470492	0.559895	-0.0198008	0.426569	0.711699	0.146188	0	0	-0.329651	0.508061	ileS	Isoleucyl-tRNA synthetase (EC 6.1.1.5) (Isoleucine--tRNA ligase) (IleRS)	J
MPN521	0	0	0	0	0	0	0	0	0	0	-0.1272	0.190056	0	0	0.1272	0.103731	0	0	0	0	ygl3	Probable tRNA/rRNA methyltransferase SpoU (EC 2.1.1.-)	J
MPN523	0.178823	0.496446	1.12722	0.0131386	0.261783	0.673612	-0.379741	0.39938	1.25637	0.0769221	0.280384	0.835925	-3.28502	0.156869	-0.955633	0.150208	0.0599313	0.82951	0.517805	0.316324	0	Uncharacterized lipoprotein MPN_523	M
MPN524	0	0	0	0	0	0	0	0	0	0	0	0	0	0	0	0	0	0	0	0	0	Uncharacterized protein MPN_524	N
MPN526	1.50258	0.0781985	0.311807	0.574557	0	0	-0.276787	0.860582	-0.622299	0.763143	0	0	-1.30193	0.648213	-0.0550971	0.754188	1.50258	0.506357	0.0550971	0.520156	0	Conserved hypothetical protein MPN_526	K
MPN528	0.0590451	0.931789	-0.874417	0.0146551	-0.38479	0.71811	-0.129474	0.942583	0.998424	0.222942	0.026282	0.688988	-0.848004	0.476417	0.46418	0.067819	-0.367022	0.698371	-0.551274	0.0403677	ppa	Inorganic pyrophosphatase (EC 3.6.1.1) (Pyrophosphate phospho-hydrolase) (PPase)	C
MPN529	0.171019	0.907725	0	0	0.765536	0.374763	0	0	0.755745	0.382169	0	0	-2.87743	0.0666143	0	0	0.554496	0.513104	0	0	ihf	Histone-like bacterial DNA-binding protein	D
MPN530	0.0475486	0.682832	-0.537898	0.0314436	0.441239	0.334274	0.337363	0.114419	-0.93161	0.52634	0.018883	0.905543	0.142791	0.467662	0.0550479	0.814603	0.471572	0.21711	-0.0749779	0.759162	0	Conserved hypothetical protein MPN_530	S
MPN531	-0.488609	0.780355	0.81452	0.0778066	2.2122	0.126524	-0.879763	0.294257	-2.48858	0.456815	-0.924015	0.271335	-0.806549	0.706093	0.479361	0.612946	2.02911	0.318966	0.297973	0.635543	clpB	Chaperone protein clpB; ClpB is a chaperon but is not a protease, to function as a protease it needs to make a complex with another protein. It is called ClpC in subtilis and the hexameric protease is called ClpP	O
MPN532	1.83002	0.0023466	0.381386	0.483567	-6.44088	0.299365	0.720779	0.14086	-6.76602	0.298117	-0.177878	0.818263	0.143345	0.892907	-0.675619	0.0275839	0.842518	0.306947	0.740058	0.0337762	licA	Predicted choline kinase (EC 2.7.1.32)	I
MPN533	-0.00234537	0.915809	-0.0718054	0.436743	-1.01245	0.118639	0.0261522	0.969646	0.382112	0.443349	0.279621	0.01016	0.283756	0.577292	-0.20978	0.212052	-0.60218	0.231424	-0.0843976	0.481494	ackA	Acetate kinase (EC 2.7.2.1) (Acetokinase)	C
MPN538	-0.26745	0.990006	1.44735	6.45973e-05	0.153483	0.739978	-0.374203	0.46474	-1.14714	0.0536194	-0.0812113	0.723529	0.774823	0.154812	-0.973325	0.189582	0.0258301	0.76568	0.861866	0.134023	rplJ	50S ribosomal protein L10	J
MPN539	-1.40481	0.259116	0.57058	0.25107	0.619069	0.641469	-0.336338	0.388235	0.282485	0.939684	0.442574	0.428153	0.674721	0.592004	-0.60364	0.283839	-0.449942	0.595857	0.0931348	0.829866	rplL	50S ribosomal protein L7/L12	J
MPN540	-0.801832	0.704943	0	0	1.63745	0.27536	0	0	-1.62441	0.501148	0	0	0.143418	0.998995	0	0	0.975759	0.563032	0	0	rpmF	50S ribosomal protein L32	J
MPN541	1.05902	0.863584	1.96043	0.000181924	-0.755946	0.934183	-0.322892	0.602396	-1.59884	0.490909	-0.40332	0.556484	-0.10663	0.552095	-1.43093	0.214991	0.707239	0.93853	1.40206	0.0875033	rpsT	30S ribosomal protein S20	J
MPN542	0.383387	0.686502	0	0	-2.72402	0.364577	0	0	-0.372556	0.886707	0	0	0.720615	0.531076	0	0	-0.638386	0.679784	0	0	0	Uncharacterized protein MPN_542	A
MPN543	2.45548	0.12449	0	0	-1.55246	0.763858	-0.0126484	0.0351858	0	0	0.0126484	0.718433	-1.85321	0.711	0	0	1.85321	0.326419	-0.0126484	0.542028	fmt	Methionyl-tRNA formyltransferase (EC 2.1.2.9)	J
MPN544	0	0	0	0	0	0	0	0	0	0	0	0	0	0	0	0	0	0	0	0	0	Conserved hypothetical protein MPN_544	S
MPN545	-0.0189871	0.39608	0.396241	0.0612234	-1.14461	0.361312	-0.617167	0.0256197	1.00066	0.617164	-0.10817	0.780669	-0.224037	0.659653	0.150065	0.629492	-0.784532	0.960147	-0.0460335	0.86239	rnc	Ribonuclease 3 (EC 3.1.26.3) (Ribonuclease III) (RNase III)	K
MPN546	1.08047	0.0237084	0.138028	0.660557	-0.659914	0.496662	-1.28656	0.0370701	0.108375	0.824427	0.173415	0.606382	-1.32741	0.328577	0.332746	0.417391	0.460802	0.292115	-0.561584	0.231305	plsX	Fatty acid/phospholipid synthesis protein plsX (EC 2.3.1.15)	I
MPN547	-0.387592	0.80329	0.225485	0.261205	-1.11708	0.114255	-0.395285	0.267322	-0.187821	0.738267	-0.433501	0.213184	1.0739	0.00762762	0.391155	0.218704	-0.859293	0.106139	0.00283479	0.991687	dak	Dihydroxyacetone kinase (DHA kinase) (EC 2.7.1.29) (Glycerone kinase)	C
MPN549	1.09818	0.0453648	0.925214	0.174219	-3.23699	0.334122	-0.740765	0.211468	-0.763808	0.556203	0.970249	0.140802	0.14662	0.85734	-1.33982	0.111296	-0.0199052	0.502402	0.0443784	0.940424	recJ	Probable single-stranded-DNA-specific exonuclease recJ (EC 3.1.-.-)	L
MPN550	0	0	-0.233378	0.689904	0	0	-0.208629	0.667791	0	0	0.412569	0.185608	0	0	0	0	0	0	-0.412569	0.465993	thiI	Probable thiamine biosynthesis protein thiI or tRNA sulfur transferase modification enzyme (EC 2.8.1.4)	H
MPN551	0	0	0	0	0	0	0	0	-1.2945	0.911066	0	0	1.2945	0.155908	0	0	0	0	0	0	yqaJ	Uncharacterized protein yqaJ	L
MPN552	0	0	0.081234	0.649891	0	0	-1.13703	0.0012659	0	0	0.38457	0.262802	0	0	0.140312	0.506702	0	0	-0.586709	0.0941944	0	Conserved hypothetical protein MPN_552	S
MPN553	0.0333616	0.485521	-0.18865	0.0839964	-0.69556	0.723477	0.180408	0.0679743	-0.397588	0.978448	-0.0121308	0.924166	0.602471	0.760636	0.00613899	0.974054	-0.314411	0.773968	0.00596629	0.956742	0	Threonyl-tRNA synthetase (EC 6.1.1.3) (Threonine--tRNA ligase) (ThrRS)	J
MPN554	-0.0579711	0.812341	0	0	1.68619	0.211021	0	0	-3.0001	0.53614	0	0	0	0	0	0	3.0001	0.189492	0	0	ywpH	Putative single-stranded DNA-binding protein (SSB) (SsbB) involved in genetic recombination during normal transformation	D
MPN555	0.371261	0.673357	0.0527072	0.416749	-0.0889844	0.976691	0.0795226	0.149254	-0.114992	0.951035	-0.0378673	0.321021	-0.342373	0.742046	-0.0508975	0.216607	0.250408	0.734925	0.0874302	0.0238786	0	DNA/RNA binding	O
MPN556	-0.716235	0.443711	-1.00949	0.000941819	-0.196088	0.703948	0.233763	0.314083	0.657799	0.436087	-0.0570113	0.950102	0.392154	0.712941	0.370062	0.217087	-0.706942	0.307952	-0.342253	0.265727	argS	Arginyl-tRNA synthetase (EC 6.1.1.19) (Arginine--tRNA ligase) (ArgRS)	J
MPN557	-5.95433	0.475969	0	0	0	0	0	0	2.17246	0.165085	0.105481	0.675834	-0.227074	0.887022	-0.105481	0.049368	-5.95433	0.184676	0	0	gidA	tRNA uridine 5-carboxymethylaminomethyl modification enzyme mnmG (Glucose-inhibited division protein A)	D
MPN558	0	0	0.867694	0.725962	0.940074	0.332544	-1.7217	0.668368	-0.488155	0.960455	0	0	-0.603554	0.992552	0.362369	0.102158	0.940074	0.972198	-0.362369	0.947326	gidB	Ribosomal RNA small subunit methyltransferase G (EC 2.1.1.-) (16S rRNA 7-methylguanosine methyltransferase) (16S rRNA m7G methyltransferase) (Glucose-inhibited division protein B)	D
MPN560	-0.719861	0.620434	-0.363376	0.344873	0.0468114	0.672374	-0.572726	0.1046	0.224128	0.44077	0.406029	0.0736294	0.582721	0.486924	0.144674	0.411468	-0.496094	0.951468	-0.61964	0.00531301	arcA	Arginine deiminase-like protein	C
MPN561	0	0	0	0	0	0	0	0	0	0	0	0	0	0	0	0	0	0	0	0	udk	Uridine kinase (EC 2.7.1.48) (Uridine monophosphokinase) (Cytidine monophosphokinase)	F
MPN562	0	0	0	0	0	0	0	0	0	0	0	0	0	0	0	0	0	0	0	0	outB	Probable NH(3)-dependent NAD(+) synthetase (EC 6.3.1.5)	H
MPN563	1.26096	0.210952	0.441049	0.416533	-2.20252	0.450528	0.678991	0.0873793	1.09035	0.716642	0.0174547	0.727604	-2.73302	0.41441	-0.865518	0.0111059	-0.200124	0.707118	0.702567	0.0082819	obg	GTP-binding protein Obg; Involved in stringent response	J
MPN566	-1.30956	0.597235	-0.144764	0.651198	-1.0317	0.565244	-0.402063	0.0425246	0.71858	0.769533	0.0392267	0.585043	1.23001	0.125887	0.265325	0.0609428	-1.56198	0.324836	-0.325388	0.0192469	glpQ	Glycerophosphoryl diester phosphodiesterase. [EC:3.1.4.46]	I
MPN567	0.424569	0.254775	-0.814643	0.0075746	0.363536	0.214561	0.0473888	0.843938	-1.13142	0.128441	0.451281	0.0784554	-0.185305	0.372556	-0.0142127	0.792046	0.76499	0.0121282	-0.48803	0.0729185	p2	Protein P200	M
MPN568	-0.56683	0.500446	0.250913	0.444316	0	0	-0.733325	0.0978141	0.84972	0.574009	0.0782945	0.774369	-0.408304	0.891874	0.149142	0.658993	-0.56683	0.715521	-0.237456	0.523574	spg	GTP-binding protein Era homolog	D
MPN572	0.421289	0.127593	-0.183062	0.162226	-0.243646	0.677281	0.18733	0.127886	-0.600368	0.15812	0.00368449	0.99479	0.0183183	0.740394	-0.0140786	0.920788	0.273703	0.388811	0.0103572	0.935881	pepA	Probable cytosol aminopeptidase (EC 3.4.11.1) (Leucine aminopeptidase) (LAP) (Leucyl aminopeptidase); DNA binding protein	O
MPN573	0.21117	0.312938	-0.0133707	0.983163	-0.24241	0.526639	0.164445	0.113157	-0.455096	0.168034	-0.255376	0.0247123	0.198712	0.334851	0.100606	0.6737	0.0797956	0.766149	0.14339	0.191646	groEL	60 kDa chaperonin (Protein Cpn60) (GroEL protein)	O
MPN574	-2.75471	0.069069	0.222297	0.374407	1.72643	0.0460713	0.351535	0.0577917	0.722349	0.678119	-0.0434941	0.539068	-0.244503	0.599736	-0.347722	0.0174504	0.0810885	0.926524	0.362257	0.00148215	groES	10 kDa chaperonin (Protein Cpn10) (GroES protein)	O
MPN576	-0.551645	0.865439	0.0606435	0.710338	-0.642692	0.654811	-0.0482527	0.973638	-1.30966	0.441335	-0.349116	0.266809	1.48307	0.132228	0.251903	0.464104	-0.663658	0.591084	0.0746082	0.770179	glyA	Serine hydroxymethyltransferase (Serine methylase) (SHMT) (EC 2.1.2.1)	E
MPN591	0	0	-1.62854	0.00234826	0	0	0.16052	0.68187	0	0	0.743895	0.0956331	0	0	-0.101595	0.816169	0	0	-0.772786	0.0947007	0	Conserved hypothetical protein MPN_591	M
MPN592	-1.79562	0.56018	0	0	2.63824	0.164132	-1.92249	0.415387	0.223499	0.978897	0.505571	0.0660364	-2.78771	0.48938	0.816936	0.700924	1.36931	0.535626	-1.92249	0.0416456	0	Conserved hypothetical lipoprotein MPN_592	O
MPN593	-0.809477	0.847666	0	0	-1.88289	0.306031	0	0	1.16072	0.564089	0	0	0.71767	0.828289	0	0	-1.65193	0.487366	0	0	0	Conserved hypothetical protein MPN_593	M
MPN595	-3.74754	0.58676	0	0	-6.59401	0.558262	0	0	4.80151	0.0897785	0	0	-1.44765	0.699801	0	0	-5.44307	0.313039	0	0	lacA	Probable ribose-5-phosphate isomerase B (EC 5.3.1.6) (Phosphoriboisomerase B)	G
MPN596	0	0	0	0	0	0	0	0	0	0	0	0	0	0	0	0	0	0	0	0	--	--	--
MPN597	1.05188	0.302132	0	0	0	0	0	0	-0.770987	0.929201	0	0	-0.476193	0.956385	0	0	1.05188	0.976415	0	0	atpC	ATP synthase epsilon chain (ATP synthase F1 sector epsilon subunit) (F-ATPase epsilon subunit)	C
MPN598	0.425186	0.0636915	0.273686	0.186691	-0.27195	0.587783	-0.469608	0.00797486	-0.67338	0.0595061	0.263351	0.20935	0.069268	0.574572	-0.13995	0.686043	0.270517	0.337463	-0.135403	0.49662	atpD	ATP synthase subunit beta (EC 3.6.3.14) (F-ATPase subunit beta) (ATP synthase F1 sector subunit beta)	C
MPN599	2.06164	0.000461142	0.620671	0.0935259	-2.03256	0.496096	-0.0332266	0.722785	-2.0269	0.335993	0.188763	0.824817	-0.815167	0.524222	-0.592539	0.136169	1.26431	0.139827	0.34234	0.304884	atpG	ATP synthase gamma chain (ATP synthase F1 sector gamma subunit) (F-ATPase gamma subunit)	C
MPN600	0.0661951	0.366981	0.10857	0.412016	-0.384574	0.93949	-0.24799	0.0188126	-1.61462	0.310609	0.177153	0.135045	0.864087	0.981989	-0.0717951	0.774591	-0.0072938	0.397705	-0.110889	0.334479	atpA	ATP synthase subunit alpha (EC 3.6.3.14) (F-ATPase subunit alpha) (ATP synthase F1 sector subunit alpha)	C
MPN601	0.316448	0.602963	0.171958	0.8708	0	0	0	0	-1.27083	0.762413	0.13359	0.890951	0.67921	0.442388	-0.323745	0.271928	0.316448	0.696823	0.171958	0.282743	atpH	ATP synthase delta chain (F-ATPase delta chain)	C
MPN602	2.11798	0.296116	0.493713	0.151173	0.153844	0.810428	-0.171242	0.563132	-2.17985	0.68831	0.862716	0.876003	-3.17033	0.387348	-1.12038	0.351182	2.84325	0.257669	0.0223755	0.513193	atpF	ATP synthase B chain	C
MPN603	-0.586185	0.96746	0	0	0.433194	0.407246	0	0	-0.708431	0.437028	0	0	0.72302	0.92991	0	0	-0.0379559	0.453282	0	0	atpE	ATP synthase C chain (EC 3.6.3.14) (Lipid-binding protein)	C
MPN604	-2.39155	0.469498	0	0	0.708982	0.848229	0	0	2.23435	0.235067	0	0	-1.60833	0.542109	0	0	-0.871305	0.652462	0	0	atpB	ATP synthase A chain (F-ATPase subunit 6) (ATP synthase F0 sector subunit A)	C
MPN606	0.915306	0.0773569	-0.0435103	0.643427	-0.51582	0.535079	-0.0381529	0.66348	0.0545612	0.673423	0.414604	0.00366426	-1.05298	0.136382	-0.311148	0.20248	0.412892	0.404877	-0.135285	0.42784	eno	Enolase (EC 4.2.1.11) (2-phosphoglycerate dehydratase) (2-phospho-D-glycerate hydro-lyase)	G
MPN607	-1.74082	0.482602	0.105886	0.738523	1.76657	0.00874053	-0.0833279	0.972377	-2.51664	0.217042	-0.614691	0.340833	0.951827	0.889332	0.418126	0.530064	0.569693	0.233005	0.127985	0.796084	pmsR	Peptide methionine sulfoxide reductase msrA (Protein-methionine-S-oxide reductase) (EC 1.8.4.11) (Peptide-methionine (S)-S-oxide reductase) (Peptide Met(O) reductase)	O
MPN608	0.260003	0.467587	0.0831205	0.444736	-0.318926	0.831284	0.0633438	0.460308	0.384433	0.817365	0	0	-0.451143	0.479351	-0.150404	0.636075	-0.0643626	0.41037	0.150404	0.167417	phoU	Phosphate transport system protein phoU homolog;	P
MPN609	0.673263	0.192618	0.71912	0.00399696	0	0	-0.701695	0.0543772	-1.07125	0.460063	0.0123899	0.964649	0.195931	0.430222	-0.14644	0.699917	0.673263	0.968088	0.129595	0.709696	pstB	Phosphate import ATP-binding protein pstB (EC 3.6.3.27) (Phosphate-transporting ATPase) (ABC phosphate transporter)	P
MPN610	0	0	0	0	0	0	0	0	0	0	0	0	0	0	0	0	0	0	0	0	pstA	Phosphate transport system permease protein pstA homolog	P
MPN611	-0.145199	0.834902	0.575648	0.226177	0.72812	0.337211	-0.056906	0.891566	-1.23431	0.411398	0.956613	0.79871	0.245149	0.738696	-1.42629	0.285098	0.576531	0.305461	0.111085	0.242383	pstS	Phosphate-binding protein pstS (PBP)	P
MPN616	0.600746	0.0982611	1.74188	9.27352e-05	-1.11462	0.446472	-0.389686	0.508314	-0.475425	0.949359	-0.0848995	0.727389	0.162017	0.499551	-1.36461	0.164365	-0.0184851	0.522482	1.09823	0.117422	rpsI	30S ribosomal protein S9	J
MPN617	0	0	0.824922	0.0572713	0.89248	0.35955	-0.0536094	0.572663	-1.17387	0.793099	-0.953791	0.738806	0.0251041	0.738258	0	0	0.89248	0.950967	0.953791	0.0161456	rplM	50S ribosomal protein L13	J
MPN618	-0.71123	0.97186	-0.140561	0.530463	0.431088	0.361897	0.00688635	0.812971	-2.06451	0.205348	-0.136762	0.545266	1.23718	0.790015	0.182653	0.306735	-0.0507362	0.414953	-0.0521179	0.740742	dnaX	DNA polymerase III subunit gamma/tau (EC 2.7.7.7)	L
MPN619	-1.51412	0.484696	0.0884628	0.985316	0.45342	0.282333	0.443522	0.0340653	1.03612	0.895829	0.110199	0.906164	0.205361	0.636387	-0.456679	0.0164963	-0.700779	0.769443	0.308667	0.0799889	uvrA	UvrABC system protein A (UvrA protein) (Excinuclease ABC subunit A)	L
MPN620	0.302035	0.583397	0	0	0	0	-0.293419	0.36976	-0.525124	0.974186	1.50428	0.35588	0.174842	0.645028	-1.82419	0.49474	0.302035	0.669621	-0.293419	0.848758	0	Conserved hypothetical protein MPN_620	S
MPN621	-0.270968	0.66166	-0.0125366	0.706272	-0.477485	0.936114	-0.0198591	0.662141	-0.876145	0.640803	0.286136	0.000977931	1.01968	0.913727	-0.223122	0.130282	-0.390787	0.758372	-0.0785498	0.474049	rnj	Probably non-catalytic ribonuclease J1	J
MPN622	0	0	0	0	0	0	0	0	0	0	0	0	0	0	0	0	0	0	0	0	rpsO	30S ribosomal protein S15	J
MPN623	0.427425	0.293523	0	0	0	0	0	0	0	0	0	0	-0.427425	0.580403	0	0	0.427425	0.843781	0	0	deaD	Probable ATP-dependent RNA helicase (EC 3.6.1.-)	K
MPN624	0	0	0	0	0	0	0	0	-0.0928025	0.452338	0	0	0.0928025	0.388867	0	0	0	0	0	0	rpmB	50S ribosomal protein L28	J
MPN625	-0.591229	0.611396	0.284191	0.544953	-0.830254	0.294602	0.592714	0.0526984	0.140203	0.930918	-0.217322	0.364734	0.974673	0.114904	-0.44705	0.129475	-0.916798	0.155475	0.598748	0.0114101	osmC	Peroxiredoxin osmC	O
MPN627	-0.363234	0.939989	0.243694	0.0979071	0.27659	0.420507	0.096549	0.729486	-0.0936984	0.863155	0.047049	0.984366	0.27872	0.36134	-0.257739	0.0278147	-0.0612142	0.533214	0.198029	0.0704773	ptsI	Phosphoenolpyruvate-protein phosphotransferase (EC 2.7.3.9) (Phosphotransferase system, enzyme I)	G
MPN628	-0.559842	0.784408	-0.0536483	0.566366	0.489445	0.523196	0.370558	0.0386212	0.209437	0.742632	0.119954	0.743715	0.0850476	0.486449	-0.314766	0.0934558	-0.071098	0.758138	0.177512	0.291985	pgm	2,3-bisphosphoglycerate-independent phosphoglycerate mutase (Phosphoglyceromutase) (BPG-independent PGAM) (iPGM) (EC 5.4.2.1)	G
MPN629	0.0869254	0.901525	0.103848	0.381771	0.5883	0.205611	-0.211272	0.0486557	0.176818	0.75594	0.113147	0.335194	-0.894815	0.131437	-0.0348547	0.919305	0.463292	0.341387	-0.0806374	0.465354	tim	Triosephosphate isomerase (TIM) (EC 5.3.1.1) (Triose-phosphate isomerase)	G
MPN630	0	0	0	0	0	0	0.186684	0.848615	0	0	0.226522	0.827584	0	0	-0.447905	0.33953	0	0	0.186684	0.302973	yfiB	Uncharacterized protein MPN_630	M
MPN631	-0.553462	0.34031	-0.199406	0.249069	0.463473	0.32651	0.127522	0.186567	-0.712912	0.0801423	-0.272031	0.0737387	0.671751	0.0867079	0.241112	0.112734	0.00840052	0.983236	0.0155314	0.906156	tsf	Elongation factor Ts (EF-Ts)	J
MPN632	-2.8058	0.580419	0	0	0	0	0	0	-0.649571	0.980298	0	0	2.16492	0.149841	0	0	-2.8058	0.234361	0	0	pyrH	Uridylate kinase (UK) (EC 2.7.4.22) (Uridine monophosphate kinase) (UMP kinase) (UMPK)	F
MPN633	0.0161634	0.947117	0.34078	0.203835	0.800539	0.239557	0.222953	0.284016	1.0013	0.975836	0	0	-3.58343	0.195156	-0.63326	0.957384	0.423395	0.285441	0.63326	0.0146746	0	Conserved hypothetical protein MPN_633	O
MPN634	0	0	1.63395	0.00156397	0	0	-1.63395	0.978668	0	0	0	0	0	0	0	0	0	0	0	0	ywaC	Putative GTP-pyrophosphokinase YwaC (RelA-like) (EC 2.7.6.5)	T
MPN636	-0.320755	0.515848	-0.599804	0.053786	0.808352	0.03417	0.332095	0.099803	-0.483125	0.296125	-0.331348	0.363441	0.00510704	0.906572	0.347446	0.2637	0.434522	0.313387	-0.0425872	0.875205	frr	Ribosome-recycling factor (RRF) (Ribosome-releasing factor)	J
MPN638	0.512219	0.442747	-0.868057	0.0786991	0.442363	0.224574	0.59525	0.0370362	-0.34138	0.613483	-0.53554	0.309514	-0.919302	0.124257	0.412108	0.425261	0.78753	0.0560484	0.0687709	0.865508	hsdS	Putative type I restriction enzyme S protein (HsdS)	V
MPN640	0	0	1.12891	0.00400368	0	0	-1.12891	0.761573	0	0	0	0	0	0	0	0	0	0	0	0	0	Conserved hypothetical lipoprotein MPN_640	M
MPN642	0	0	0	0	0	0	0	0	0	0	0	0	0	0	0	0	0	0	0	0	0	Conserved hypothetical lipoprotein MPN_642	M
MPN643	1.01535	0.0359586	0.491908	0.497401	0.432678	0.99045	-0.56305	0.990693	-6.96258	0.158529	0	0	-0.373728	0.642717	0.00619358	0.729487	1.73294	0.0842136	-0.00619358	0.551769	0	Conserved hypothetical lipoprotein MPN_643	M
MPN645	0	0	0	0	0	0	0	0	0	0	0	0	0	0	0	0	0	0	0	0	0	Conserved hypothetical lipoprotein MPN_645	M
MPN646	-0.48317	0.572798	0	0	0	0	0	0	-3.89661	0.443388	0	0	2.25038	0.281409	0	0	-0.48317	0.810598	0	0	0	Conserved hypothetical lipoprotein MPN_646	M
MPN653	-4.05612	0.519162	0.157045	0.406619	-1.67267	0.974747	0.0298009	0.604329	0	0	-0.032483	0.0665951	3.34189	0.12961	-0.0907275	0.7875	-3.34189	0.55906	0.120488	0.223124	mtlF	Mannitol-specific phosphotransferase enzyme IIA component (EC 2.7.1.-) (PTS system mannitol-specific EIIA component) (EIIA-Mtl) (EIII-Mtl)	G
MPN655	-0.330362	0.816552	0.837593	0.723026	0.421738	0.369429	0.575196	0.17236	-1.02955	0.330595	-0.29914	0.877923	0.614143	0.869077	-0.871061	0.440875	0.164634	0.320645	0.979037	0.420245	0	Uncharacterized protein MPN_655	N
MPN657	0	0	0	0	0	0	0	0	0	0	0	0	0	0	0	0	0	0	0	0	0	Uncharacterized protein MPN_657	A
MPN658	-0.248562	0.505613	1.63941	0.00934875	-2.67763	0.318151	0.412651	0.793841	0.610387	0.930469	-0.415221	0.560225	0.783392	0.829639	-1.69816	0.050831	-1.32549	0.793084	1.54768	0.0123053	rplS	50S ribosomal protein L19	J
MPN660	-2.741	0.367005	1.97615	0.000718599	-2.22111	0.393145	-0.26207	0.595886	2.85551	0.000424967	0.0919644	0.836977	0.175308	0.596724	-2.16741	0.0991508	-3.21075	0.0976403	1.30232	0.104679	rpsP	30S ribosomal protein S16	J
MPN661	0	0	0	0	3.74272	0.0763449	0	0	-3.74272	0.639908	0	0	0	0	0	0	3.74272	0.366831	0	0	0	Conserved hypothetical protein MPN_661	V
MPN662	-0.772692	0.935823	0.162012	0.958035	1.5444	0.449674	0.230399	0.800423	0.950299	0.744106	0.679563	0.0443768	-3.51894	0.303522	-0.920417	0.00769319	0.630564	0.564033	0.0835723	0.791237	--	--	--
MPN663	-1.20187	0.997742	0	0	-1.19677	0.438064	0.501221	0.533261	0.455013	0.979235	0	0	1.39698	0.453057	-0.501221	0.175098	-1.54799	0.503212	0.501221	0.781868	ytpR	Putative tRNA-binding protein ytpR	J
MPN664	0.0361074	0.955458	0.188874	0.979597	-0.337946	0.868054	1.05296	0.0258109	0.894051	0.249168	0.209341	0.990404	-0.698473	0.306448	-1.25162	0.0276588	-0.335422	0.924024	0.769464	0.0771314	degV	Uncharacterized protein, DegV family	I
MPN665	0.393235	0.427427	-0.390544	0.00800862	-0.251693	0.602786	0.181579	0.302453	0.377794	0.1567	0.219668	0.192981	-0.712022	0.074485	-0.0804011	0.841124	0.0758019	0.823337	-0.147911	0.365534	tuf	Elongation factor Tu (EF-Tu)	J
MPN666	0	0	0.223956	0.342589	0	0	-0.0144384	0.921506	0.424118	0.294337	-0.666503	0.036109	-0.424118	0.579083	0.33572	0.455521	0	0	0.254203	0.36407	0	Conserved hypothetical protein MPN_666	R
MPN667	0.559492	0.13453	0.540592	0.659322	0	0	0	0	0.0481053	0.966457	-0.101228	0.991191	-0.703097	0.737637	-0.501405	0.376253	0.559492	0.743951	0.540592	0.441558	gtaB	UTP--glucose-1-phosphate uridylyltransferase (EC 2.7.7.9) (UDP-glucose pyrophosphorylase) (UDPGP) (Alpha-D-glucosyl-1-phosphate uridylyltransferase) (Uridine diphosphoglucose pyrophosphorylase)	M
MPN668	0	0	0	0	0	0	0	0	3.43509	0.0872686	0	0	-3.43509	0.706649	0	0	0	0	0	0	osmC	Organic hydroperoxide resistance protein-like	O
MPN669	1.82422	0.235601	-0.209579	0.21304	-0.675607	0.864816	-0.0562517	0.935268	-1.40312	0.636771	-0.103803	0.668956	-1.42919	0.630455	0.2313	0.0487887	1.49243	0.398726	-0.136829	0.253738	tyrS	Tyrosyl-tRNA synthetase (EC 6.1.1.1) (Tyrosine--tRNA ligase) (TyrRS)	J
MPN670	-0.662257	0.662363	-0.353641	0.151204	0.364665	0.328103	-0.0110175	0.954456	-0.0199034	0.793643	0.1409	0.453862	0.467767	0.431724	0.0853224	0.596581	-0.205322	0.659873	-0.236025	0.249527	0	Conserved hypothetical protein MPN_670	S
MPN671	0.248444	0.306369	0.0105404	0.873843	-0.329312	0.239622	0.114219	0.17743	0.0889338	0.556508	-0.173619	0.0508766	-0.157278	0.650104	0.0579199	0.798741	-0.0250909	0.910683	0.110333	0.189755	ftsH	Cell division protease ftsH homolog (EC 3.4.24.-)	O
MPN672	0	0	0	0	0	0	0	0	-1.77786	0.948861	0	0	1.77786	0.123258	0	0	0	0	0	0	hpt	Hypoxanthine-guanine phosphoribosyltransferase (HGPRTase) (HGPRT) (EC 2.4.2.8)	F
MPN672a	-0.579344	0.517969	0	0	-0.876395	0.243546	0	0	0.797946	0.232621	0	0	0.498478	0.533589	0	0	-1.02082	0.0887052	0	0	--	--	--
MPN673	-3.38449	0.423262	0.502671	0.0995617	2.90267	0.0583993	0.212254	0.694691	-0.217319	0.84304	0.0265677	0.812157	-0.870113	0.510415	-0.520722	0.0597426	1.18745	0.453914	0.439764	0.0622293	ygbB	2-C-methyl-D-erythritol 2,4-cyclodiphosphate synthase-like	I
MPN674	0.309377	0.763666	0.0533432	0.876995	0.641291	0.181853	0.447901	0.0148615	-0.44668	0.544762	-0.464462	0.0343213	-0.722594	0.327921	0.0104899	0.756172	0.79432	0.144712	0.409406	0.0292418	ldh	L-lactate dehydrogenase (L-LDH) (EC 1.1.1.27)	C
MPN675	0	0	0	0	0	0	0	0	0.504054	0.275371	0	0	-0.504054	0.611137	0	0	0	0	0	0	0	Uncharacterized protein MPN_675	N
MPN677	-0.0706336	0.543013	0.233091	0.389715	-0.359857	0.945429	-0.809866	0.011703	-1.34452	0.467712	0.167651	0.528639	0.920411	0.966126	0.117866	0.621532	-0.127293	0.557641	-0.301348	0.315722	ywfO	DGT (deoxyguanosinetriphosphate triphosphohydrolase) (EC 3.1.5.1). Putative Transcription factor?.	R
MPN678	-0.605886	0.656244	-0.774871	0.0481972	-0.0729612	0.859601	-0.142823	0.756743	0.46623	0.186877	0.55389	0.0445012	0.366158	0.316845	-0.0175127	0.771695	-0.533146	0.818418	-0.61549	0.0401651	gltX	Glutamyl-tRNA synthetase (EC 6.1.1.17) (Glutamate--tRNA ligase) (GluRS)	J
MPN679	0	0	0	0	0	0	0	0	0	0	0	0	0	0	0	0	0	0	0	0	ksgA	Dimethyladenosine transferase (EC 2.1.1.-) (S-adenosylmethionine-6-N', N'-adenosyl(rRNA) dimethyltransferase) (16S rRNA dimethylase) (High level kasugamycin resistance protein ksgA) (Kasugamycin dimethyltransferase)	J
MPN680	-0.564943	0.99429	0	0	0	0	0	0	2.52694	0.136492	0	0	-6.63506	0.492629	0	0	-0.564943	0.550566	0	0	yidC	Inner membrane protein oxaA; Membrane insertion of proteins	U
MPN682	0.82961	0.276091	0	0	-1.72638	0.475752	0	0	0.885999	0.797439	0	0	-1.21199	0.547588	0	0	-0.33208	0.770433	0	0	--	--	--
MPN683	-0.246919	0.710113	-0.72847	0.161306	0.570624	0.133564	-1.133	0.356623	-4.94831	0.164777	1.25834	0.00491959	0.962872	0.773833	-0.323508	0.900406	0.478053	0.374954	-1.28898	0.0171366	devA	Putative ABC transporter ATP-binding protein MPN_683	P
MPN684	-0.399162	0.924698	-1.11448	0.327435	-2.41685	0.254577	-2.35866	0.070939	0.878978	0.223215	1.15871	0.0179883	0.684393	0.873193	0.183013	0.518935	-1.44092	0.379301	-2.00994	0.00107646	mpn684	Uncharacterized ABC transporter permease MPN_684	P
MPN685	-4.90667	0.537564	-2.11996	0.341829	0	0	0	0	2.92671	0.0643568	1.36648	0.011117	-1.07458	0.717572	0.00220139	0.598487	-4.90667	0.257237	-2.11996	0.00177058	cysA	Sulfate/thiosulfate import ATP-binding protein cysA (EC 3.6.3.25)	P
MPN686	-0.0130445	0.441092	0.577938	0.0531386	-0.208009	0.801494	0.341733	0.390077	-1.19024	0.389792	-0.41516	0.143778	0.739272	0.865691	-0.328432	0.219848	-0.00302089	0.368761	0.666673	0.00155817	dnaA	Chromosomal replication initiator protein dnaA	L
MPN687	-5.3275	0.57131	-0.968529	0.00879258	0	0	0.516784	0.276919	3.93874	0.0915003	0.617969	0.18223	-2.12128	0.728786	-0.428615	0.774645	-5.3275	0.297882	-0.25724	0.396894	0	Uncharacterized protein MPN_687	S
MPN688	0.191428	0.575355	0.371142	0.0855346	-0.0917882	0.911256	-0.194487	0.636898	-0.390255	0.425719	-0.696304	0.0198123	0.0887251	0.737785	0.357701	0.402096	0.146914	0.700719	0.254958	0.346873	soj	ParA family protein MPN_688	D
